# Supplementary material for: Parasitism by endoparasitoid wasps alters the internal but not the external microbiome in host caterpillars
Source: Anim Microbiome. 2021 Oct 15;3:73. doi: 10.1186/s42523-021-00135-y (PMC8520287; doi:10.1186/s42523-021-00135-y)
Supplement: Supplementary file 1 — Additional file 1: Table S1. zOTUs bacteria. Identification of bacterial zero radius operational taxonomic units (ZOTUs) according to the Silva v1.23 database and distribution over the investigated samples. Table S2. OTUs fungi. Identification of fungal operational taxonomic units (OTUs) according to the UNITE v6 database and distribution over the investigated samples. Table S3. 3 way ANOVA. Results of three way ANOVA of observed richness, Shannon diversity and densities for bacteria and fungi (caterpillars only). Table S4. Diversity bacteria. Diversity metrics for the bacterial communities. Table S5. Diversity fungi. Diversity metrics for the fungal communities. Table S6. Copy number bacteria. Determination of bacterial 16S rRNA gene copy numbers using qPCR. Table S7. Copy number fungi. Determination of fungal ITS copy numbers using qPCR. Table S8. Wolbachia detection. Occurrence of Wolbachia in studied samples, as determined using a specific Wolbachia PCR. Table S9. Plating results. Plating results: log number of colony forming units (cfu) per caterpillar (n = 2 per subgroup of health status). Table S10. Sample details. Sample details, including number of caterpillars used in this study. Table S11. Illumina primers V4. Primer design and sample-specific barcodes for the bacterial V4 region of the 16S rRNA gene. Table S12. Illumina primers ITS. Primer design and sample-specific barcodes for the fungal ITS region. Table S13. Mocks. Composition of mock communities. [file 42523_2021_135_MOESM1_ESM.xlsx]

## Sheet: Table S1 zOTUs bacteria
Table S1: Identificationa of bacterial zero radius operational taxonomic units (ZOTUs) according to the Silva v1.23 database and distribution over the investigated samples.
				Habitat:	Field-collected
				Organism:	Caterpillars
				Origin - Health status:	External Healthy																																			External Parasitized
zOTU	Family	Genus	Highest match with GenBankb entry (type strains)	Sample ID	F110ext	F114ext	F120ext	F14ext	F18ext	F210ext	F21ext	F22ext	F23ext	F24ext	F25ext	F26ext	F27ext	F28ext	F610ext	F613ext	F614ext	F615ext	F617ext	F619ext	F61extbis	F620ext	F621ext	F62ext	F631ext	F632ext	F639ext	F63ext	F642ext	F645ext	F646ext	F647ext	F648ext	F650ext	F65ext	F111ext	F112ext	F113ext	F117ext	F118ext	F119ext	F12ext	F13ext	F15ext	F16ext
1	Rickettsiaceae (1.0000)	Wolbachia (1.0000)	Wolbachia (100%)*		0	0	0	0	0	0	0	0	0	0	0	0	0	0	0	0	0	0	0	0	0	0	0	0	0	0	0	0	0	0	0	0	0	0	0	0	0	0	0	0	0	0	0	0	0
2	Enterobacteriaceae(1.0000)	Pseudocitrobacter(0.2200)	Enterobacteriaceae (100%)		0	0	0	0	0	0	0	0	0	0	0	0	0	0	0	0	0	0	0	0	341.298	0	0	3.46101	0	0	0	0	0	0	0	0	0	0	0	0	0	0	0	0	0	0	0	0	0
4	Caulobacteraceae(0.9300)	Brevundimonas(0.8649)	Brevundimonas (99.6%)		0	0	0	0	0	0	0	0	0	0	0	0	0	0	14.1222	0	0	0	0	0	0	0	2.98507	0	0	0	0	0	0	0	0	0	0	0	0	0	0	0	0	0	0	0	0	0	0
5	Moraxellaceae(1.0000)	Acinetobacter(1.0000)	Acinetobacter (100%)		0	0	0	0	0	19.2845	0	0	0	0	3.49108	0	0	37.8367	0	0	0	0	0	0	5.34279	0	0	0	0	0	0	0	0	0	0	0	0	0	0	0	0	0	0	0	0	0	0	0	0
6	Methylobacteriaceae(1.0000)	Methylobacterium(1.0000)	Methylobacterium (100%)		0	0	0	0	0	0	0	0	0	0	0	0	0	0	0	12.9256	0	0	0	0	0	7.92064	0	0	0	0	0	0	0	0	3.12175	7.0028	0	0	0	6.42623	43.1531	0	0	10.6621	0	0	0	0	0
7	Enterobacteriaceae(1.0000)	Pantoea(0.5500)	Enterobacteriaceae (100%)		0	0	121.401	8.94364	0	184.728	0	0	0	17.8395	27.4604	21.5287	38.5267	0	12.264	718.392	0	0	0	22.3353	11.9679	8.10923	153.234	29.9954	0	95.7388	425.601	33.9456	231.588	0	241.675	524.51	1327.48	486.709	307.676	290.203	0	0	42.4507	11.5059	80.6193	1812.47	0	283.023	893.411
8	Comamonadaceae(0.9300)	Pelomonas(0.6603)	Pelomonas (100%)		10.1774	5.82378	33.8617	4.86167	18.0026	13.7009	0	71.8269	0	25.4452	26.5237	0	43.1349	32.3302	10.5297	0	5.63317	32.3562	0	17.1049	19.0203	20.2731	0	73.8348	25.0396	51.0607	0	10.7059	4.4154	0	0	2.80112	0	19.0181	12.1262	4.86836	122.518	22.6252	24.6708	5.216	65.8158	0	0	17.0267	39.9892
11	Microbacteriaceae(1.0000)	Salinibacterium(0.1900)	Microbacteriaceae (99.6%)		0	0	0	0	0	22.2406	16.9837	0	0	0	0	0	0	56.755	0	23.3851	11.2663	0	0	0	0	0	6.96517	9.22935	0	0	11.8222	13.0187	0	0	0	6.30252	0	0	3.6509	0	0	0	0	0	0	0	3.83968	0	0
12	Unclassified_Bacillales(0.9900)	Exiguobacterium(0.9801)	Exiguobacterium (100%)		37.4748	62.3487	0	44.2596	453.754	15.1555	0	31.0848	35.1609	183.731	4.17227	0	13.4495	0	70.4871	144.308	60.8382	26.3703	0	43.257	62.6175	451.099	6.46766	6.92201	223.479	142.39	39.3535	399.252	116.567	0	8.84495	376.751	7.33412	0	5.69367	193.323	0	114.658	159.424	835.404	101.024	371.395	59.4781	0	83.1237
14	Chitinophagaceae(1.0000)	Sediminibacterium(0.9700)	Sediminibacterium (98.4%)		0	0	0	0	0	0	0	0	0	0	0	0	0	0	0	0	0	0	0	0	0	0	0	0	0	0	0	0	0	0	0	0	0	0	0	0	0	0	0	0	0	0	0	0	0
16	Pseudomonadaceae(1.0000)	Pseudomonas(1.0000)	Pseudomonas (100%)		0	0	617.287	0	40.5304	0	0	0	0	0	0	0	0	0	0	251.114	0	0	0	0	18.5929	24.7049	0	3.46101	145.856	0	273.045	332.107	16.7785	14.0272	0	77.7311	680.204	0	260.562	0	0	14.5238	0	27.3073	43.6105	7.25579	0	40.4841	13.4233
18	Streptococcaceae(1.0000)	Streptococcus(1.0000)	Streptococcus (100%)		118.894	46.1335	15.5513	36.9212	18.0026	35.0031	0	48.5285	18.3781	0	13.9643	0	221.676	39.9629	3.84025	24.4056	0	359.962	16.3228	77.6081	3.41939	0	0	14.9977	0	0	0	0	0	0	31.7378	34.3137	5.89606	25.3574	0	67.8649	35.5571	8.18986	47.9804	48.5549	0	0	19.383	46.6224	0
21	Acetobacteraceae(0.2600)	Humitalea(0.0208)	Hartmanella (99.6%)*		0	0	0	0	0	0	0	0	0	0	0	0	0	0	0	0	0	0	0	0	0	0	4.22886	0	0	0	0	0	0	0	0	0	0	0	0	0	0	0	0	0	0	0	0	0	0
22	Moraxellaceae(1.0000)	Acinetobacter(1.0000)	Acinetobacter (100%)		0	0	0	0	0	243.614	0	66.0929	0	0	1043.88	16.191	32.311	49.2313	0	0	0	3.23562	0	0	0	0	3.73134	0	0	0	0	0	279.716	0	8.84495	0	0	0	0	5.74466	0	0	0	7.44048	0	0	0	0	0
23	Micrococcaceae(1.0000)	Arthrobacter(1.0000)	Micrococcaceae (100%)		39.7627	46.1335	204.425	26.0054	150.218	53.1615	17.967	82.5104	322.511	43.0458	37.1247	0	63.6038	25.4607	86.963	21.0892	82.2443	3.3974	0	78.315	5.55651	213.669	8.70647	0	224.522	0	0	119.817	29.3624	46.169	0	57.423	0	0	0	61.39	44.5283	67.6989	97.5772	106.698	0	3.67008	113.344	20.9728	98.5689
24	Lactobacillaceae(1.0000)	Lactobacillus(1.0000)	Lactobacillus (100%)		0	0	0	0	21.4949	0	0	22.1517	0	0	14.9861	0	0	36.9098	0	27.552	0	15.2074	88.1431	0	0	5.18614	0	0	0	0	29.9605	0	0	2.69397	34.3392	0	0	30.1666	5.60675	0	0	0	0	0	37.0089	0	0	0	0
26	Dietziaceae(0.6200)	Dietzia(0.3844)	Lawsonella (100%)		105.955	6.05216	142.721	0	17.6091	33.8301	0	0	0	0	51.898	59.6043	63.4431	87.9402	0	8.92888	0	167.767	11.7524	88.7758	46.1617	0	61.6915	0	0	31.6808	5.3443	8.13202	0	6.0382	155.307	23.8095	0	19.5646	20.4711	6.8157	115.97	10.7234	25.7767	18.4094	0	0	12.1467	45.0148	11.1768
27	Pseudomonadaceae(1.0000)	Pseudomonas(1.0000)	Pseudomonas (100%)		0	0	0	0	0	0	504.326	0	0	0	6.68415	0	0	0	0	0	0	0	21.5461	0	0	0	0	0	0	0	14.2515	0	5.29848	0	0	113.445	0	0	0	4.08942	0	0	0	15.0344	0	281.288	0	0	0
28	Enterobacteriaceae(1.0000)	Klebsiella(0.3100)	Enterobacteriaceae (100%)		0	0	0	1819.87	0	0	0	0	0	0	0	0	0	0	0	0	7.88644	0	0	0	0	0	12.6866	0	0	0	0	0	0	0	14.5682	3.5014	0	0	0	0	0	0	0	0	0	0	0	0	0
30	Sphingomonadaceae(1.0000)	Sphingomonas(1.0000)	Sphingomonas (100%)		0	21.8106	20.5679	0	88.7833	12.8094	0	0	0	0	0	0	0	0	41.0039	12.9256	40.5588	0	0	0	24.3631	66.2882	0	100.369	0	0	39.1916	133.47	0	4.45898	0	25.9104	0	98.9158	19.993	5.59861	0	231.82	26.4573	38.1229	40.8098	0	13.8081	80.6027	49.7619
31	Pseudomonadaceae(0.9900)	Pseudomonas(0.9801)	Pseudomonas (100%)		0	0	0	0	0	3.65984	0	0	0	1340.39	0	0	0	0	0	0	0	0	0	0	0	0	0	0	0	0	5.02041	0	0	0	0	0	0	0	0	0	0	0	0	0	0	0	0	0	0
35	Oxalobacteraceae(1.0000)	Massilia(0.9800)	Massilia (100%)		0	32.5446	24.5811	0	9.19805	39.4137	0	0	25.5252	0	25.4594	0	45.7605	24.861	5.20291	0	28.1658	42.063	0	41.702	0	18.6701	3.9801	0	0	0	9.23107	44.2412	0	0	4.42248	14.0056	0	30.6038	76.3647	37.8272	130.442	235.503	16.8442	85.6805	31.4075	0	7.45784	212.139	59.4783
36	Bacillaceae(0.9900)	Bacillus(0.9405)	Bacillus (100%)		45.2064	113.849	35.6175	56.6431	45.1541	0	0	0	6.12604	0	0	17.7923	0	0	0	0	3.3799	0	13.0582	0	0	0	6.21891	0	0	0	0	0	2.87001	0	3.90219	6.30252	0	0	17.6026	971.822	71.4417	4.89035	19.3113	13.4235	0	0	18.9769	0	14.1535
38	Hyphomicrobiaceae(0.9600)	Blastochloris(0.3936)	Blastochloris (97.2%)		0	0	0	0	0	0	0	0	0	0	0	0	0	0	0	0	0	0	0	0	0	0	0	0	0	0	0	0	0	0	0	0	0	0	0	0	0	0	0	0	0	0	0	0	0
39	Burkholderiaceae(0.9700)	Ralstonia(0.9409)	Ralstonia (100%)		0	7.65085	48.9114	5.91656	60.107	7.08508	3.48613	68.0243	3.31827	22.0206	24.3524	0	6.85871	26.2785	31.9608	2.97629	24.7859	0	9.79368	29.9689	0	20.0845	0	35.7637	21.2837	51.989	0	11.7504	2.87001	3.15844	0	0	0	21.6412	5.47636	2.53155	29.6637	14.9656	9.95338	16.185	56.2135	0	0	40.0456	0
41	Rhizobiaceae(0.9400)	Rhizobium(0.8460)	Agrobacterium (100%)		0	10.6198	313.284	0	0	15.8593	0	61.5056	0	0	0	72.0589	0	60.5168	0	35.1202	18.0261	72.6396	4.57038	13.9949	0	11.9753	0	0	0	22.0489	6.31599	0	3.31155	0	5.7232	0	9.56312	0	36.6829	5.50125	0	0	0	5.98306	21.2051	0	4.91036	61.3107	0
43	Pasteurellaceae(1.0000)	Haemophilus(0.8300)	Haemophilus (100%)		39.8416	13.5888	0	0	8.2143	17.3608	0	0	0	16.6847	13.3257	84.8694	0	16.4104	9.53867	0	0	0	0	60.3619	0	0	20.6468	0	0	0	8.42133	0	0	0	176.899	105.042	6.39938	0	4.25939	3.5539	0	3.41735	28.2438	9.35812	0	0	4.39348	47.134	0
44	Streptococcaceae(1.0000)	Lactococcus(1.0000)	Lactococcus (100%)		0	0	0	0	0	0	2.86041	0	0	0	0	17.0806	0	0	0	5.44236	41.6854	0	353.225	60.5033	0	0	244.03	40.3784	0	0	34.495	0	0	9.56822	212.279	49.7199	0	70.0608	0	211.043	0	0	0	0	28.0067	0	0	0	0
46	Phyllobacteriaceae(0.9200)	Phyllobacterium(0.8372)	Phyllobacterium (100%)		0	0	0	0	0	0	25.2968	0	0	0	0	0	0	0	0	0	0	0	116.218	0	0	0	0	0	0	0	0	0	0	3.34423	0	0	0	0	0	0	0	0	0	0	0	0	0	0	0
49	Nocardiaceae(1.0000)	Rhodococcus(1.0000)	Rhodococcus (100%)		0	23.1809	0	0	0	0	0	0	34.1399	0	23.1178	0	0	25.7878	362.965	0	0	93.8329	3.91747	10.0368	0	14.5212	0	0	0	0	0	0	0	5.20214	0	0	0	0	7.86683	6.8157	0	2.76923	13.101	29.6852	0	0	42.7164	0	0
51	Pseudomonadaceae(1.0000)	Pseudomonas(1.0000)	Pseudomonas (100%)		0	0	0	0	0	0	0	0	0	0	0	0	0	15.32	0	0	0	0	6.52912	0	31.4156	0	0	0	0	0	0	0	0	0	3.12175	0	0	0	5.25904	0	0	0	0	38.353	0	5.82151	0	0	0
52	Pseudomonadaceae(1.0000)	Pseudomonas(1.0000)	Pseudomonas (100%)		0	0	0	0	0	5.44284	0	0	0	509.342	0	0	78.7144	0	0	0	0	0	0	0	0	0	0	38.0711	0	0	0	0	0	0	0	0	0	0	0	0	0	0	0	0	0	0	0	0	0
55	Microbacteriaceae(1.0000)	Subtercola(0.2300)	Microbacteriaceae (100%)		19.2502	11.8759	36.6208	5.13686	3.63987	9.10268	3.57551	10.7439	5.99842	0	2.76732	6.22731	0	3.70734	229.548	65.2233	21.406	32.0326	7.83494	23.4662	0	3.30027	17.6617	0	57.3825	0	17.8143	55.544	6.84387	17.6501	0	16.8067	0	84.0511	27.9033	6.57229	0	14.8184	0	52.3902	0	0	26.8039	20.8266	59.4783
58	Mycoplasmataceae(0.3100)	Mycoplasma(0.0961)	Uncultured bacterium (97.6%)*		0	0	0	0	0	43.6366	0	212.282	389.514	0	7.96138	0	9.16281	0	0	0	0	0	0	0	0	0	0	0	0	0	0	0	0	0	0	0	0	0	0	0	0	0	0	6.36659	0	0	0	0	0
61	Lactobacillaceae(1.0000)	Lactobacillus(1.0000)	Lactobacillus (100%)		0	0	0	0	12.5428	0	0	0	0	0	0	0	0	0	0	0	0	0	8.48786	0	0	0	0	0	0	0	0	6.5653	0	0	0	0	0	0	0	4.81968	0	0	33.7734	4.37224	0	0	0	0	0
62	Flavobacteriaceae(1.0000)	Chryseobacterium(1.0000)	Chryseobacterium (100%)		0	0	0	0	0	0	0	0	0	0	0	0	0	0	0	0	0	0	0	0	11.7541	0	0	0	0	0	0	0	72.6333	0	0	0	0	0	0	0	0	0	0	0	0	0	0	0	0
65	Chitinivibrionaceae(0.0500)	Chitinivibrio(0.0025)	Uncultured bacterium (99.6%)*		0	0	0	0	0	0	0	0	113.906	22.7374	0	15.1235	51.869	0	0	0	0	0	0	0	0	0	0	0	0	0	0	0	0	0	0	0	0	0	0	0	0	0	0	0	0	0	0	0	0
66	Sphingomonadaceae(1.0000)	Sphingobium(0.9800)	Sphingobium (100%)		15.9366	10.9624	43.1424	0	22.8722	0	0	0	0	0	19.7119	6.40524	0	16.0288	45.8352	43.2838	0	44.4897	9.79368	16.5394	0	0	0	0	0	0	0	0	0	0	8.58481	0	0	0	0	0	39.748	0	0	10.7388	0	0	0	309.55	0
70	Moraxellaceae(1.0000)	Acinetobacter(1.0000)	Acinetobacter (100%)		0	10.0489	0	0	0	0	0	0	0	0	0	0	0	27.7505	0	0	0	0	30.6869	0	10.4719	0	9.70149	0	0	0	0	0	0	0	3.12175	12.605	0	0	0	0	0	0	332.97	0	0	0	0	0	0
73	Rhodobacteraceae(1.0000)	Paracoccus(0.9300)	Paracoccus (100%)		0	30.375	0	0	0	0	0	0	0	0	0	0	0	0	0	0	0	0	0	0	0	0	0	0	0	5.80235	0	0	0	29.0762	0	2.80112	0	0	0	0	0	0	0	0	0	0	0	0	0
74	Unclassified_Thiotrichales(0.9100)	Caedibacter(0.8281)			0	0	0	0	0	0	0	0	0	0	0	0	0	0	0	0	0	0	0	0	0	0	0	0	0	0	0	0	0	0	0	0	0	0	0	0	0	0	0	0	0	0	0	0	0
78	Spiroplasmataceae(1.0000)	Spiroplasma(1.0000)			0	0	0	0	0	0	0	0	0	0	0	0	0	0	0	0	0	0	0	0	0	0	0	0	0	0	0	0	0	0	0	0	0	0	0	0	0	0	0	0	0	0	0	0	0
79	Enterobacteriaceae(1.0000)	Erwinia(0.2200)			0	0	0	0	0	0	0	0	0	0	0	0	0	0	0	0	0	0	0	0	0	0	0	0	0	0	12.47	0	0	0	22.8928	0	366.634	0	0	0	0	0	0	0	0	0	0	0	0
81	Micrococcaceae(1.0000)	Arthrobacter(1.0000)			0	0	29.8485	0	0	0	0	0	0	0	24.1821	0	0	0	5.57455	26.0213	0	0	0	0	0	0	0	0	0	0	0	7.01294	307.753	0	0	0	0	0	0	3.21312	0	21.8004	0	44.7196	0	0	5.57492	0	0
82	Microbacteriaceae(1.0000)	Rathayibacter(0.8900)			0	0	9.78228	0	6.68949	15.5778	0	0	3.76496	0	0	0	0	0	54.6306	0	22.5327	0	0	3.25134	0	68.1741	10.6965	26.5344	0	0	10.5267	33.871	3.09078	0	0	9.80392	0	13.4438	54.0682	2.6776	0	0	10.1235	0	26.8064	0	14.325	10.8883	0
83	Corynebacteriaceae(1.0000)	Corynebacterium(1.0000)	Corynebacterium (100%)		0	0	0	0	0	0	0	0	0	0	0	0	0	0	0	0	0	15.2074	0	0	0	0	0	0	0	0	0	0	0	0	0	35.014	0	0	0	0	0	0	9.10266	0	0	0	0	0	0
84	Sphingobacteriaceae(1.0000)	Sphingobacterium(1.0000)	Sphingobacterium (100%)		60.8274	0	0	0	0	0	0	0	0	0	0	0	0	0	0	0	0	0	0	0	0	0	3.23383	0	0	0	0	0	6.6231	0	3.90219	0	0	0	5.47636	0	0	0	0	0	0	0	0	0	0
87	Bifidobacteriaceae(1.0000)	Bifidobacterium(1.0000)	Bifidobacterium (99.6%)		0	0	0	0	0	0	0	0	0	0	0	0	0	0	0	0	0	0	0	0	0	0	0	0	0	0	0	0	0	685.475	0	0	0	0	0	0	0	0	0	0	0	0	0	0	0
88	Ectothiorhodospiraceae(0.0800)	Acidiferrobacter(0.0032)	Uncultured bacterium (99.2%)*		0	0	0	0	0	0	0	0	0	0	0	0	0	0	0	0	0	0	0	0	0	0	0	0	0	0	0	0	0	0	0	0	0	0	0	0	0	0	0	0	0	0	0	0	0
89	Neisseriaceae(1.0000)	Neisseria(1.0000)	Neisseria (100%)		149.11	0	0	0	0	0	0	0	0	0	16.2633	28.1119	0	41.3259	0	0	0	25.076	0	0	0	0	2.73632	0	0	0	0	0	0	0	16.6493	0	0	0	0	0	0	0	0	0	0	0	0	0	0
90	Spiroplasmataceae(1.0000)	Spiroplasma(1.0000)			0	0	0	0	0	0	0	0	0	0	0	0	0	0	0	0	0	0	0	0	0	0	0	0	0	0	0	0	0	0	0	0	0	0	0	0	0	0	0	0	0	0	0	0	0
91	Oscillatoriales(0.2600)	Halospirulina(0.0624)			0	0	0	0	0	0	0	0	0	0	0	0	0	0	0	0	0	0	0	0	0	0	6.21891	0	0	0	0	0	0	0	0	0	0	0	0	0	0	0	0	0	0	0	0	0	0
93	Rhizobiaceae(0.9200)	Neorhizobium(0.3680)			0	4.91025	0	0	0	5.44284	0	0	0	0	2.89505	15.1235	0	10.9585	5.20291	0	23.6593	0	0	0	0	0	0	0	0	20.5403	0	0	0	0	3.90219	2.80112	0	0	6.82371	3.50522	0	0	0	49.2452	0	0	12.8851	0	0
94	Methylobacteriaceae(1.0000)	Methylobacterium(1.0000)	Methylobacterium (100%)		0	0	0	0	0	0	0	0	0	0	0	0	0	0	0	0	0	0	0	0	0	0	0	0	0	0	0	0	0	0	0	0	0	0	0	0	0	0	0	0	0	0	0	0	0
95	Pseudomonadaceae(1.0000)	Pseudomonas(1.0000)	Pseudomonas (100%)		0	0	0	0	0	0	0	0	0	0	0	0	22.4516	0	0	0	6.7598	0	0	0	0	0	4.72637	0	0	0	0	0	4.4154	0	0	0	0	0	0	0	0	0	0	0	0	0	0	0	0
96	Deinococcaceae(1.0000)	Deinococcus(1.0000)			0	0	0	0	0	0	0	0	0	0	0	0	0	0	0	0	0	0	0	0	0	0	0	0	0	0	0	0	0	0	0	0	0	0	0	0	0	160.409	0	0	0	0	0	0	0
97	Lysobacteraceae(0.6700)	Stenotrophomonas(0.4489)	Stenotrophomonas (100%)		0	0	0	0	0	0	0	0	0	0	0	0	0	0	0	0	0	0	0	0	11.3267	0	6.46766	0	0	0	0	0	185.226	0	0	0	0	0	0	0	0	0	0	0	0	0	0	0	0
98	Bradyrhizobiaceae(1.0000)	Tardiphaga(0.8100)	Tardiphaga (100%)		0	0	0	0	0	0	47.3756	0	0	0	0	0	0	0	0	0	3.3799	0	164.534	0	0	0	0	0	0	0	0	3.9541	0	0	0	0	0	0	0	0	0	0	0	0	0	0	0	0	0
101	Anaplasmataceae(0.1600)	Ehrlichia(0.0256)	Wolbachia (100%)*		0	0	0	0	0	0	0	0	0	0	0	0	0	0	0	0	0	0	0	0	0	0	0	0	0	0	0	0	0	0	0	0	0	0	0	0	0	0	0	0	0	0	0	0	0
102	Nostocales(0.9800)	Halotia(0.9604)			0	0	0	0	0	0	0	0	0	0	0	0	0	0	0	0	0	0	0	0	0	0	0	0	0	0	0	0	0	0	0	0	0	0	0	0	0	0	0	0	0	0	0	0	0
103	Planococcaceae(0.9600)	Planococcus(0.6624)	Planococcus (100%)		0	0	0	0	0	8.0235	0	0	31.1407	4.81826	0	0	0	0	0	28.0622	0	0	0	0	0	0	0	0	0	0	0	0	0	0	0	0	0	0	0	0	0	0	388.097	0	0	0	0	0	0
104	Unclassified_Clostridiales(1.0000)	Finegoldia(1.0000)			0	0	0	0	0	0	0	0	0	0	0	87.0045	15.6464	26.5511	0	0	0	18.7666	0	12.0158	0	0	0	0	17.5278	0	0	0	0	0	0	0	0	0	8.56224	0	0	0	0	4.83247	0	0	0	0	0
106	Rhodospirillaceae(1.0000)	Skermanella(1.0000)			0	5.25282	0	0	0	15.7185	0	12.6753	96.2299	0	27.5881	0	0	0	3.84025	0	27.0392	0	0	0	0	0	6.96517	0	0	0	0	5.93115	0	0	0	30.112	0	0	0	3.01838	0	6.06875	14.3771	0	0	0	5.13188	37.2687	0
108	Comamonadaceae(0.9900)	Variovorax(0.4653)			0	13.8172	0	6.78799	0	51.9416	0	0	25.0785	0	12.6445	0	0	6.16072	14.8655	21.8545	19.1528	0	0	17.9531	0	0	0	0	0	0	0	16.1521	0	0	0	0	0	0	27.2514	0	0	18.0295	0	0	0	0	0	0	0
109	Lysobacteraceae(0.9800)	Stenotrophomonas(0.8232)			0	0	0	0	0	0	0	0	0	0	0	0	0	31.5124	0	0	0	0	0	0	0	0	0	0	0	0	0	0	0	0	0	21.0084	0	0	0	0	0	0	0	0	0	0	0	0	0
110	Kineosporiaceae(1.0000)	Kineococcus(0.9700)			0	0	0	0	16.4778	12.8564	0	0	0	0	12.3465	0	0	6.43332	0	0	16.8995	5.82411	0	0	0	7.44918	0	25.3807	0	0	0	0	0	0	0	0	0	160.998	17.646	0	0	0	0	11.0457	0	0	5.83336	0	0
111	Planococcaceae(0.9500)	Planomicrobium(0.7220)			0	0	0	0	0	0	0	0	0	0	0	0	39.4912	0	35.5532	11.3949	0	0	0	0	0	0	0	0	0	62.3172	0	6.04306	0	0	0	0	0	0	0	0	0	0	0	19.9435	0	0	20.0106	0	0
112	Bacillaceae(0.8100)	Bacillus(0.5265)			0	0	0	0	0	6.61587	0	0	0	0	0	8.00655	0	0	18.0863	37.9265	20.2794	0	0	0	6.83878	0	0	76.1421	0	19.0317	5.3443	0	7.28541	6.68847	5.46306	36.4146	4.6018	27.6527	0	0	14.5372	0	0	0	0	0	0	0	0
113	Lactobacillaceae(1.0000)	Lactobacillus(1.0000)	Lactobacillus (100%)		0	0	0	0	0	0	0	0	0	0	0	0	0	0	0	0	0	0	7.18203	0	0	0	0	0	0	0	0	0	0	450.264	0	0	0	28.5271	0	0	0	0	0	0	0	0	0	0	0
115	Clostridiaceae(0.9400)	Romboutsia(0.6862)			0	15.3017	0	0	0	4.83287	0	0	0	0	0	0	0	0	0	6.97303	30.4191	0	12.4053	0	15.8147	10.6552	13.9303	0	67.8157	40.3843	0	0	17.2201	0	0	6.30252	0	0	13.7344	5.6473	0	0	0	0	9.6023	0	16.3556	0	0
116	Moraxellaceae(1.0000)	Acinetobacter(1.0000)			0	0	0	0	0	0	0	49.0717	93.0393	0	25.2891	0	10.5024	0	0	0	0	0	0	46.7911	0	0	0	0	0	0	0	0	4.4154	0	0	0	0	0	0	0	0	9.3388	0	0	0	0	0	0	0
118	Intrasporangiaceae(1.0000)	Janibacter(0.5000)			41.4984	7.19408	0	0	13.8217	0	0	71.8873	4.72216	0	2.72475	0	0	5.88813	11.5207	0	0	0	0	25.5867	0	21.6875	2.98507	0	0	11.4887	0	6.528	0	0	0	0	0	0	0	3.11575	0	0	0	0	0	0	18.6446	0	19.3206
121	Pseudomonadaceae(1.0000)	Pseudomonas(1.0000)			0	0	35.1159	7.06318	0	0	0	74.5431	0	0	11.1119	14.4118	0	0	0	0	0	0	0	0	0	0	0	0	0	0	0	0	6.6231	0	0	0	0	0	0	0	0	0	0	0	0	0	0	109.687	0
124	Geodermatophilaceae(1.0000)	Modestobacter(0.6000)			0	28.6621	0	0	0	0	0	8.02772	0	0	0	7.29485	0	0	5.45067	0	9.01307	9.54507	0	0	0	0	0	0	0	17.6391	14.0895	0	5.74002	0	0	0	0	12.2415	2.8251	3.846	0	0	0	0	0	0	18.6815	0	30.1042
125	Pseudomonadaceae(1.0000)	Pseudomonas(1.0000)			0	0	18.3104	0	0	0	0	0	0	0	0	0	0	0	0	0	0	0	0	0	0	0	0	0	0	0	0	0	0	0	0	4.90196	0	0	0	0	0	0	0	0	0	0	0	0	0
128	Sphingomonadaceae(1.0000)	Novosphingobium(1.0000)			0	0	0	0	0	0	0	0	0	0	0	0	0	0	0	0	0	0	0	0	0	0	0	0	0	0	0	0	0	0	0	0	0	0	0	0	0	0	0	0	0	0	0	0	0
130	Rhizobiaceae(0.9900)	Rhizobium(0.8316)			0	0	0	0	0	0	0	0	0	0	6.55643	7.11693	0	0	23.6609	0	5.63317	0	0	0	0	26.5907	7.71144	0	0	0	0	5.70734	0	0	0	7.70308	0	13.6624	18.9934	0	0	9.45664	0	40.424	0	0	0	0	0
131	Moraxellaceae(1.0000)	Acinetobacter(1.0000)			0	0	0	0	0	0	0	0	0	0	0	0	0	0	0	0	0	21.8404	0	0	0	0	0	0	0	0	0	0	10.597	0	0	0	0	0	0	0	0	0	0	0	0	0	5.7226	0	0
133	Kineosporiaceae(0.9600)	Kineosporia(0.2208)			0	0	0	0	70.0921	0	0	0	0	0	0	0	0	0	0	0	30.4191	0	0	0	0	0	0	0	0	0	0	15.1823	0	0	0	0	0	21.7505	10.6919	0	0	0	0	0	0	0	0	26.5996	0
134	Micrococcaceae(1.0000)	Arthrobacter(0.6700)			0	8.79276	0	0	0	0	0	0	25.7166	0	5.53465	0	0	0	23.7847	0	61.9648	0	0	0	9.83074	30.9282	0	0	0	0	0	26.3731	0	0	0	4.90196	0	0	28.251	0	0	0	0	0	0	0	0	0	6.12194
135	Stigonematales(0.2600)	Iphinoe(0.0676)	Aliterella (95.2%)		0	0	0	0	0	0	0	0	8.99763	0	0	0	0	0	0	0	0	0	0	0	0	0	0	0	0	0	0	0	0	0	0	0	0	0	0	0	0	0	0	0	678.363	0	0	0	0
136	Sphingomonadaceae(1.0000)	Sphingomonas(1.0000)			0	0	0	0	19.6258	0	0	0	0	0	0	0	19.7724	0	10.2819	6.63288	0	0	0	6.21996	0	0	3.9801	41.5321	0	0	0	5.59543	0	0	0	0	0	0	92.62	0	0	0	0	0	0	0	0	0	0
137	Nocardioidaceae(1.0000)	Nocardioides(0.9100)			0	0	21.0695	0	11.3623	9.66573	0	5.8548	3.57353	0	0	0	0	0	4.58352	2.80622	0	0	0	15.6913	0	0	0	0	21.2837	0	4.04871	3.61838	0	0	0	0	0	20.0017	0	0	80.5438	6.80525	0	0	0	0	23.9242	0	9.66032
138	Nocardioidaceae(1.0000)	Nocardioides(1.0000)			0	0	0	12.0166	6.44355	0	0	31.7487	18.8248	0	13.8366	0	0	0	4.21188	0	10.1397	0	0	0	8.54847	0	0	0	0	0	0	4.21522	0	9.47533	0	0	0	0	0	11.9762	0	0	0	5.44612	0	0	2.5844	0	0
139	Geodermatophilaceae(1.0000)	Blastococcus(1.0000)			0	0	0	0	0	6.42818	0	14.305	0	0	11.0267	0	0	0	0	0	0	0	0	4.66497	9.61703	0	0	0	0	0	4.53456	0	0	0	0	2.80112	0	0	0	0	0	0	0	6.21318	66.2159	0	16.6878	0	0
140	Sphingomonadaceae(1.0000)	Sphingomonas(1.0000)	Sphingomonas (100%)		0	0	0	0	0	0	0	0	0	0	0	0	0	0	0	0	0	0	13.7112	0	0	0	0	0	0	0	0	0	0	0	0	0	0	0	0	0	92.4616	0	0	0	0	0	0	0	0
143	Thermomonosporaceae(0.4600)	Actinomadura(0.1702)			0	0	0	0	0	0	0	0	0	0	0	0	0	0	0	0	0	0	0	0	0	0	0	0	0	0	0	0	0	0	0	0	0	0	0	0	0	0	0	0	0	0	0	0	0
148	Acetobacteraceae(1.0000)	Roseomonas(1.0000)			0	0	0	0	0	148.317	0	0	0	0	0	0	0	0	0	0	0	0	0	0	0	0	0	0	0	0	0	0	0	0	0	0	0	0	0	0	0	0	0	0	0	0	0	0	0
149	Sphingomonadaceae(1.0000)	Sphingomonas(1.0000)			0	7.53666	0	0	0	2.9091	0	0	0	0	12.4317	0	19.3437	0	0	0	0	0	0	0	0	0	3.9801	0	0	0	0	0	0	0	0	0	0	37.8175	14.8644	0	0	0	0	0	0	0	0	44.3571	4.54934
150	Rhizobiaceae(0.8900)	Rhizobium(0.7031)			0	0	0	0	0	0	3.30735	9.89884	0	0	8.89801	0	0	8.99575	0	0	0	0	0	0	0	0	0	0	0	0	0	0	5.07771	0	0	7.70308	0	0	0	0	0	0	0	0	0	0	65.7176	0	0
151	Nocardiaceae(1.0000)	Rhodococcus(1.0000)			0	0	0	0	15.5432	0	0	0	5.9346	0	0	0	0	0	49.5516	0	5.63317	0	10.4466	0	0	15.8413	0	0	0	0	0	0	0	0	0	0	0	31.6968	67.2809	4.67363	0	0	0	0	0	0	0	0	0
152	Cytophagaceae(1.0000)	Hymenobacter(1.0000)			0	19.07	0	0	96.2598	0	0	0	0	0	0	0	0	14.3387	0	0	0	0	0	17.3876	0	0	0	0	0	0	0	0	0	0	0	5.60224	0	0	20.08	0	0	0	0	5.82965	0	0	0	0	0
153	Pseudomonadaceae(1.0000)	Pseudomonas(1.0000)			0	0	0	0	0	0	0	0	0	0	0	0	0	0	0	0	0	0	0	0	0	0	0	0	0	0	0	0	8.38926	0	0	0	0	0	0	0	0	0	0	0	0	0	0	0	0
154	Intrasporangiaceae(1.0000)	Knoellia(0.6300)			0	0	0	0	0	0	0	0	0	0	0	0	0	0	29.3593	0	25.9126	0	0	44.9534	0	119.847	5.72139	31.1491	0	0	0	4.10331	0	0	0	3.5014	0	0	17.4287	5.40388	0	0	0	0	0	0	0	0	0
155	Chitinivibrionaceae(0.0500)	Chitinivibrio(0.0025)			0	0	0	0	0	0	0	0	0	0	0	0	0	0	0	0	0	0	0	0	0	0	0	0	0	0	0	0	0	0	0	0	0	0	0	0	0	0	0	0	0	0	0	0	0
156	Actinomycetaceae(1.0000)	Actinomyces(1.0000)			0	0	0	0	0	11.5895	0	0	0	0	0	43.9471	44.9031	0	0	0	0	0	0	0	0	0	0	0	47.5753	0	0	0	0	0	5.98335	0	0	0	0	0	0	0	0	0	0	0	0	0	0
157	Methylobacteriaceae(1.0000)	Microvirga(0.9800)			4.57586	0	0	0	0	0	0	0	0	0	0	0	0	0	0	22.4497	0	0	0	45.5188	0	45.9209	0	0	0	10.2121	0	7.60978	0	0	0	2.80112	0	13.3345	0	0	0	37.2668	0	4.52565	0	0	9.08232	0	0
158	Vibrionaceae(0.9900)	Photobacterium(0.9702)	Photobacterium (100%)		0	0	0	0	0	0	0	28.3686	0	0	0	471.675	0	0	0	0	0	0	0	0	0	0	0	0	0	0	0	0	0	0	0	0	0	0	0	0	0	0	0	0	0	0	0	0	0
159	Sphingomonadaceae(1.0000)	Sphingomonas(1.0000)			0	5.4812	0	0	0	13.6071	6.97225	0	0	0	0	0	0	0	0	0	18.0261	0	0	0	10.4719	0	0	38.0711	2.50396	0	0	0	0	0	0	0	0	23.9365	30.2938	0	0	0	0	0	5.4013	0	4.20888	0	0
161	Pseudonocardiaceae(0.9900)	Pseudonocardia(0.9801)			0	0	0	0	0	0	0	0	7.14705	15.7689	19.2861	25.621	0	3.70734	0	0	11.2663	0	0	0	0	0	0	0	0	0	0	0	0	0	2.8616	0	0	17.7065	0	0	0	0	0	0	0	0	7.0148	0	13.3672
162	Chitinophagaceae(1.0000)	Terrimonas(1.0000)	Terrimonas (100%)		0	0	0	0	0	0	0	0	0	0	0	0	0	0	0	0	0	0	0	0	0	0	0	0	0	0	0	0	0	0	0	0	0	0	0	0	0	0	0	0	0	0	0	0	0
163	Stigonematales(0.2700)	Loriellopsis(0.0621)			0	0	0	0	0	0	0	0	0	0	0	0	154.375	0	0	0	0	0	0	0	0	0	0	0	0	0	0	0	0	0	0	0	0	0	0	0	0	0	0	0	0	0	0	0	0
164	Nocardioidaceae(1.0000)	Nocardioides(0.9900)			0	0	0	0	0	0	0	17.5644	0	0	0	5.87147	97.1472	21.8624	0	0	0	0	0	0	0	0	0	0	0	0	0	0	0	0	0	0	0	0	0	0	0	0	0	0	0	0	0	0	0
165	Nocardioidaceae(1.0000)	Nocardioides(1.0000)			0	0	0	0	13.3298	0	0	0	0	0	0	0	0	13.3573	7.68049	0	10.1397	19.4137	0	0	0	9.52363	0	0	0	0	0	16.1521	0	0	0	0	0	0	5.08519	0	0	0	0	0	0	0	0	0	0
166	Methylobacteriaceae(1.0000)	Microvirga(0.9800)			26.5874	52.0714	0	0	9.05049	0	0	0	0	0	5.36435	0	0	0	0	0	7.88644	0	0	0	0	0	0	0	0	0	0	0	0	0	0	0	0	0	0	7.25386	45.3795	3.00491	9.44295	13.1167	0	0	22.6689	0	0
167	Gaiellaceae(0.9900)	Gaiella(0.9801)			0	33.2298	0	10.3196	6.83705	0	0	15.5726	0	0	0	0	0	0	0	0	10.1397	0	0	0	0	0	0	0	0	0	0	14.3989	5.51925	0	0	2.80112	0	0	0	3.01838	0	5.80361	6.80573	8.51436	0	0	24.8472	0	7.97538
169	Microbacteriaceae(0.8900)	Leifsonia(0.3649)			0	0	0	0	0	0	0	0	0	0	0	0	0	0	0	0	0	16.6634	0	0	0	0	0	0	0	0	0	0	0	0	0	8.40336	0	0	0	0	0	0	0	2.76141	0	0	0	0	0
170	Comamonadaceae(0.9300)	Delftia(0.7347)			0	0	12.2906	0	0	0	0	44.0015	0	0	0	0	0	26.0604	0	0	0	12.6189	0	0	0	0	0	0	0	0	0	0	21.1939	0	0	0	0	0	0	0	0	0	0	0	0	0	0	0	0
171	Vibrionaceae(1.0000)	Vibrio(1.0000)	Vibrio (100%)		0	0	0	0	0	0	0	0	0	0	0	0	0	0	0	0	11.2663	0	0	0	0	0	0	0	0	0	0	0	0	0	0	0	0	0	0	0	0	0	0	0	0	0	0	0	0
172	Methylobacteriaceae(1.0000)	Methylobacterium(1.0000)			0	0	0	0	0	8.915	0	0	0	0	8.38712	5.69354	0	0	0	0	9.01307	23.7818	0	0	0	0	4.47761	0	0	0	0	0	0	0	0	0	0	0	2.60779	0	0	0	0	0	0	0	0	0	0
173	Unclassified_Clostridiales(1.0000)	Anaerococcus(1.0000)			0	0	0	0	0	12.9971	0	47.8041	0	0	0	7.82862	0	0	0	0	0	19.7373	0	36.0475	0	0	0	0	17.9451	0	0	0	0	0	0	0	0	0	0	0	0	0	0	0	0	0	0	0	0
174	Bacillaceae(0.9300)	Bacillus(0.6510)			0	3.76833	0	0	0	0	0	0	0	0	0	0	0	0	17.343	10.3745	27.0392	0	0	0	0	24.8934	2.98507	0	0	0	6.15405	0	0	0	0	14.7059	0	67.7655	0	0	0	0	0	0	0	0	13.402	0	0
176	Corynebacteriaceae(1.0000)	Corynebacterium(1.0000)			0	0	0	0	0	0	0	0	0	0	0	0	0	0	0	0	0	0	0	0	19.8752	0	0	0	0	0	0	0	0	0	0	0	0	0	0	2.62891	0	0	0	0	0	0	9.23	0	0
177	Intrasporangiaceae(0.9900)	Humibacillus(0.2772)			0	13.5888	0	0	0	4.17597	0	0	2.55252	0	0	0	0	0	11.273	9.86428	0	0	0	46.0843	0	0	8.70647	0	54.8786	15.7824	0	2.79771	4.19463	0	0	0	0	26.7783	0	0	0	0	13.016	0	0	0	3.47048	0	4.38084
178	Methylophilaceae(1.0000)	Methylophilus(0.5000)			0	0	0	0	0	0	0	0	0	0	0	0	0	0	0	0	0	0	0	0	11.9679	0	0	0	0	0	0	0	0	0	0	0	0	0	0	0	88.3362	0	0	97.1864	0	0	0	0	0
179	Pseudomonadaceae(1.0000)	Pseudomonas(1.0000)	Pseudomonas (100%)		0	0	0	0	0	0	0	0	0	0	0	0	0	0	0	0	0	0	0	0	0	0	13.9303	0	0	0	0	0	0	0	4.68262	0	0	0	0	0	0	0	0	0	0	0	0	0	16.2316
180	Moraxellaceae(1.0000)	Alkanindiges(1.0000)			0	0	0	0	0	11.4957	0	0	0	0	0	0	0	82.5428	0	0	0	0	0	0	0	0	0	0	2.71263	0	4.04871	0	0	0	0	25.9104	0	0	0	0	0	0	0	2.99153	0	0	0	0	0
182	Pseudonocardiaceae(1.0000)	Pseudonocardia(0.7500)			0	0	0	5.41205	0	0	0	0	7.21086	0	0	0	0	0	2.84921	0	19.1528	0	0	0	13.4638	9.14646	0	24.227	57.5912	0	7.44963	0	0	0	0	0	0	0	9.95306	4.57626	0	0	18.8008	0	0	0	0	3.21534	32.3508
183	Methylobacteriaceae(1.0000)	Methylobacterium(1.0000)			0	0	0	0	0	0	0	0	0	0	3.61881	0	0	0	0	5.44236	0	0	11.7524	0	0	0	0	0	0	0	0	0	2.64924	0	0	0	0	8.30674	23.8178	2.87233	0	0	0	0	0	0	8.4916	0	0
185	Bacillaceae(0.7700)	Bacillus(0.4928)			0	21.8106	0	0	0	0	0	0	22.2707	0	0	0	0	0	0	0	0	0	0	0	0	23.1019	9.70149	0	0	0	0	0	4.63617	0	0	0	0	0	27.2949	0	0	15.437	0	0	0	0	0	9.49987	0
186	Aurantimonadaceae(0.9900)	Aureimonas(0.9801)			0	0	0	0	78.9458	0	0	0	0	0	0	0	0	0	0	0	0	0	0	0	0	0	0	0	0	0	0	0	0	0	0	0	0	0	15.7771	0	0	0	0	0	0	0	0	0	0
188	Peptoniphilaceae(1.0000)	Peptoniphilus(1.0000)			50.4923	0	0	0	0	0	0	0	0	0	0	77.9304	0	0	0	0	0	0	0	0	0	0	0	0	0	0	0	0	0	0	0	0	0	0	0	0	85.0621	0	0	0	0	0	0	0	0
189	Bifidobacteriaceae(1.0000)	Bifidobacterium(1.0000)			0	0	0	0	0	0	0	0	0	0	0	0	0	0	0	0	0	0	0	0	0	0	0	0	0	0	0	0	0	240.413	0	0	0	0	0	0	0	0	0	0	0	0	0	0	0
190	Nocardioidaceae(1.0000)	Marmoricola(0.8000)			0	0	0	0	0	8.39887	0	0	0	0	0	0	0	0	23.7847	6.03762	15.7729	0	0	21.3458	7.47991	10.6552	3.23383	19.6124	0	0	0	0	0	0	0	0	0	0	10.7354	0	0	0	0	0	0	0	3.72892	15.1267	0
191	Prevotellaceae(1.0000)	Prevotella(1.0000)	Prevotella (99.6%)		0	0	6.01987	0	0	0	0	0	0	0	0	0	0	0	0	0	18.0261	0	0	0	0	0	475.622	0	0	0	0	0	0	0	451.093	12.605	0	0	0	0	0	0	0	0	0	0	0	0	0
193	Lentisphaeraceae(0.0600)	Lentisphaera(0.0036)	Uncultured bacterium (98.4%)*		0	0	8.27732	0	0	0	0	0	0	0	0	0	0	0	0	0	0	0	0	0	0	0	0	0	0	0	440.338	0	0	0	0	0	0	0	0	0	0	0	0	0	0	0	0	0	0
195	Micrococcaceae(1.0000)	Rothia(1.0000)			0	0	0	0	0	0	0	0	0	0	0	0	0	0	0	0	7.88644	0	0	0	0	0	0	0	0	0	0	0	0	0	0	0	0	0	0	2.58023	0	0	0	0	0	0	0	0	0
196	Unclassified_Rhodospirillales(1.0000)	Reyranella(1.0000)			0	0	0	0	0	0	0	0	0	0	0	0	0	0	0	0	0	0	0	0	0	0	0	0	0	0	0	0	0	0	0	0	0	0	0	0	0	0	0	0	0	0	0	0	0
198	Fusobacteriaceae(0.9700)	Fusobacterium(0.9409)			0	0	0	0	0	11.8241	0	0	0	0	2.76732	0	0	0	0	0	0	0	0	0	0	0	0	0	0	0	0	0	0	0	0	0	0	0	0	0	0	0	0	0	0	0	0	0	0
200	Microbacteriaceae(1.0000)	Clavibacter(0.6500)			0	0	0	0	0	0	0	0	0	0	8.51484	0	0	0	14.1222	0	18.0261	0	0	0	0	12.4467	0	0	0	0	0	0	0	0	0	0	0	39.8942	8.30146	0	0	0	0	3.29836	3.20077	0	4.31964	0	7.24524
202	Acetobacteraceae(1.0000)	Roseomonas(0.9900)			0	0	0	0	0	0	0	0	0	0	0	0	51.9226	17.2282	7.0611	0	15.7729	0	0	38.592	0	0	0	0	0	0	0	0	0	0	0	0	0	0	0	0	0	0	0	0	0	0	0	0	0
203	Nocardioidaceae(1.0000)	Nocardioides(1.0000)			0	0	0	0	0	0	0	19.3148	6.76417	17.3218	5.06633	0	30.0604	0	4.21188	0	7.88644	0	0	21.3458	7.05249	16.3128	0	0	0	0	0	3.9541	0	0	0	0	0	0	0	0	0	0	0	0	0	0	0	0	0
204	Comamonadaceae(0.9900)	Comamonas(0.9306)			0	0	0	0	0	0	0	0	0	0	0	0	0	0	0	0	0	0	0	0	0	0	0	0	0	0	0	0	0	0	0	0	0	0	0	0	0	0	0	0	0	0	0	0	0
206	Oscillatoriales(1.0000)	Crinalium(1.0000)			0	0	0	0	0	0	0	0	0	0	0	0	0	0	0	0	0	0	0	0	0	120.035	0	74.9885	0	0	0	13.8394	0	0	0	0	0	0	0	0	0	0	0	0	0	0	0	0	0
207	Methylobacteriaceae(0.8600)	Methylobacterium(0.7224)			0	0	0	0	0	4.41058	0	0	0	0	6.17326	0	0	0	0	9.94932	0	0	0	0	0	0	0	0	85.7608	0	12.3081	0	0	0	0	0	0	30.2759	0	0	0	0	36.5808	0	0	0	0	0	19.5453
210	Oxalobacteraceae(0.8100)	Noviherbaspirillum(0.6237)			0	0	0	0	0	0	0	0	0	0	11.5802	0	0	4.36157	0	0	20.2794	0	0	0	0	0	0	0	0	0	0	4.96128	0	0	0	0	0	0	0	0	0	15.4665	0	16.952	0	0	0	0	6.90825
212	Leuconostocaceae(1.0000)	Leuconostoc(1.0000)	Leuconostoc (100%)		20.2758	0	0	0	0	0	0	0	0	0	0	0	0	0	0	0	0	0	47.6626	0	0	0	289.055	0	0	0	0	0	0	0	347.555	19.6078	0	0	0	0	0	0	0	0	0	0	0	0	0
213	Geodermatophilaceae(1.0000)	Geodermatophilus(1.0000)			0	0	0	11.4662	0	2.72142	0	0	0	0	12.0911	0	7.93038	8.99575	10.6536	0	0	0	5.87621	0	0	6.69483	0	0	0	0	0	0	0	0	0	0	0	17.16	10.4746	0	0	0	0	0	0	0	0	0	0
214	Unclassified_Clostridiales(1.0000)	Anaerococcus(1.0000)			191.713	0	0	0	0	0	0	0	0	0	0	0	0	0	0	0	5.63317	0	0	0	0	0	0	0	0	0	0	0	0	0	0	0	0	0	0	0	0	0	0	0	0	0	0	0	0
216	Caulobacteraceae(1.0000)	Brevundimonas(1.0000)			134.515	0	0	0	0	0	0	0	0	0	0	0	0	0	0	0	0	0	0	0	0	0	0	0	0	0	0	0	0	0	0	0	0	0	0	0	0	0	0	15.648	0	0	0	0	0
220	Sphingomonadaceae(1.0000)	Sphingomonas(0.9900)			0	10.734	0	0	2.90206	0	0	0	4.53072	0	0	0	0	0	16.352	0	0	0	0	0	23.0809	0	0	93.4472	35.6815	0	0	0	0	0	0	4.90196	0	0	0	0	0	5.30279	3.48794	3.98871	0	0	0	0	7.86305
222	Stigonematales(0.2600)	Iphinoe(0.0676)			0	0	0	0	0	0	0	0	0	0	0	0	0	0	0	17.6026	0	0	0	0	0	0	0	0	0	0	0	0	0	0	0	0	0	0	0	0	0	0	0	9.35812	0	0	0	0	0
224	Micrococcaceae(1.0000)	Kocuria(0.7400)			0	0	0	0	0	0	0	0	0	0	31.6752	23.8417	0	0	0	11.48	3.3799	0	0	0	7.05249	8.4864	0	0	0	0	0	0	0	0	0	0	0	0	0	3.74864	0	0	19.9918	0	0	0	0	0	0
225	Sanguibacteraceae(0.9800)	Sanguibacter(0.9604)			0	10.2773	2.50828	0	0	0	0	46.778	0	16.6847	0	0	0	0	0	0	0	0	0	0	0	0	0	0	0	0	0	0	0	19.2293	0	0	0	3.38827	0	0	0	0	0	0	0	0	13.2543	0	0
226	Sphingobacteriaceae(1.0000)	Pedobacter(1.0000)			0	0	0	0	0	0	0	0	0	0	4.38514	0	0	8.45055	10.5297	4.8471	4.50653	0	0	0	0	11.9753	0	0	15.8584	0	0	0	0	0	0	0	0	0	19.1238	0	0	0	0	2.99153	0	0	0	0	8.64935
227	Methylobacteriaceae(1.0000)	Methylobacterium(1.0000)			0	0	0	0	2.90206	0	0	0	0	0	0	0	0	17.4463	0	10.8847	0	0	0	0	0	0	0	0	0	0	0	0	0	0	0	0	0	0	25.904	0	0	0	0	0	0	0	0	0	0
228	Brevibacteriaceae(1.0000)	Brevibacterium(1.0000)			0	0	0	0	0	0	0	43.1565	0	7.0482	0	0	0	0	14.1222	0	5.63317	0	0	0	0	8.01494	0	0	0	0	0	0	24.7262	0	0	0	0	3.93477	0	0	0	0	0	0	0	0	2.99052	0	0
229	Rhodospirillaceae(1.0000)	Skermanella(1.0000)			0	0	23.5778	0	0	0	0	0	0	0	0	0	0	0	0	0	0	0	0	2.68589	0	0	0	0	0	0	211.667	0	0	3.80871	0	0	0	0	0	0	0	0	0	0	0	0	0	0	0
230	Sphingomonadaceae(1.0000)	Sphingomonas(1.0000)			0	0	0	0	26.3153	5.53668	0	0	0	0	0	0	0	0	4.7074	0	0	0	0	0	0	0	0	0	0	0	0	0	0	0	0	0	0	0	52.7208	0	0	0	0	0	0	0	0	0	0
231	Chroococcales(0.2800)	Chalicogloea(0.0784)			0	0	0	0	0	0	0	0	0	0	0	0	0	0	0	0	0	0	0	0	0	0	0	0	0	0	0	0	0	0	0	0	0	0	0	0	0	0	0	0	0	0	0	0	0
233	Corynebacteriaceae(1.0000)	Corynebacterium(1.0000)			0	0	0	0	0	0	0	0	0	0	0	5.15978	0	15.211	0	0	0	22.8111	0	0	0	0	3.48259	0	0	0	0	0	0	0	0	0	0	0	0	0	0	0	10.8041	0	0	0	5.9072	0	0
234	Intrasporangiaceae(1.0000)	Terrabacter(0.9200)			0	0	0	0	0	0	0	0	0	0	45.8098	0	30.2748	0	0	0	7.88644	0	0	0	0	0	0	0	0	0	0	0	0	0	0	0	0	0	0	0	0	0	0	0	0	0	0	0	0
239	Streptomycetaceae(1.0000)	Streptomyces(1.0000)			0	0	0	0	0	0	3.12858	25.5921	4.78597	0	0	12.2767	0	0	0	0	0	0	0	0	0	0	2.98507	0	7.92922	0	0	14.0632	0	0	0	0	0	0	0	0	0	0	0	0	0	0	0	0	0
240	Intrasporangiaceae(1.0000)	Ornithinibacter(0.3500)			0	0	0	0	0	0	0	0	13.2731	0	0	0	0	0	5.45067	0	7.88644	0	0	0	0	0	4.72637	0	0	0	0	0	0	0	0	0	0	0	0	0	0	0	0	0	0	0	4.68884	0	0
242	Cytophagaceae(1.0000)	Pontibacter(0.9900)			0	20.7829	0	0	12.8871	3.61292	0	0	0	0	0	0	0	0	0	0	0	0	0	0	0	0	0	0	0	0	0	0	0	0	0	0	0	0	0	6.66965	0	4.24223	0	0	38.8093	0	23.4811	0	0
244	Mycobacteriaceae(1.0000)	Mycobacterium(1.0000)			0	0	0	0	0	0	0	0	16.7828	0	0	0	0	0	4.45964	0	0	0	0	0	0	0	0	0	0	0	0	30.6629	0	0	0	0	0	0	6.6064	0	0	0	0	0	23.8057	0	0	0	0
245	Staphylococcaceae(1.0000)	Staphylococcus(0.9600)			0	0	0	0	0	0	0	0	0	0	0	0	0	0	10.0342	83.4212	0	22.8111	0	0	0	0	0	21.9197	3.12996	0	0	0	0	0	0	0	0	0	0	0	0	0	0	0	39.0094	0	0	0	0
246	Sphingomonadaceae(0.9900)	Sphingomonas(0.9801)			0	40.9948	0	0	0	5.5836	0	0	0	0	0	0	0	0	0	0	0	0	0	45.5188	0	0	0	0	0	0	0	0	0	0	0	0	0	0	0	2.82365	0	11.8134	0	5.90636	0	0	11.2975	0	0
247	Unclassified_Bacillales(0.8300)	Solibacillus(0.6889)	Solibacillus (100%)		0	0	14.2972	0	0	0	0	0	0	0	0	0	0	0	0	0	0	0	0	0	0	0	0	3.46101	0	0	0	0	0	0	0	8.40336	6.11177	0	0	0	0	0	2.97751	0	0	0	18.8292	0	0
248	Unclassified_Burkholderiales(0.9900)	Aquabacterium(0.9603)			0	0	0	0	0	0	0	0	0	0	0	0	0	0	0	0	0	0	0	0	0	0	0	0	0	196.468	0	0	0	0	0	0	0	0	0	0	0	0	0	0	0	0	0	0	0
249	Sphingomonadaceae(1.0000)	Sphingobium(1.0000)			0	0	0	0	0	3.94137	0	0	0	0	0	0	4.17953	0	0	0	0	13.5896	0	0	0	0	0	0	0	0	0	0	0	0	0	0	0	0	0	0	85.2585	0	0	0	0	0	0	0	0
250	Staphylococcaceae(1.0000)	Jeotgalicoccus(0.8700)			0	0	0	0	0	0	0	0	0	0	0	0	0	0	0	0	0	0	3.26456	0	0	0	0	0	0	0	0	0	0	0	0	0	0	0	0	0	0	0	0	0	0	0	0	0	0
251	Corynebacteriaceae(1.0000)	Corynebacterium(1.0000)			0	0	0	0	56.7623	0	0	0	0	0	0	0	0	0	0	0	0	0	0	0	0	0	0	0	0	0	0	0	0	0	0	0	0	0	0	0	0	0	0	0	0	0	9.45152	0	0
252	Kineosporiaceae(1.0000)	Kineococcus(1.0000)			0	0	0	0	0	0	0	0	0	0	0	0	0	0	0	0	13.5196	0	0	0	0	0	0	0	0	0	0	0	0	0	0	0	0	0	68.2806	0	0	0	0	0	0	0	0	0	0
253	Caulobacteraceae(1.0000)	Asticcacaulis(0.9200)			0	0	0	0	0	0	166.708	0	0	0	0	0	0	0	0	0	0	0	0	0	0	0	0	0	0	0	0	0	0	0	0	0	0	0	0	0	0	0	0	0	0	0	0	0	0
255	Bacillaceae(0.9500)	Bacillus(0.6935)			0	9.02115	0	0	0	0	0	0	11.8054	10.7515	0	0	0	0	0	0	0	0	0	0	0	39.6975	9.45274	0	0	0	0	0	0	0	6.50364	0	0	0	0	0	0	0	0	0	0	0	6.71944	0	18.0288
256	Dermatophilaceae(0.7000)	Mobilicoccus(0.2730)			0	0	0	0	0	43.8712	0	24.566	0	0	9.87722	0	0	0	0	0	0	0	0	0	0	0	0	0	0	0	0	0	0	0	0	0	0	0	0	0	0	0	0	0	0	0	0	0	0
257	Oxalobacteraceae(1.0000)	Massilia(1.0000)			0	0	0	0	0	0	0	0	0	0	0	0	0	0	0	0	4.50653	0	0	0	0	0	4.97512	0	0	0	0	0	0	0	0	0	0	0	32.2062	0	0	0	0	0	0	0	7.0148	66.3529	0
259	Methylophilaceae(1.0000)	Methylophilus(0.9800)			0	0	0	0	0	0	0	0	0	0	0	0	0	0	0	0	0	0	0	0	0	0	0	0	0	0	0	0	0	0	0	0	0	0	0	0	0	18.4714	0	13.1934	0	0	0	0	0
260	Dermabacteraceae(1.0000)	Brachybacterium(1.0000)			0	0	0	0	0	0	0	0	0	0	0	0	0	0	0	35.9706	0	0	2.61165	0	0	0	0	0	0	0	4.04871	25.2913	0	22.5736	0	0	0	0	0	0	0	0	0	0	0	0	0	0	0
261	Intrasporangiaceae(1.0000)	Phycicoccus(1.0000)			29.4275	0	0	0	0	6.33434	0	0	0	0	0	0	0	0	6.31782	0	0	0	0	0	0	34.7	0	0	0	0	0	8.87808	0	0	0	0	0	0	0	0	0	0	0	0	0	0	4.83652	0	0
262	Rhodanobacteraceae(1.0000)	Rhodanobacter(0.9900)			0	0	0	0	0	0	21.3637	0	0	0	0	0	0	0	0	0	6.7598	0	0	0	0	0	5.72139	0	0	0	0	0	0	0	0	0	0	0	0	0	0	0	0	0	0	0	0	0	0
263	Kineosporiaceae(0.2400)	Kineosporia(0.0456)			0	0	0	0	0	4.73903	0	24.6867	0	0	7.74851	12.2767	0	0	0	0	0	29.7677	0	0	0	0	0	0	0	0	0	0	0	0	0	0	0	0	0	0	0	0	0	0	85.4205	0	0	0	0
264	Sphingomonadaceae(1.0000)	Novosphingobium(1.0000)			0	0	0	0	0	31.5309	0	22.8156	0	0	0	0	0	0	0	0	0	0	0	0	0	0	0	0	0	0	0	0	0	0	0	0	0	0	0	0	0	0	0	0	0	0	0	0	0
265	Parachlamydiaceae(0.9300)	Parachlamydia(0.4557)			0	7.87923	0	0	0	0	0	0	0	0	0	0	4.44745	0	0	0	0	0	0	0	0	0	0	0	0	0	0	0	0	0	0	0	0	0	0	0	0	6.59903	0	0	0	0	2.80592	19.0728	0
269	Corynebacteriaceae(1.0000)	Turicella(1.0000)			0	0	0	0	0	0	0	0	0	0	0	0	0	0	0	0	4.50653	0	0	0	0	0	0	0	0	0	0	0	0	0	0	0	0	0	0	10.467	103.07	0	0	0	0	0	0	0	0
270	Lysobacteraceae(1.0000)	Lysobacter(0.8000)			0	0	0	0	0	0	0	91.8057	0	0	0	0	0	0	0	0	0	0	0	0	0	0	0	0	0	0	0	0	0	0	0	0	0	0	0	0	0	0	0	0	0	0	0	0	0
271	Methylobacteriaceae(1.0000)	Methylobacterium(1.0000)			0	0	0	0	0	0	0	0	0	0	0	0	0	0	0	0	0	0	0	0	0	0	0	0	0	0	0	0	0	0	0	0	0	0	0	0	58.0832	0	0	0	0	0	0	0	36.9002
272	Pseudomonadaceae(0.9600)	Pseudomonas(0.9216)			0	0	0	0	0	0	0	0	0	0	0	0	0	0	0	0	0	0	0	0	0	0	0	0	0	0	0	0	90.2949	0	3.38189	6.30252	0	0	0	0	0	0	0	0	0	0	0	0	0
273	Corynebacteriaceae(1.0000)	Corynebacterium(1.0000)			0	0	0	0	0	0	0	0	0	0	0	0	0	0	0	0	25.9126	0	15.017	0	0	13.0125	0	0	0	0	0	0	0	0	0	0	0	0	0	0	0	0	0	0	0	0	0	0	0
274	Campylobacteraceae(0.1000)	Campylobacter(0.0090)			0	0	0	0	0	0	0	0	0	0	0	0	0	0	0	0	0	0	0	0	0	0	0	0	0	0	0	0	0	0	0	0	0	0	0	0	0	0	0	0	0	0	0	0	0
275	Parachlamydiaceae(0.9800)	Neochlamydia(0.9408)			0	0	0	0	0	0	0	0	0	0	0	0	0	0	0	0	0	0	0	0	0	0	0	0	0	0	0	0	0	0	0	0	0	0	0	0	0	0	0	0	0	0	0	0	0
277	Unclassified_Bacillales(0.9800)	Exiguobacterium(0.9604)			0	0	0	0	0	0	0	0	9.76338	0	0	0	0	0	0	0	0	0	0	0	0	0	0	0	0	0	0	0	0	0	0	0	0	0	0	0	0	0	0	0	0	0	0	0	0
278	Nocardioidaceae(1.0000)	Nocardioides(1.0000)			0	0	0	0	0	0	3.30735	0	0	0	7.79108	0	0	0	0	0	0	0	0	0	0	10.0894	4.47761	6.92201	66.1464	0	5.9921	0	0	0	0	0	0	25.3574	0	0	0	0	12.9309	2.99153	0	0	0	0	3.81919
280	Erythrobacteraceae(0.8500)	Altererythrobacter(0.7140)			0	0	0	0	0	3.14371	0	24.9282	0	15.8883	9.96236	0	12.0563	0	0	5.95258	0	0	0	0	0	0	0	0	0	0	0	0	0	0	0	0	0	0	0	0	0	0	0	0	0	0	0	0	0
282	Methylophilaceae(0.9300)	Methylobacillus(0.7812)			0	0	0	0	0	21.1145	0	0	0	0	6.42871	0	19.9867	28.4048	0	0	0	0	0	0	0	0	0	0	0	0	0	0	0	0	0	0	0	0	0	0	0	0	0	0	0	0	0	0	0
283	Rhodocyclaceae(0.6300)	Methyloversatilis(0.1953)			0	0	0	0	0	0	0	0	0	0	0	0	0	0	0	0	0	0	0	0	0	0	0	0	0	0	0	0	0	0	0	0	0	0	0	0	0	0	0	0	0	0	0	0	0
284	Sphingobacteriaceae(1.0000)	Pedobacter(0.8400)			0	0	0	0	0	0	139.803	0	0	0	0	0	0	0	0	0	0	0	0	0	0	0	0	0	0	0	0	0	0	0	0	0	0	0	0	0	0	0	0	0	0	0	0	0	0
285	Neisseriaceae(1.0000)	Neisseria(0.8800)			0	0	0	0	0	0	0	0	0	12.0656	0	22.4183	0	0	0	0	0	0	0	0	0	0	0	0	0	0	0	0	0	0	0	0	0	0	0	0	0	0	0	0	0	0	0	0	0
286	Flavobacteriaceae(1.0000)	Flavobacterium(1.0000)			0	0	0	0	0	4.12905	0	0	0	0	0	0	9.26998	0	0	0	0	0	0	0	0	0	0	0	0	0	0	0	0	0	0	0	0	0	0	0	0	0	0	0	0	0	0	0	0
288	Eubacteriaceae(0.5100)	Eubacterium(0.2601)			0	0	0	0	0	8.72731	0	0	0	0	0	0	0	0	0	0	9.01307	0	0	0	5.77022	8.95787	0	0	0	54.0779	0	0	0	0	0	5.60224	0	2.95108	0	0	0	2.53355	35.3047	0	0	0	0	0	0
289	Methylophilaceae(0.9500)	Methylobacillus(0.5510)			0	0	0	0	0	18.2054	0	0	0	0	3.87425	0	0	25.3517	0	0	0	0	0	0	0	0	0	0	0	0	0	0	0	0	0	0	0	0	0	0	0	0	0	0	0	0	0	0	0
290	Neisseriaceae(1.0000)	Eikenella(0.7400)			0	0	0	0	0	0	0	0	0	0	0	0	0	0	0	0	4.50653	0	0	0	0	0	0	0	0	0	0	0	0	0	0	0	0	0	0	0	0	0	0	0	0	0	0	0	0
291	Mycobacteriaceae(1.0000)	Mycobacterium(1.0000)			0	0	0	0	18.1502	0	0	0	0	0	0	0	0	0	0	15.3066	0	0	0	0	0	0	0	0	0	0	0	0	0	0	0	0	0	0	0	0	0	16.4386	0	0	0	0	0	0	0
292	Bacillaceae(0.9600)	Bacillus(0.9120)			0	55.2688	0	33.9858	0	0	0	0	0	0	0	0	0	0	0	0	0	0	0	4.66497	0	0	0	0	0	0	0	0	0	0	0	0	0	0	0	0	0	0	0	0	0	0	11.6667	0	0
294	Cytophagaceae(1.0000)	Hymenobacter(1.0000)			0	0	0	0	0	0	0	0	0	0	6.89702	0	0	27.0418	7.80437	0	0	0	0	0	0	0	0	0	0	0	0	0	0	0	0	0	0	0	7.99722	0	0	0	0	0	0	0	0	0	10.9521
295	Phyllobacteriaceae(0.6000)	Mesorhizobium(0.3600)			0	0	0	0	0	42.2759	4.02245	0	17.4209	0	0	0	0	0	0	0	0	0	0	0	13.8913	0	0	0	0	0	0	0	0	0	0	0	0	0	0	0	0	0	0	0	0	0	0	0	0
296	Halothiobacillaceae(0.1100)	Halothiobacillus(0.0121)			0	0	0	0	0	0	0	0	0	0	0	0	0	0	0	0	0	0	0	0	0	0	0	0	0	0	0	0	0	0	0	0	0	0	0	0	74.5194	0	0	6.05977	0	0	0	0	8.98634
298	Cytophagaceae(1.0000)	Hymenobacter(1.0000)			0	0	0	0	22.3311	0	0	0	0	0	0	0	0	0	0	0	0	0	0	44.5293	0	0	0	0	0	0	0	0	0	0	0	0	0	0	0	0	0	0	0	0	0	0	0	0	0
299	Planctomycetaceae(0.9900)	Gemmata(0.3861)			0	0	0	0	0	0	0	0	0	0	0	0	0	0	0	0	0	0	0	0	0	0	0	0	0	0	0	0	0	0	0	0	0	0	0	0	0	0	0	0	0	0	0	0	0
300	Iamiaceae(1.0000)	Aquihabitans(1.0000)			0	0	0	0	0	0	0	0	29.8645	0	0	0	0	0	0	0	0	0	0	0	0	0	0	0	0	0	0	0	0	0	0	0	0	0	0	0	0	6.12767	0	0	0	0	13.9927	0	0
301	Geodermatophilaceae(1.0000)	Modestobacter(0.6500)			0	0	0	0	0	6.00589	0	0	0	0	0	0	0	0	0	0	0	0	0	0	0	0	0	0	0	0	0	0	0	0	7.02393	0	0	0	0	0	0	0	0	0	61.6148	0	0	0	0
302	Veillonellaceae(1.0000)	Veillonella(0.8400)			0	0	0	0	0	10.9795	0	0	0	0	0	0	0	0	0	0	0	0	0	0	23.9357	0	0	0	0	0	0	0	0	0	8.58481	0	0	0	0	0	0	0	0	0	0	0	0	0	0
303	Rhizobiaceae(0.9900)	Rhizobium(0.9702)			0	0	0	0	0	0	0	11.3474	0	0	0	0	0	66.7321	0	0	0	0	0	0	0	0	0	0	0	0	0	0	0	13.4698	0	0	0	0	0	0	0	0	0	0	0	0	0	0	0
304	Cytophagaceae(0.1400)	Hymenobacter(0.0140)			0	0	0	0	0	0	0	0	0	0	0	0	0	0	0	0	0	0	0	0	0	0	0	0	0	0	0	0	0	0	0	0	0	0	0	0	0	0	0	0	0	0	0	0	0
305	Oxalobacteraceae(0.9900)	Janthinobacterium(0.6138)			0	0	0	0	0	0	0	0	0	0	0	0	0	0	0	0	0	0	0	0	0	0	0	0	0	0	0	0	0	0	0	0	0	133.891	0	0	0	0	0	3.29836	0	0	7.49476	0	0
306	Bacillaceae(1.0000)	Domibacillus(0.9700)			0	0	0	0	13.2806	2.6745	0	0	0	0	0	0	0	0	0	0	0	0	0	0	0	0	0	0	0	0	0	0	0	0	0	0	0	0	0	0	0	26.7791	0	0	0	0	0	0	0
307	Bifidobacteriaceae(1.0000)	Bifidobacterium(0.9900)			0	0	0	0	0	0	0	0	0	0	0	0	0	0	0	0	0	0	0	0	0	0	0	0	0	0	0	0	3.31155	105.622	0	0	0	0	0	0	0	0	0	0	0	0	0	0	0
309	Actinomycetaceae(1.0000)	Actinomyces(1.0000)			0	0	0	0	0	0	0	0	0	0	0	0	0	0	0	0	0	0	0	0	0	0	0	0	0	0	0	0	0	0	0	0	0	0	0	6.32887	0	0	0	0	0	0	0	0	0
310	Unclassified_Clostridiales(1.0000)	Anaerococcus(1.0000)			0	0	0	0	0	0	0	0	0	0	0	37.7197	0	0	0	0	0	0	8.48786	0	0	0	2.98507	0	0	0	0	0	0	0	0	0	0	0	10.2138	0	0	0	0	0	0	0	0	0	0
311	Pseudonocardiaceae(1.0000)	Pseudonocardia(0.8000)			0	0	0	0	0	0	0	0	27.3119	0	0	0	0	0	0	0	0	0	0	0	0	0	0	0	29.6302	36.9029	0	0	0	0	0	0	0	0	0	4.28416	0	0	0	0	0	0	0	0	0
312	Unclassified_Clostridiales(0.1600)	Gallicola(0.0080)			0	0	0	0	0	0	0	0	0	0	0	0	0	0	0	0	0	0	0	0	0	0	0	0	0	0	0	0	5.51925	0	0	0	0	0	0	0	0	0	0	0	0	0	0	0	0
313	Sphingobacteriaceae(1.0000)	Pedobacter(1.0000)			0	0	0	0	0	0	0	0	0	0	14.3049	0	0	0	3.59249	0	4.50653	10.0304	0	0	0	0	0	0	0	0	0	5.40891	0	0	0	0	0	0	11.7785	0	0	0	0	0	0	0	0	0	11.0644
314	Nocardioidaceae(1.0000)	Marmoricola(0.9900)			0	0	0	0	7.52568	6.42818	2.77102	0	0	0	0	0	0	0	0	0	12.393	0	10.4466	0	0	0	0	0	0	2.55303	0	0	0	0	0	5.60224	0	0	0	0	0	6.45173	0	0	0	0	0	0	0
315	Comamonadaceae(0.9500)	Ottowia(0.2755)			0	0	0	0	0	0	0	0	0	0	0	0	0	0	0	0	0	0	0	0	0	0	0	0	0	0	0	0	0	0	0	0	0	0	0	0	0	0	0	0	0	0	0	0	0
316	Micrococcaceae(0.8300)	Arthrobacter(0.6889)			0	0	0	0	0	9.29037	0	0	0	0	0	0	0	0	0	0	0	0	0	0	0	0	0	0	0	0	0	15.0331	0	0	0	0	0	0	0	7.30254	0	0	0	0	9.6023	0	7.86396	0	0
319	Bacillaceae(0.7900)	Bacillus(0.4740)			0	0	0	0	0	0	0	0	0	0	0	0	0	0	0	3.31644	0	0	0	0	0	0	0	0	0	0	0	0	0	0	0	0	0	0	0	0	0	0	0	0	0	0	0	0	0
320	Rhizobiaceae(1.0000)	Rhizobium(1.0000)			0	0	0	0	0	0	0	0	0	0	0	16.3689	0	0	0	0	0	0	0	0	0	0	0	0	0	0	0	0	0	0	0	0	0	0	0	0	0	0	4.08344	0	0	0	0	62.7722	0
322	Porphyromonadaceae(1.0000)	Porphyromonas(0.9900)			0	0	0	0	0	0	0	0	0	0	0	3.91431	13.5031	18.5367	0	0	3.3799	0	0	0	0	0	4.22886	0	0	0	0	0	0	0	5.98335	0	0	0	0	3.846	0	0	0	0	0	0	4.65192	0	0
323	Cytophagaceae(1.0000)	Hymenobacter(1.0000)			0	0	0	0	0	0	0	0	0	0	0	0	0	0	0	0	0	0	0	0	0	18.4815	0	169.589	0	0	0	9.54953	0	0	0	0	0	28.0899	0	0	0	0	0	0	0	0	0	0	0
324	Methylobacteriaceae(1.0000)	Methylobacterium(1.0000)			0	29.0047	0	0	0	0	0	0	0	0	0	0	0	7.95987	13.1312	22.0246	0	0	0	0	0	0	0	0	0	0	0	0	0	0	0	0	0	0	0	0	0	0	0	0	0	0	10.1161	0	0
325	Cytophagaceae(1.0000)	Hymenobacter(1.0000)			0	0	0	0	0	0	0	0	0	0	0	0	0	0	0	0	0	0	0	35.482	0	19.7073	0	0	0	0	0	0	0	0	0	0	0	0	26.0344	0	0	0	0	0	0	0	0	0	0
326	Cytophagaceae(1.0000)	Hymenobacter(1.0000)			0	0	0	0	0	0	0	0	0	0	0	0	0	21.3172	0	31.5487	0	0	0	0	0	0	0	0	0	0	0	0	0	0	0	0	0	0	8.34492	0	0	0	0	0	9.20221	0	0	0	0
328	Campylobacteraceae(0.0900)	Campylobacter(0.0063)			0	0	0	0	0	0	0	0	0	0	0	0	0	0	0	0	0	0	0	0	0	0	0	0	0	0	0	0	0	0	0	0	0	0	0	0	0	0	0	0	0	0	0	0	0
329	Nakamurellaceae(1.0000)	Nakamurella(1.0000)			0	0	0	0	0	0	0	0	0	0	0	0	0	0	6.07007	0	0	0	0	11.7331	0	0	0	0	0	0	0	24.4707	0	0	0	0	0	0	0	0	0	0	0	0	0	0	0	0	0
331	Caulobacteraceae(1.0000)	Brevundimonas(1.0000)			0	0	0	0	35.6117	0	0	0	0	0	4.47029	0	0	0	0	0	0	0	0	0	0	0	3.9801	0	0	45.8386	0	0	0	0	0	0	0	0	0	0	0	0	0	5.36942	0	0	0	0	0
332	Bacteroidaceae(0.0600)	Bacteroides(0.0036)			0	0	0	0	0	0	0	0	0	0	0	0	0	0	0	0	0	0	0	0	0	0	0	0	0	0	0	0	0	0	0	0	0	0	0	0	0	0	0	0	0	0	0	0	0
333	Rhodobacteraceae(1.0000)	Paracoccus(0.9500)			0	0	0	0	0	8.44579	0	0	0	0	10.4307	0	0	0	0	0	0	0	0	0	0	0	0	0	0	0	0	0	0	0	0	7.0028	0	0	0	0	0	0	0	0	0	0	0	0	0
334	Hyphomicrobiaceae(1.0000)	Devosia(1.0000)			0	0	0	0	0	0	0	0	0	0	0	0	0	56.9731	0	0	0	0	0	0	0	0	0	0	0	0	0	0	0	0	0	0	0	0	0	0	0	0	0	0	0	0	0	0	0
335	Comamonadaceae(0.9800)	Limnohabitans(0.2548)			0	0	0	0	0	0	0	0	0	0	0	0	0	0	0	0	0	0	0	0	0	0	0	0	0	0	0	0	0	0	0	0	0	0	0	0	0	0	0	0	0	0	0	0	0
336	Aurantimonadaceae(0.8800)	Aureimonas(0.7744)			0	17.1288	0	0	32.808	2.58066	0	0	0	0	0	0	0	0	0	0	0	0	0	0	2.77825	0	0	0	0	0	0	5.63273	0	0	0	0	0	0	0	0	0	0	0	0	0	0	0	0	0
337	Bacillaceae(0.9500)	Lysinibacillus(0.3040)			0	0	0	0	0	0	0	0	0	0	0	0	0	0	0	0	0	0	23.5048	0	0	0	0	0	0	0	0	0	4.85694	0	0	0	0	0	0	3.846	0	0	0	0	0	0	0	0	0
338	Comamonadaceae(0.9700)	Curvibacter(0.4462)			0	0	0	0	0	7.92966	0	0	0	0	9.62177	0	0	0	0	0	0	0	0	0	0	0	0	0	25.0396	0	0	0	0	3.9945	0	0	0	0	0	0	0	0	0	0	0	0	0	14.6883	0
339	Cytophagaceae(1.0000)	Dyadobacter(1.0000)			0	0	0	0	0	0	0	0	0	0	0	0	0	0	0	0	0	0	0	0	0	0	0	0	0	0	0	0	0	0	0	0	0	0	0	0	0	0	0	0	0	0	0	88.1295	0
340	Bacillaceae(0.8500)	Compostibacillus(0.1105)			0	0	0	0	0	9.43113	0	0	0	0	0	0	21.755	0	0	11.6501	0	0	0	0	0	0	0	0	0	0	0	0	6.84387	0	0	0	0	0	0	0	0	0	0	0	0	0	0	0	0
341	Pseudonocardiaceae(1.0000)	Pseudonocardia(1.0000)			0	0	0	0	0	0	0	0	64.7063	0	0	0	0	0	0	0	0	0	0	0	0	0	0	0	0	0	0	0	0	0	0	0	0	0	0	4.96573	0	0	0	0	0	0	3.17512	0	0
342	Mycoplasmataceae(0.1100)	Mycoplasma(0.0121)			0	0	0	0	0	0	0	0	0	0	0	0	0	0	0	0	0	0	0	0	0	0	0	0	0	0	0	0	0	0	0	0	0	0	0	0	0	0	0	0	0	0	0	0	0
344	Acholeplasmataceae(0.1000)	Acholeplasma(0.0100)			0	0	0	0	0	0	0	0	0	0	0	0	0	0	0	0	0	0	0	0	0	0	0	16.1514	0	0	0	0	0	0	0	0	0	0	0	0	0	0	0	0	0	0	0	0	0
346	Micrococcaceae(1.0000)	Micrococcus(0.2900)			0	0	0	0	0	0	0	0	0	0	0	0	0	0	0	0	0	0	0	0	0	0	0	0	0	0	0	0	0	0	0	0	0	0	0	0	0	0	0	0	0	0	43.3441	0	0
347	Nakamurellaceae(1.0000)	Nakamurella(1.0000)			0	0	0	5.32032	0	0	0	0	0	0	0	0	0	0	0	0	0	0	0	0	0	0	0	0	0	0	0	0	0	0	0	0	0	0	0	0	48.5227	0	0	0	0	0	3.24896	0	5.84112
348	Rhizobiaceae(1.0000)	Kaistia(1.0000)			0	0	0	0	0	0	0	0	0	0	0	0	0	0	0	0	0	0	0	0	0	0	0	0	0	0	0	30.4764	0	0	0	0	0	0	0	0	0	0	0	0	0	0	0	0	0
349	Patulibacteraceae(1.0000)	Patulibacter(1.0000)			0	0	0	0	0	6.56895	0	0	0	0	0	0	5.46553	48.7951	0	0	0	0	0	0	0	0	0	0	0	0	0	0	0	0	0	0	0	0	0	0	0	0	0	0	0	0	0	0	0
351	Nakamurellaceae(0.2100)	Nakamurella(0.0441)			0	0	0	0	11.2147	0	0	0	0	0	0	4.80393	0	0	0	19.7286	4.50653	35.7536	0	0	0	9.9951	0	0	0	0	0	0	0	0	0	0	0	0	0	0	0	0	0	0	0	0	0	0	0
352	Caulobacteraceae(1.0000)	Asticcacaulis(1.0000)			0	0	0	0	0	0	82.505	0	0	0	0	0	0	0	0	0	0	0	0	0	0	0	3.23383	0	0	0	0	0	0	0	0	0	0	0	0	0	0	0	0	0	0	0	4.13504	0	0
353	Bacillaceae(0.9700)	Geobacillus(0.6887)			0	2.7406	0	6.32935	0	0	0	0	5.9346	0	0	0	0	0	0	0	0	0	0	0	0	0	0	0	0	0	0	0	0	0	0	0	0	0	0	0	0	12.1964	0	0	0	0	8.93464	0	0
354	Thermomonosporaceae(0.5100)	Actinomadura(0.1275)			0	0	0	0	0	0	0	0	0	0	0	0	0	0	0	0	0	0	0	0	0	0	0	0	0	0	0	0	0	0	0	0	0	0	0	0	77.4661	0	0	0	0	0	0	0	0
355	Myxococcaceae(0.6100)	Corallococcus(0.3660)			0	0	0	0	0	0	0	0	0	0	0	0	0	0	0	0	0	0	0	0	0	0	0	0	0	0	0	0	0	0	0	0	0	0	0	0	0	0	0	0	0	0	0	0	0
356	Cytophagaceae(0.9900)	Hymenobacter(0.9801)			0	0	0	0	0	0	0	0	0	0	16.0931	0	0	0	0	0	0	0	0	0	0	0	0	0	16.9018	0	3.56287	7.01294	0	0	0	0	0	0	0	0	0	0	10.0385	0	0	0	0	0	5.78496
357	Nocardioidaceae(1.0000)	Nocardioides(0.9100)			0	0	0	0	0	0	0	0	0	0	0	0	20.6833	0	0	0	0	0	0	0	0	0	0	0	0	0	0	0	0	4.0874	0	0	0	0	0	0	0	15.1719	0	0	0	0	0	0	0
358	Hyphomicrobiaceae(0.9700)	Hyphomicrobium(0.9312)			0	16.4436	0	0	0	0	0	0	0	0	0	0	0	0	9.29092	0	10.1397	0	0	0	0	0	0	0	0	0	0	0	0	0	0	3.5014	0	0	0	2.9697	0	8.63176	0	8.74448	0	0	0	0	0
359	Deinococcaceae(1.0000)	Deinococcus(1.0000)			0	0	0	0	0	0	0	0	0	0	0	0	0	0	0	0	0	0	0	0	0	0	0	0	0	0	0	0	0	0	0	0	0	0	0	0	75.1087	0	0	0	0	0	0	0	0
360	Intrasporangiaceae(0.9700)	Intrasporangium(0.1455)			0	2.51222	0	0	0	2.62758	0	0	0	0	0	0	0	0	0	0	0	0	0	0	0	0	0	0	13.7718	43.9818	0	0	0	0	0	4.90196	0	0	0	0	0	4.33061	0	0	0	0	0	0	0
361	Micrococcaceae(1.0000)	Citricoccus(0.7700)			0	0	0	0	0	0	0	0	0	0	0	0	0	0	0	0	0	0	0	0	0	0	0	0	0	0	0	0	0	0	0	0	0	0	0	0	0	28.9002	0	0	0	0	0	0	0
362	Rhodobacteraceae(0.9600)	Paracoccus(0.7968)			0	0	0	0	0	10.2288	0	0	0	0	24.9485	0	0	0	0	0	0	16.3399	0	0	37.6133	0	0	0	0	0	0	0	0	0	0	0	0	0	0	0	0	0	0	0	0	0	0	0	0
364	Rhodobacteraceae(0.9100)	Rubellimicrobium(0.4823)			0	0	0	0	0	0	0	21.6084	0	0	0	0	0	0	4.33576	0	0	14.2367	0	46.7911	0	10.4666	0	0	0	0	0	0	0	0	0	0	0	0	3.99861	0	0	0	0	0	0	0	0	0	0
365	Corynebacteriaceae(1.0000)	Corynebacterium(1.0000)			0	0	0	0	6.93543	0	0	0	0	0	0	63.1628	0	0	0	0	9.01307	0	0	0	0	0	0	0	0	0	0	0	0	0	3.90219	0	0	0	0	0	0	0	0	0	0	0	0	0	0
366	Sphingomonadaceae(0.9200)	Sphingopyxis(0.2576)			0	0	0	0	0	0	0	0	0	0	0	0	0	0	0	0	0	0	0	0	0	0	0	0	0	48.2755	0	0	0	0	0	0	0	0	0	0	0	12.4616	12.3354	12.7332	0	0	0	0	0
367	Hyphomicrobiaceae(1.0000)	Pedomicrobium(0.9900)			0	0	0	0	0	0	0	0	0	0	0	0	0	0	0	0	0	0	0	0	0	0	0	0	0	0	0	0	0	0	0	0	0	0	0	0	0	0	0	0	0	0	0	0	0
369	Chitinivibrionaceae(0.0500)	Chitinivibrio(0.0025)			0	0	0	0	0	8.11734	0	0	0	0	0	0	0	0	0	0	0	0	0	0	0	0	0	0	0	0	173.933	0	0	0	0	0	0	0	0	0	0	0	0	0	0	0	0	0	0
370	Deinococcaceae(1.0000)	Deinococcus(1.0000)			0	0	0	8.57672	25.5775	0	0	0	0	0	0	0	0	0	3.09697	0	0	0	0	23.6076	0	0	0	0	0	0	0	0	0	0	0	0	0	0	0	0	0	0	0	0	0	0	4.57808	0	0
371	Lachnospiraceae(0.6600)	Lachnoanaerobaculum(0.2046)			0	0	0	0	0	0	0	0	0	0	0	0	0	0	0	0	0	0	0	14.7017	0	0	0	0	0	0	0	0	0	0	0	0	0	0	0	0	0	0	0	0	0	0	0	0	0
372	Sphingomonadaceae(1.0000)	Sphingomonas(1.0000)			0	0	0	0	0	0	0	0	0	0	0	0	0	0	0	0	0	0	0	0	0	0	0	0	0	0	0	0	0	0	0	0	0	0	0	4.81968	0	0	0	0	0	0	15.2849	0	10.6151
373	Sphingomonadaceae(1.0000)	Novosphingobium(1.0000)			0	0	0	0	0	0	0	0	0	0	0	0	0	0	0	0	0	0	0	0	0	0	0	0	0	0	0	0	0	0	5.7232	0	0	0	0	0	0	17.293	0	0	0	0	0	0	0
374	Gemmatimonadaceae(0.9600)	Gemmatimonas(0.9216)			0	0	0	0	0	0	0	0	0	0	0	0	0	0	0	0	0	0	0	0	0	0	0	0	0	0	0	0	0	0	0	0	0	0	0	0	0	0	4.25358	9.20471	0	0	0	64.9645	0
375	Unclassified_Elusimicrobia(1.0000)	Blastocatella(0.5100)			0	0	0	0	0	0	0	0	0	0	0	0	0	0	0	0	0	178.93	0	0	0	0	0	0	0	0	0	0	0	0	0	0	0	0	0	0	0	0	0	0	0	0	0	0	0
376	Sporolactobacillaceae(1.0000)	Tuberibacillus(1.0000)			0	0	0	0	0	0	0	0	24.0575	0	0	0	0	0	0	0	0	0	0	0	0	0	0	0	0	0	0	0	0	0	0	0	0	0	0	0	0	0	0	0	2.80067	0	0	0	8.70552
377	Erysipelotrichaceae(0.8000)	Coprobacillus(0.4240)			0	0	0	0	0	0	0	0	0	0	0	0	0	0	0	0	0	0	0	0	0	0	0	0	0	0	0	0	0	119.463	0	0	0	0	0	0	0	0	0	0	0	0	0	0	0
378	Nocardioidaceae(1.0000)	Nocardioides(1.0000)			0	0	0	0	0	0	0	50.9428	0	0	0	0	0	0	0	0	16.8995	0	0	0	0	0	5.47264	0	0	0	0	0	0	0	0	0	0	0	0	0	0	0	0	0	0	0	0	0	0
379	Pseudomonadaceae(0.9500)	Pseudomonas(0.9025)			0	0	0	0	17.0188	7.31968	0	0	0	0	11.2822	0	0	0	0	0	5.63317	0	0	0	0	0	0	0	0	0	0	0	0	0	0	0	0	0	0	0	0	0	0	3.8353	0	0	0	0	0
380	Phyllobacteriaceae(0.6300)	Mesorhizobium(0.2331)			0	0	0	0	0	0	0	0	44.2862	0	0	0	0	0	0	0	0	0	0	0	0	0	0	0	0	0	0	0	0	0	0	0	0	0	0	0	0	0	0	0	0	0	0	0	0
381	Rhizobiaceae(1.0000)	Rhizobium(1.0000)			0	0	0	0	0	4.64518	0	0	0	0	0	0	0	0	0	0	0	0	0	0	0	0	0	0	0	0	0	0	0	0	0	0	0	0	0	0	0	0	0	0	0	0	0	0	0
382	Leuconostocaceae(1.0000)	Leuconostoc(1.0000)			8.75726	0	0	0	0	0	0	0	0	0	0	0	0	0	0	0	0	0	0	0	0	0	6.21891	0	0	0	0	0	0	0	17.4298	0	0	0	0	0	33.2652	0	0	0	28.6069	0	0	0	0
383	Heliobacteriaceae(0.0900)	Hydrogenispora(0.0081)			0	0	0	0	0	0	0	0	0	0	0	0	0	0	0	0	0	0	0	0	0	0	0	0	0	0	0	0	3.75309	0	0	0	0	0	0	0	0	18.1179	0	0	0	0	0	0	0
384	Clostridiaceae(1.0000)	Clostridium(1.0000)			0	0	0	0	0	0	0	0	0	0	0	0	0	0	6.19394	0	0	0	0	0	0	0	0	6.92201	0	0	0	4.43904	0	0	0	0	0	0	0	0	0	0	0	0	0	0	0	0	0
385	Chitinophagaceae(1.0000)	Parasegetibacter(0.3300)			0	0	0	0	0	9.33729	0	0	0	0	0	0	0	0	8.91928	0	0	0	0	0	11.5404	0	0	0	0	0	0	0	0	0	0	0	0	0	0	0	0	0	0	0	0	0	0	0	16.2877
386	Corynebacteriaceae(1.0000)	Corynebacterium(1.0000)			0	0	0	0	0	0	0	0	0	0	0	0	0	0	0	0	0	0	0	0	0	0	0	0	0	0	0	0	0	0	0	0	0	0	0	0	0	0	94.4295	0	0	0	0	0	0
387	Sphingomonadaceae(0.9900)	Sphingomonas(0.9702)			0	0	0	0	0	0	0	0	0	0	0	0	31.1857	0	0	0	0	0	0	0	0	0	0	0	0	0	0	13.3544	0	0	0	4.20168	0	0	0	0	0	0	0	0	0	0	0	0	0
388	Actinomycetaceae(1.0000)	Actinomyces(1.0000)			0	0	0	0	0	0	0	0	0	0	0	0	0	0	0	0	11.2663	42.7102	0	0	0	0	2.98507	0	0	0	0	0	0	0	5.46306	0	0	0	0	0	0	0	0	0	6.60158	0	0	0	0
389	Sphingomonadaceae(1.0000)	Sphingomonas(0.9900)			0	0	0	0	0	0	0	0	0	0	0	0	0	0	0	0	0	0	0	0	8.97589	0	0	0	0	0	0	0	0	0	0	0	0	0	0	0	0	0	0	0	0	0	0	36.611	7.63839
390	Nocardioidaceae(1.0000)	Marmoricola(1.0000)			0	0	0	0	0	6.56895	0	0	0	0	0	0	0	3.0531	0	0	0	0	0	0	6.19764	23.0076	0	0	0	0	0	0	0	0	0	0	0	0	0	0	0	0	0	0	0	0	0	0	0
391	Sphingomonadaceae(1.0000)	Sphingomonas(1.0000)			0	0	0	0	0	6.61587	0	0	0	0	0	0	0	0	0	0	0	0	0	0	0	0	0	0	0	0	0	0	0	0	0	0	0	0	0	0	0	0	0	0	0	0	0	0	0
392	Chitinophagaceae(1.0000)	Flavisolibacter(0.8900)			0	0	0	0	0	0	0	0	0	0	0	0	0	0	0	0	0	0	0	0	0	0	0	0	0	0	0	0	0	0	0	0	0	0	0	0	0	24.3045	0	0	0	0	7.60552	0	0
393	Unclassified_Spartobacteria(0.1900)	Terrimicrobium(0.0361)			0	0	0	0	0	0	0	0	0	0	0	0	0	0	0	0	0	0	0	0	0	0	0	0	0	91.7932	0	0	0	0	0	0	0	0	0	0	0	0	0	0	0	0	5.61184	0	0
394	Nocardioidaceae(1.0000)	Aeromicrobium(1.0000)			0	0	0	0	0	3.09679	14.2127	0	0	0	0	0	0	0	0	0	0	32.3562	0	0	0	0	0	0	0	0	0	0	0	0	0	0	0	0	0	0	0	0	0	3.8353	0	0	5.57492	0	0
395	Kineosporiaceae(0.9600)	Kineococcus(0.8352)			0	0	0	0	0	0	0	0	0	0	5.1089	0	0	0	0	0	0	0	3.26456	0	0	0	0	0	0	0	0	0	0	0	0	0	0	0	11.4308	0	0	0	0	0	0	0	0	0	0
397	Paenibacillaceae(0.9500)	Ammoniphilus(0.8075)			0	0	0	6.28348	0	0	0	0	25.7804	0	0	0	0	0	0	0	10.1397	0	0	0	0	0	0	0	0	0	0	0	0	0	0	0	0	0	0	0	0	0	0	0	0	0	4.17196	0	0
399	Beijerinckiaceae(0.9400)	Methylorosula(0.1692)			0	2.51222	0	0	0	0	0	37.0603	0	0	0	0	0	0	0	0	0	0	0	0	0	0	0	0	0	0	14.4134	0	3.97386	0	0	0	0	0	0	0	0	0	0	0	0	0	0	0	0
400	Mycobacteriaceae(1.0000)	Mycobacterium(1.0000)			0	0	0	0	0	0	11.531	0	0	0	0	0	0	0	0	0	3.3799	0	15.017	0	0	0	8.45771	0	0	0	0	3.58107	0	0	0	0	0	0	9.04033	0	0	0	0	0	0	0	0	0	0
401	Caulobacteraceae(1.0000)	Caulobacter(1.0000)			0	0	66.7202	0	0	0	0	0	0	0	0	0	0	4.47061	0	0	0	0	0	0	0	0	0	0	0	0	0	0	0	0	0	0	0	0	0	0	0	0	0	0	0	0	0	0	0
403	Thermaceae(1.0000)	Thermus(1.0000)			0	0	0	0	0	0	0	0	0	0	0	0	0	0	0	0	0	0	0	0	28.6374	0	0	0	0	0	0	0	0	0	0	6.30252	0	0	0	0	0	0	0	0	0	0	0	0	0
404	Methylophilaceae(0.9900)	Methylophilus(0.7821)			0	0	0	0	0	0	0	0	0	0	0	0	0	25.5152	0	0	0	0	0	0	0	0	0	0	0	0	0	0	0	0	0	0	0	0	0	0	0	0	0	0	0	0	0	0	0
407	Beijerinckiaceae(0.4700)	Methylovirgula(0.1645)			0	0	0	0	0	0	0	0	0	0	0	12.0988	0	0	0	0	0	0	0	0	0	0	0	0	0	0	0	0	0	0	0	0	0	0	0	0	0	0	0	0	0	0	29.8313	0	0
408	Rhodanobacteraceae(1.0000)	Rhodanobacter(1.0000)			0	0	0	0	0	6.99124	0	0	0	0	0	0	33.7577	0	0	0	0	0	0	0	0	0	0	0	0	0	0	0	0	0	0	0	0	0	0	0	0	0	0	0	0	0	0	0	0
410	Unclassified_Burkholderiales(0.8000)	Piscinibacter(0.4400)			0	0	0	0	0	0	0	0	34.2676	0	0	0	0	0	0	0	0	0	0	0	0	0	0	0	0	0	0	5.59543	0	0	0	4.90196	0	0	0	0	0	0	0	0	0	0	0	0	0
411	Paenibacillaceae(0.9900)	Paenibacillus(0.9801)			0	0	0	0	0	0	0	0	0	0	0	0	0	0	0	0	0	0	0	0	0	52.71	0	0	0	0	0	0	0	0	0	0	0	0	13.4736	4.38152	0	0	0	0	0	0	6.49792	0	0
412	Cellulomonadaceae(1.0000)	Cellulomonas(0.9800)			0	0	0	0	0	3.33139	0	4.88906	0	0	0	0	0	0	0	0	0	0	0	0	0	2.92309	0	0	0	0	0	6.71451	0	0	0	0	0	0	0	0	0	0	0	0	0	0	0	0	0
413	Clostridiaceae(0.7400)	Clostridium(0.5476)			0	0	0	0	0	0	0	0	0	0	0	0	0	0	0	0	16.8995	0	0	0	0	0	0	0	39.2288	19.9601	17.6524	5.40891	0	0	0	2.80112	0	0	0	0	0	0	0	4.75577	0	0	0	0	0
414	Acetobacteraceae(1.0000)	Roseomonas(1.0000)			37.1592	0	0	0	0	0	0	0	0	0	0	0	0	0	0	0	0	0	0	0	0	0	0	0	0	0	0	0	0	0	0	0	0	0	15.7337	0	0	0	0	0	0	0	0	8.69603	0
416	Trueperaceae(1.0000)	Truepera(1.0000)			0	0	0	0	0	10.5103	0	0	0	0	8.89801	0	0	0	0	0	0	0	0	0	0	0	0	0	0	0	0	0	0	0	0	0	0	0	0	0	0	0	0	0	0	0	0	22.8728	8.2562
417	Moraxellaceae(1.0000)	Psychrobacter(1.0000)			0	0	0	0	0	0	0	0	0	0	0	0	0	0	0	0	0	0	0	0	0	0	0	0	0	0	0	0	0	0	0	0	0	0	0	0	0	0	0	0	0	0	0	0	0
418	Corynebacteriaceae(1.0000)	Corynebacterium(1.0000)			0	0	0	0	0	0	0	0	0	0	0	77.7525	0	0	0	0	3.3799	0	0	0	0	0	0	0	0	0	0	0	70.2049	0	0	0	0	0	0	0	0	0	0	0	0	0	0	0	0
419	Nakamurellaceae(1.0000)	Nakamurella(1.0000)			4.49697	0	0	0	0	10.8388	0	0	7.84899	0	0	0	0	0	0	0	0	0	0	0	0	0	0	0	0	0	0	2.53659	0	0	0	0	0	0	0	0	0	0	0	0	0	0	5.42724	0	0
421	Rhodobacteraceae(0.9700)	Rubellimicrobium(0.9021)			0	0	0	0	0	0	0	0	0	0	0	0	0	12.2124	0	0	3.3799	0	0	0	0	0	0	0	0	0	0	14.6973	0	0	0	0	0	0	0	0	0	0	0	0	0	0	0	0	0
422	Bacillaceae(0.9800)	Bacillus(0.9506)			0	0	5.26738	0	0	18.8153	0	0	0	0	0	0	0	0	0	0	0	11.1629	10.4466	0	0	0	0	0	0	0	0	0	0	0	0	0	0	0	0	0	0	0	0	0	0	0	0	0	0
423	Caulobacteraceae(1.0000)	Caulobacter(0.7900)			0	0	0	0	0	0	0	0	0	0	0	0	0	0	0	0	0	0	0	0	0	0	0	0	0	0	0	0	0	0	0	0	0	0	0	0	43.2186	0	0	0	0	0	0	0	0
424	Cytophagaceae(1.0000)	Spirosoma(0.9500)			0	0	0	0	0	0	0	22.1517	0	0	0	0	0	32.9844	0	0	0	0	0	0	0	0	0	0	0	0	0	0	0	0	0	0	0	0	0	0	0	0	0	0	0	0	0	0	0
425	Lysobacteraceae(1.0000)	Thermomonas(0.7900)			0	0	0	0	0	11.7303	0	0	16.719	0	0	0	18.4864	0	0	0	0	0	0	0	0	0	0	0	0	0	0	0	0	0	0	0	0	0	0	0	0	0	0	3.45177	0	0	0	0	0
426	Flavobacteriaceae(1.0000)	Flavobacterium(1.0000)			0	0	13.2939	0	0	0	0	0	0	0	0	0	0	0	11.273	0	0	0	0	0	0	0	0	0	0	0	0	0	0	0	0	0	0	0	0	0	0	0	0	0	0	0	0	0	0
427	Clostridiaceae(0.9500)	Clostridium(0.7885)			0	0	0	0	0	0	0	0	0	0	0	0	0	0	11.1491	0	10.1397	0	0	0	0	0	0	0	0	46.999	0	0	2.64924	0	0	0	0	0	0	0	0	0	0	0	0	0	0	0	0
428	Planctomycetaceae(0.9700)	Planctopirus(0.6402)			0	0	0	0	0	0	0	0	0	0	0	0	45.8676	0	0	0	0	0	0	0	0	0	0	0	0	0	0	0	0	0	0	0	0	0	0	0	0	0	0	0	0	0	0	0	0
429	Chitinophagaceae(1.0000)	Heliimonas(1.0000)			0	0	0	0	0	0	0	0	0	0	0	0	0	0	0	0	0	0	0	0	0	0	0	0	0	0	0	0	0	0	0	0	0	0	0	0	0	0	0	0	0	0	0	0	0
430	Pseudonocardiaceae(1.0000)	Actinomycetospora(0.9900)			0	0	0	0	14.9038	0	0	0	0	0	0	0	0	0	0	0	0	0	0	0	0	0	0	0	0	34.698	0	0	0	0	0	5.60224	0	0	0	0	0	0	0	0	0	0	2.9536	0	0
431	Bacillaceae(0.7200)	Lysinibacillus(0.3168)			0	0	0	0	0	0	0	0	0	0	7.70593	0	0	0	0	0	3.3799	0	19.5874	50.1838	0	10.8437	0	0	0	0	0	0	0	0	0	0	0	0	0	0	0	4.44845	0	0	0	0	0	0	0
432	Methylobacteriaceae(1.0000)	Methylobacterium(1.0000)			0	0	0	0	0	0	0	0	0	0	0	0	0	0	0	0	0	0	0	0	0	0	0	0	0	0	0	0	0	0	0	0	0	0	11.5177	0	0	0	0	0	0	0	7.71628	0	0
433	Methylobacteriaceae(1.0000)	Methylobacterium(0.9900)			0	0	0	0	0	4.6921	0	0	0	0	13.5386	0	0	0	0	0	0	0	0	0	0	0	0	26.5344	0	0	11.4983	0	0	0	0	0	0	0	0	0	0	0	21.9485	0	0	0	0	0	0
435	Oxalobacteraceae(1.0000)	Massilia(0.9800)			0	0	0	0	6.39437	0	0	0	0	0	0	0	0	0	0	0	0	0	0	0	0	0	0	0	51.7486	0	0	4.99858	0	0	0	0	0	0	20.1669	0	0	0	0	0	0	0	0	0	0
436	Intrasporangiaceae(0.9900)	Janibacter(0.5247)			0	8.10761	7.52483	3.62332	0	4.22289	0	0	0	0	0	0	0	0	0	0	0	0	0	0	0	4.80896	0	0	0	0	0	0	0	0	0	0	0	0	0	3.40785	4.12541	0	0	0	0	0	7.64244	0	0
438	Rhodobacteraceae(0.9900)	Paracoccus(0.9108)			0	0	0	0	0	5.72437	0	0	0	0	0	0	0	0	0	0	0	0	0	0	0	0	0	0	0	0	0	0	0	0	0	0	0	0	0	4.67363	0	0	0	0	0	0	0	0	0
439	Nostocales(0.6200)	Halotia(0.3844)			0	0	0	0	0	0	0	0	0	0	0	0	0	0	0	0	0	0	0	0	0	0	0	0	0	0	0	0	0	0	0	0	0	0	0	0	0	0	0	0	0	0	0	0	0
440	Nocardioidaceae(1.0000)	Marmoricola(0.9700)			0	0	0	0	0	0	0	0	0	0	0	0	0	0	5.32679	0	0	0	0	0	0	15.5584	0	0	2.92129	0	5.02041	4.02871	0	0	0	0	0	0	0	0	0	0	0	0	0	0	0	0	0
441	Methylobacteriaceae(1.0000)	Methylobacterium(1.0000)			0	27.977	0	0	0	6.42818	0	0	0	0	0	0	0	0	0	0	0	0	0	0	0	0	0	0	0	0	0	0	0	0	0	0	0	0	0	0	0	11.9902	0	3.14494	0	0	0	0	0
442	Leptotrichiaceae(1.0000)	Leptotrichia(1.0000)			0	0	0	0	0	0	0	0	0	0	0	0	45.4925	0	0	0	0	0	0	0	0	0	0	0	0	0	0	0	0	0	0	0	0	0	0	0	0	0	0	0	0	0	0	0	0
443	Rhodanobacteraceae(1.0000)	Rhodanobacter(0.9900)			0	0	0	0	0	0	34.1462	0	0	0	0	0	0	0	0	0	0	0	0	0	0	0	0	0	0	0	0	0	0	0	0	0	0	0	0	0	0	0	0	0	0	0	0	0	0
444	Opitutaceae(1.0000)	Opitutus(1.0000)			0	0	0	0	0	0	87.5107	0	0	0	0	0	0	0	0	0	0	0	0	0	0	0	0	0	0	0	0	0	0	0	0	0	0	0	0	0	0	0	0	0	0	0	0	0	0
445	Neisseriaceae(0.6900)	Snodgrassella(0.1656)			0	0	0	0	0	0	0	0	0	0	0	0	0	0	0	0	0	0	0	0	0	0	0	0	0	0	0	0	0	0	0	5.60224	0	0	0	2.72628	0	0	0	3.75859	0	0	0	0	0
446	Microbacteriaceae(0.9800)	Pseudoclavibacter(0.8918)			0	16.3294	8.27732	0	0	0	0	0	0	7.92425	0	0	0	0	12.0163	0	0	0	0	0	0	0	0	0	0	0	0	2.83502	0	0	0	4.90196	0	0	0	0	0	0	0	0	0	0	0	0	0
447	Cystobacteraceae(0.2200)	Cystobacter(0.0440)			0	0	0	0	0	0	0	0	0	0	0	0	0	0	0	0	0	0	0	0	0	0	0	26.5344	0	0	0	0	0	0	0	0	0	0	0	0	0	9.83962	0	0	0	0	4.7996	29.5957	0
448	Intrasporangiaceae(1.0000)	Ornithinibacter(0.8900)			0	0	0	0	0	0	0	0	0	0	0	0	5.94779	0	4.45964	0	0	0	0	0	0	0	0	0	0	0	0	0	0	0	0	0	0	0	8.12761	0	0	6.03929	15.0577	0	0	0	0	0	0
449	Bacillaceae(0.9100)	Oceanobacillus(0.2002)			0	0	0	0	0	0	0	0	0	0	0	0	0	0	0	0	0	0	0	0	0	0	0	0	0	0	6.63989	0	0	0	0	0	0	0	0	0	43.4805	0	0	0	0	0	0	0	6.3466
450	Bacillaceae(0.9600)	Bacillus(0.8928)			71.5571	0	0	0	0	0	0	0	0	0	0	0	0	0	0	0	0	0	0	0	0	0	0	0	0	0	0	0	0	0	0	0	0	0	0	0	0	0	0	0	0	0	0	0	0
451	Planctomycetaceae(0.4000)	Thermogutta(0.0720)			0	0	0	0	0	0	0	0	0	0	0	0	0	0	0	0	0	0	0	0	0	0	0	0	0	0	0	0	0	0	0	0	0	0	0	0	0	0	0	0	0	0	0	0	0
452	Chitinophagaceae(1.0000)	Ferruginibacter(0.3600)			0	0	0	0	0	0	0	0	0	0	0	0	0	0	0	0	0	0	0	0	0	0	0	0	0	0	0	0	0	0	0	0	0	0	0	0	0	0	0	0	0	0	0	0	0
453	Fusobacteriaceae(1.0000)	Fusobacterium(1.0000)			0	0	0	0	0	0	0	46.1141	0	0	0	0	0	0	0	0	0	0	0	0	0	0	0	0	0	0	0	0	0	0	0	0	0	0	0	0	0	0	0	0	0	0	0	0	0
454	Methylobacteriaceae(1.0000)	Methylobacterium(1.0000)			0	0	0	0	0	0	0	0	0	0	0	0	0	0	0	0	0	0	0	0	0	0	0	0	0	0	0	0	0	0	0	0	0	0	5.86752	0	0	0	0	0	0	0	0	4.2384	0
455	Micromonosporaceae(1.0000)	Micromonospora(0.9300)			0	31.8595	0	4.26543	0	0	0	0	0	0	0	0	0	0	0	0	0	0	0	0	0	25.7421	0	0	0	0	0	0	3.75309	0	0	0	0	0	0	0	0	5.98037	0	0	0	0	0	0	0
456	Comamonadaceae(0.9400)	Acidovorax(0.6580)			0	0	0	0	0	0	0	0	0	0	6.30098	0	0	0	0	0	0	0	0	0	0	0	0	0	0	0	0	0	0	0	0	0	0	0	0	0	0	0	0	0	0	0	0	25.1381	0
457	Bacillaceae(0.9400)	Falsibacillus(0.0940)			0	0	0	0	0	0	0	0	0	0	0	0	0	0	0	0	0	0	0	0	0	0	0	0	0	0	0	0	0	0	0	0	0	0	0	52.7243	0	0	0	0	0	0	0	0	0
458	Bifidobacteriaceae(1.0000)	Gardnerella(0.9200)			19.0135	0	0	0	0	0	0	0	0	0	0	0	0	0	0	0	0	0	0	23.4662	0	0	4.22886	0	0	0	0	0	0	0	0	0	0	0	0	0	0	0	0	0	0	0	0	0	0
459	Mycobacteriaceae(1.0000)	Mycobacterium(1.0000)			0	0	0	0	7.0338	0	0	0	0	0	0	0	0	0	0	0	5.63317	0	0	0	0	0	0	0	0	0	0	19.0618	0	0	0	0	0	0	0	0	0	0	0	0	0	0	5.50108	0	0
460	Clostridiaceae(1.0000)	Clostridium(1.0000)			0	0	0	0	0	0	0	0	0	0	0	0	0	0	23.2892	0	0	0	0	27.1416	4.27423	0	0	0	0	0	0	0	0	0	0	0	0	0	0	6.03677	0	0	0	0	0	0	0	0	0
461	Pseudomonadaceae(1.0000)	Pseudomonas(0.9700)			0	0	0	0	0	0	0	0	0	0	0	0	38.098	0	0	0	0	0	0	0	0	0	0	0	0	0	0	0	0	0	0	0	0	0	0	0	0	0	0	0	0	0	0	0	0
462	Rhodobacteraceae(0.9600)	Paracoccus(0.6240)			0	0	0	0	0	8.86808	0	0	0	0	9.70692	0	0	0	0	0	0	0	0	20.639	0	0	0	0	0	0	0	0	0	0	0	0	0	0	0	0	0	0	0	0	0	0	0	0	0
463	Planococcaceae(0.9900)	Ureibacillus(0.9702)			0	0	0	0	0	0	0	0	0	33.9269	0	0	0	0	0	0	0	0	0	0	0	0	3.48259	0	0	0	0	0	0	0	0	0	0	0	0	0	0	0	0	0	0	0	0	0	0
464	Planctomycetaceae(1.0000)	Singulisphaera(0.7600)			0	0	0	0	0	0	0	0	0	0	0	0	0	0	0	0	0	0	0	0	0	0	0	0	0	0	0	0	0	0	0	0	0	0	0	0	53.3684	0	0	0	0	0	0	0	0
465	Sphingobacteriaceae(1.0000)	Mucilaginibacter(0.9000)			0	0	0	0	0	0	0	0	0	0	0	0	0	0	0	0	0	0	0	0	0	0	0	0	0	0	0	0	0	0	0	0	0	0	0	0	0	0	0	0	0	0	0	0	0
466	Flavobacteriaceae(1.0000)	Chryseobacterium(1.0000)			0	0	0	3.62332	0	0	0	0	0	0	0	0	0	0	0	0	24.7859	0	0	0	0	0	0	0	0	0	0	0	0	0	0	0	0	0	0	0	0	0	0	0	0	0	0	0	0
467	Bacillaceae(0.8900)	Bacillus(0.7298)			0	0	0	0	0	0	0	0	0	0	0	0	0	0	0	0	0	0	0	0	0	0	0	0	0	0	0	0	0	0	0	0	0	0	0	0	0	21.8004	0	0	0	0	2.99052	0	0
468	Cytophagaceae(1.0000)	Dyadobacter(1.0000)			0	0	26.8386	0	0	0	0	0	0	0	0	0	20.5761	0	0	0	0	0	0	0	0	0	0	0	0	0	0	0	0	0	0	0	0	0	0	0	0	0	0	0	0	0	0	0	0
469	Intrasporangiaceae(1.0000)	Tetrasphaera(0.6300)			0	0	0	0	15.6908	0	0	0	0	0	0	0	0	0	4.33576	19.8136	0	0	0	0	0	0	0	0	0	0	0	0	0	0	0	0	0	0	0	0	0	0	0	0	0	0	0	0	0
470	Sphaerobacteraceae(0.7200)	Nitrolancea(0.4104)			0	25.9215	0	0	0	0	0	0	0	0	0	0	0	0	0	0	0	0	0	45.0947	0	0	0	0	0	0	0	0	0	0	0	0	0	0	0	0	0	0	0	0	0	0	0	0	0
472	Methylobacteriaceae(1.0000)	Methylobacterium(1.0000)			0	0	0	0	0	0	0	0	0	0	0	0	0	0	0	0	0	0	0	0	0	10.938	0	0	0	0	0	0	0	0	0	0	0	0	14.734	0	0	0	0	0	0	0	0	0	0
473	Chitinophagaceae(1.0000)	Parasegetibacter(0.2200)			0	0	0	0	0	0	0	0	0	0	0	0	46.0284	0	0	0	0	0	0	0	0	0	0	0	0	0	0	0	0	0	0	0	0	0	0	0	0	0	0	0	0	0	0	0	0
474	Sphingomonadaceae(1.0000)	Sphingomonas(1.0000)			0	9.47792	0	0	0	0	0	0	0	0	0	0	0	0	0	20.664	5.63317	0	0	0	0	0	0	0	0	0	0	0	0	0	0	0	0	0	5.38943	0	0	0	0	0	0	0	0	0	7.63839
475	Sphingomonadaceae(0.9600)	Sphingomonas(0.2016)			0	0	0	0	0	0	0	0	0	0	0	0	0	45.8511	0	0	0	0	0	0	0	0	0	0	0	0	0	0	0	0	0	0	0	0	0	0	0	0	0	0	0	0	0	0	0
476	Pseudomonadaceae(0.9500)	Pseudomonas(0.9025)			0	0	0	0	0	0	0	0	0	0	0	0	0	0	0	0	0	0	0	0	0	0	72.8856	54.2224	0	0	0	0	0	0	0	0	0	0	0	0	0	0	0	0	0	0	0	0	0
477	Sphaerobacteraceae(0.7100)	Nitrolancea(0.2911)			0	0	0	0	0	0	0	0	0	0	0	0	0	0	0	0	0	0	0	0	0	0	2.98507	0	0	0	0	0	0	0	0	0	0	0	0	0	0	0	0	0	0	0	0	0	0
478	Sphingomonadaceae(1.0000)	Sphingomonas(0.9500)			0	19.641	0	0	0	0	0	0	0	0	0	0	0	0	0	0	0	0	0	0	0	6.50624	0	0	0	0	0	0	0	0	0	0	0	0	4.43324	0	0	2.76923	0	0	0	0	0	0	17.411
479	Clostridiaceae(1.0000)	Fusicatenibacter(1.0000)			0	0	0	0	0	0	0	0	0	0	0	0	0	0	0	0	0	0	0	0	0	0	0	0	0	0	0	0	0	0	0	0	0	0	0	0	0	0	0	0	0	0	0	0	0
480	Prevotellaceae(1.0000)	Prevotella(1.0000)			0	0	0	0	0	0	0	0	0	0	0	0	0	0	0	0	0	0	0	0	0	0	0	0	28.7956	0	0	0	0	0	0	4.20168	0	0	0	0	0	0	0	0	0	0	0	0	0
482	Fimbriimonadaceae(0.6500)	Fimbriimonas(0.4225)			0	0	0	0	0	0	0	0	0	0	0	0	0	0	0	0	0	0	0	0	0	0	0	0	0	0	0	0	0	0	0	0	0	0	0	0	0	0	0	0	0	0	0	0	0
483	Unclassified_Burkholderiales(0.3000)	Piscinibacter(0.0750)			0	0	0	0	0	0	0	0	0	0	0	0	0	0	0	0	0	0	0	0	0	0	0	0	0	35.0462	0	17.5696	0	0	0	0	0	0	0	0	0	0	0	0	0	0	0	0	0
484	Micromonosporaceae(1.0000)	Actinoplanes(0.7000)			0	0	0	0	0	0	0	48.3474	0	0	0	0	0	0	0	0	0	0	0	0	0	0	0	0	0	0	0	0	0	0	0	0	0	0	0	0	0	0	0	0	0	0	0	0	0
486	Sphingomonadaceae(1.0000)	Sphingomonas(1.0000)			0	0	0	0	0	0	0	0	0	0	0	0	0	0	0	0	0	0	0	0	0	0	0	0	0	0	0	0	0	0	0	0	0	56.0705	9.17072	0	0	0	0	0	0	0	0	0	5.50413
487	Cytophagaceae(1.0000)	Hymenobacter(1.0000)			0	0	0	0	0	0	0	0	0	0	9.96236	0	0	0	0	0	0	0	0	0	0	0	0	0	0	0	0	8.20663	0	0	0	0	0	0	0	0	0	0	0	0	0	0	0	0	0
488	Flavobacteriaceae(1.0000)	Capnocytophaga(1.0000)			0	0	36.6208	0	0	0	0	0	0	0	0	0	8.68056	0	0	0	0	0	0	0	0	0	2.98507	0	0	0	0	0	0	0	0	0	0	0	0	0	0	0	0	0	0	0	0	0	0
489	Mycobacteriaceae(0.9900)	Mycobacterium(0.9801)			0	0	0	0	0	0	0	0	43.4566	0	0	0	0	0	0	0	0	0	0	0	0	0	0	0	0	0	0	0	0	0	0	0	0	0	0	0	0	0	0	5.216	0	0	0	0	0
490	Cytophagaceae(1.0000)	Adhaeribacter(0.9100)			0	0	0	0	0	0	0	0	0	0	0	0	0	0	0	0	0	0	0	0	0	0	0	0	0	0	0	0	0	0	0	0	0	0	0	0	59.5238	0	0	0	0	0	0	0	0
491	Oxalobacteraceae(1.0000)	Massilia(0.8400)			0	0	0	0	0	0	0	0	0	0	0	0	36.0082	0	0	0	0	0	0	0	0	0	0	0	0	0	0	0	0	0	0	0	0	0	0	0	0	0	0	0	0	0	0	7.52682	0
492	Unclassified_Clostridiales(0.3700)	Helcococcus(0.1221)			0	0	0	0	0	0	0	0	0	0	0	0	0	0	0	0	0	0	0	0	0	0	0	0	0	0	0	0	0	0	0	0	0	0	0	0	0	0	0	0	0	0	0	0	0
493	Rhizobiaceae(0.7300)	Ensifer(0.5183)			0	0	0	0	0	9.57189	9.92205	0	0	0	0	0	0	0	0	0	0	0	0	0	0	0	3.73134	0	0	0	0	0	0	0	2.60146	0	0	0	0	0	0	0	0	0	0	0	5.87028	0	0
494	Nocardioidaceae(1.0000)	Aeromicrobium(1.0000)			0	0	0	0	0	5.77129	0	0	0	0	0	0	0	26.8782	0	0	0	0	0	0	0	0	0	0	0	0	0	0	0	0	0	0	0	0	0	0	0	0	0	3.912	0	0	0	0	0
495	Nakamurellaceae(0.9500)	Nakamurella(0.9025)			9.62509	0	0	0	0	0	0	0	0	0	0	0	0	0	0	0	0	0	0	0	0	0	0	0	0	0	0	0	0	0	0	0	0	0	0	0	0	9.57448	0	0	0	0	11.556	0	0
496	Lysobacteraceae(1.0000)	Lysobacter(0.4400)			0	0	0	0	0	17.5485	0	0	0	0	4.1297	0	0	4.41609	0	0	0	0	0	0	0	0	0	0	0	0	0	0	0	0	0	0	0	0	0	0	0	0	0	0	0	0	0	0	0
497	Sandaracinaceae(0.2700)	Sandaracinus(0.0729)			0	0	0	0	0	0	0	0	0	0	0	0	0	0	0	0	0	0	0	0	0	0	0	0	0	0	0	0	0	0	0	0	0	0	0	0	0	0	0	0	0	0	0	0	6.29044
498	Veillonellaceae(1.0000)	Veillonella(1.0000)			0	0	0	0	0	0	0	0	0	0	0	0	0	0	0	0	0	28.4734	0	0	0	0	5.22388	0	0	0	0	0	0	0	0	11.9048	0	0	0	0	0	0	0	0	0	0	0	0	0
499	Acetobacteraceae(1.0000)	Roseomonas(0.7800)			0	0	0	0	0	0	0	0	0	0	11.9634	0	0	0	0	0	0	0	0	0	0	0	0	0	0	0	0	0	0	0	0	0	0	0	0	0	0	15.3781	0	0	0	0	0	0	0
500	Cytophagaceae(1.0000)	Hymenobacter(1.0000)			0	10.0489	0	0	0	0	0	0	0	0	0	0	0	0	0	0	0	0	0	0	0	0	0	0	0	0	0	0	0	0	0	0	0	0	18.7761	0	0	0	0	5.67624	0	0	0	0	0
501	Bacillaceae(0.4900)	Lysinibacillus(0.2205)			0	0	0	0	0	0	0	0	0	0	0	0	0	0	0	0	0	0	0	0	0	0	0	0	0	0	0	0	0	0	0	0	0	0	0	0	0	0	70.8647	0	0	0	0	0	0
502	Chitinophagaceae(1.0000)	Parasegetibacter(1.0000)			0	0	0	0	0	3.70676	0	0	0	0	0	0	0	0	0	0	0	0	0	0	0	0	0	0	0	0	0	0	0	0	0	0	0	0	0	0	0	17.8822	0	10.1252	0	0	0	0	0
503	Unclassified_Burkholderiales(0.5000)	Methylibium(0.1450)			0	0	0	0	0	0	0	0	0	0	0	0	0	0	0	0	0	0	0	0	0	0	0	0	0	0	0	0	0	0	0	0	0	0	0	0	0	0	0	0	0	0	0	0	0
504	Unclassified_Rhodospirillales(1.0000)	Reyranella(1.0000)			0	0	0	0	0	12.9033	0	12.4339	18.3781	0	0	0	0	0	0	0	0	0	0	0	0	0	0	0	0	0	0	0	0	0	0	0	0	0	0	0	0	0	0	0	0	0	0	0	0
505	Thermotogaceae(0.1100)	Pseudothermotoga(0.0121)			0	0	0	0	0	0	67.756	0	0	0	0	0	0	0	0	0	0	0	0	0	0	0	0	0	0	0	0	0	0	0	0	0	0	0	0	0	0	0	0	0	0	0	0	0	0
506	Gemmatimonadaceae(0.4000)	Gemmatimonas(0.1600)			0	0	0	0	0	0	0	0	0	0	0	0	0	0	0	0	0	0	0	0	0	0	0	0	0	0	0	0	0	0	0	0	0	0	0	0	53.4994	0	0	0	0	0	0	0	0
507	Sphingomonadaceae(1.0000)	Sphingobium(1.0000)			0	0	0	0	0	0	0	0	0	0	0	0	0	0	0	0	0	0	0	0	0	0	0	0	0	0	0	0	0	0	0	0	0	0	0	0	0	0	0	0	0	0	0	0	0
508	Oscillatoriales(0.4800)	Halospirulina(0.2064)			0	0	0	0	0	0	0	0	22.2707	16.4458	0	0	0	0	0	0	11.2663	0	0	0	0	0	0	0	0	0	0	0	0	0	0	0	0	0	0	0	0	0	0	0	0	0	0	0	0
509	Spiroplasmataceae(0.9400)	Spiroplasma(0.8836)			0	0	13.043	0	0	0	0	0	0	0	0	0	0	0	0	0	0	17.6341	0	0	0	0	0	0	0	0	0	0	0	0	6.2435	0	0	0	0	0	0	0	0	0	0	0	0	0	3.93152
510	Gaiellaceae(0.9300)	Gaiella(0.8649)			0	0	0	0	15.7892	3.94137	0	0	0	0	0	0	0	0	0	0	0	0	0	0	0	0	0	0	0	0	3.88677	0	0	0	0	0	0	0	0	0	0	0	0	0	0	0	0	0	0
511	Stigonematales(0.7200)	Iphinoe(0.5184)			0	0	0	0	0	0	0	0	0	5.57485	0	0	0	0	0	0	0	0	0	0	42.1012	0	0	70.3738	0	0	0	8.35584	0	0	0	0	0	0	0	0	0	0	0	0	0	0	0	0	0
512	Chitinophagaceae(1.0000)	Sediminibacterium(0.2900)			0	0	0	0	0	0	0	0	0	0	0	0	0	0	0	0	0	0	0	0	0	0	0	0	0	0	0	0	0	0	0	0	0	0	0	0	50.2907	0	0	0	0	0	0	0	0
513	Rhodanobacteraceae(1.0000)	Dyella(0.2800)			0	0	0	0	0	0	0	0	0	0	0	0	0	0	0	0	0	0	0	0	0	0	0	0	0	51.4088	0	0	0	0	0	0	0	0	0	0	0	0	0	0	0	0	0	0	0
514	Nitrospiraceae(0.0500)	Leptospirillum(0.0020)			0	0	0	0	34.6279	0	0	0	0	0	0	0	0	0	0	0	0	0	0	0	0	0	0	0	0	0	0	0	0	0	0	0	0	0	0	0	0	0	0	0	0	0	0	0	0
515	Clostridiaceae(1.0000)	Clostridium(1.0000)			0	0	0	0	0	0	0	41.6476	0	0	0	0	0	0	0	0	0	0	0	0	0	0	0	0	0	0	0	0	0	0	0	0	0	0	0	0	0	0	0	0	0	0	0	0	0
516	Staphylococcaceae(1.0000)	Salinicoccus(0.6500)			0	0	0	0	0	0	0	0	0	0	0	0	0	0	0	20.4089	0	0	0	28.2725	0	0	0	0	0	0	3.07702	0	0	0	0	0	0	0	0	0	0	0	0	0	0	0	0	0	0
517	Hyphomicrobiaceae(0.9000)	Hyphomicrobium(0.8010)			0	19.9836	0	0	0	0	0	0	0	0	0	0	0	0	0	0	0	0	0	0	0	0	0	0	0	0	0	0	0	0	0	0	0	0	0	2.72628	0	0	28.4139	0	0	0	0	0	0
518	Acetobacteraceae(1.0000)	Belnapia(0.7600)			0	0	0	0	0	0	0	0	0	0	0	0	0	0	0	0	11.2663	0	0	0	0	0	0	0	0	0	0	0	0	0	0	0	0	0	4.43324	0	0	17.1162	0	0	0	0	0	0	0
519	Tsukamurellaceae(1.0000)	Tsukamurella(1.0000)			0	0	0	0	0	0	0	0	0	0	0	0	0	0	0	0	0	0	0	0	0	0	0	0	0	0	0	0	0	0	0	0	0	0	0	0	0	0	0	0	0	0	0	0	7.75072
521	Hyphomicrobiaceae(1.0000)	Pedomicrobium(0.2200)			56.8827	0	0	0	0	0	0	0	0	0	0	0	0	0	0	0	0	0	0	0	0	0	0	0	0	0	0	0	0	0	0	0	0	0	0	0	0	0	0	0	0	0	0	0	0
522	Unclassified_Burkholderiales(1.0000)	Aquabacterium(0.9800)			0	0	0	0	0	0	0	0	0	0	0	0	38.2052	0	0	0	0	0	0	0	0	0	0	0	0	0	0	0	0	0	0	0	0	0	0	0	0	0	0	0	0	0	0	0	0
523	Clostridiaceae(1.0000)	Clostridium(1.0000)			0	0	0	0	0	0	0	0	0	0	0	0	0	0	0	0	0	0	0	0	0	6.88342	0	0	0	0	0	3.09614	0	0	0	0	0	0	0	3.74864	0	0	0	0	0	0	0	0	0
524	Chitinophagaceae(1.0000)	Flavisolibacter(0.9800)			27.0607	0	0	0	0	0	0	0	0	0	0	0	0	0	4.95516	0	0	0	0	0	0	0	0	0	0	0	0	0	0	0	0	0	0	0	0	0	0	14.9951	0	0	0	0	0	0	0
525	Myxococcaceae(0.6100)	Aggregicoccus(0.1586)			0	0	0	0	36.743	0	0	0	0	0	0	0	0	0	0	0	0	0	0	0	0	0	0	0	0	0	0	0	0	0	0	0	0	0	0	0	0	0	0	0	0	0	0	0	0
526	Unclassified_Acidobacteria(0.9300)	Paludibaculum(0.5766)			0	0	0	0	0	0	0	0	0	0	0	0	0	0	0	0	0	0	0	0	0	0	0	0	0	0	0	0	0	0	0	0	0	0	0	0	0	17.2046	0	0	0	0	0	0	0
527	Lachnospiraceae(0.7300)	Roseburia(0.5329)			0	0	0	0	0	0	0	0	0	0	0	0	0	14.5022	0	0	0	0	0	0	0	0	0	0	0	0	4.04871	0	0	0	0	0	0	0	0	0	0	0	0	0	0	0	0	0	0
528	Polyangiaceae(0.8000)	Chondromyces(0.5440)			0	0	0	0	0	0	63.5548	0	0	0	0	0	0	0	0	0	0	0	0	0	0	0	0	0	0	0	0	2.83502	0	0	0	0	0	0	0	0	0	0	0	0	0	0	0	0	0
529	Sphingobacteriaceae(1.0000)	Pedobacter(1.0000)			0	0	0	0	0	0	0	0	0	0	0	0	0	0	0	0	3.3799	0	8.48786	5.23042	0	0	0	0	0	0	0	0	0	0	0	0	0	0	14.6905	0	0	0	0	0	0	0	0	0	0
530	Unclassified_Chloroflexales(0.3300)	Kallotenue(0.1089)			0	0	0	0	0	0	0	0	0	0	0	0	0	0	0	0	0	0	0	0	0	0	0	0	0	0	0	0	0	0	0	0	0	0	0	0	0	21.2995	0	0	0	0	0	0	0
531	Bacillaceae(0.9800)	Domibacillus(0.5488)			0	0	0	0	0	0	0	0	0	0	0	0	0	0	0	0	0	0	0	0	0	0	0	0	0	0	0	0	0	0	0	0	0	0	0	0	0	14.8773	0	0	0	0	0	0	0
532	Cytophagaceae(1.0000)	Hymenobacter(1.0000)			0	0	0	0	0	0	0	0	0	0	0	0	0	0	0	0	0	0	0	0	0	0	0	0	0	0	0	0	0	0	0	0	0	0	0	0	0	0	0	0	0	0	0	8.69603	24.207
533	Acetobacteraceae(1.0000)	Roseomonas(0.9800)			0	0	0	0	0	0	0	0	0	0	0	0	0	0	0	0	0	0	0	0	0	0	0	0	0	0	0	0	0	0	0	0	0	0	0	0	0	21.8593	0	0	0	0	0	0	0
534	Erythrobacteraceae(1.0000)	Altererythrobacter(1.0000)			0	0	0	0	0	2.72142	0	0	0	0	0	0	0	0	11.0252	0	0	0	0	0	0	0	0	0	0	0	0	10.1464	0	0	0	0	0	0	0	0	0	0	0	3.37506	0	0	0	0	0
535	Geodermatophilaceae(0.5400)	Modestobacter(0.2268)			0	0	0	0	0	0	0	4.1044	0	0	0	0	0	0	0	10.0344	0	0	0	0	0	0	0	0	0	0	0	0	0	0	0	0	0	0	5.38943	0	0	10.6645	0	0	0	0	0	0	0
537	Sphingomonadaceae(1.0000)	Sphingomonas(1.0000)			0	0	0	0	0	0	0	0	0	0	0	0	0	0	0	0	0	0	0	0	0	0	0	0	0	0	0	0	0	0	0	0	0	0	0	0	0	0	0	0	0	0	0	0	0
538	Prolixibacteraceae(0.3100)	Mangrovibacterium(0.0558)			0	0	0	0	0	0	0	0	0	0	0	0	44.0458	0	0	0	0	0	0	0	0	0	0	0	0	0	0	0	0	0	0	0	0	0	0	0	0	0	0	0	0	0	0	0	0
539	Unclassified_Lysobacteriales(1.0000)	Povalibacter(1.0000)			45.2853	0	0	0	0	0	0	0	0	0	0	0	0	0	0	0	0	0	0	0	0	0	0	0	0	0	0	0	0	0	0	0	0	0	0	0	0	0	8.16688	0	0	0	0	0	0
540	Nevskiaceae(0.7200)	Hydrocarboniphaga(0.2664)			0	0	0	0	0	0	0	0	0	0	0	0	0	0	0	0	0	0	0	0	0	0	0	0	0	0	0	0	0	0	0	0	0	0	0	0	0	0	0	0	0	0	0	0	0
541	Enterococcaceae(0.9900)	Catellicoccus(0.9504)			0	0	0	0	0	0	0	0	0	0	0	0	0	0	0	0	0	0	0	0	0	0	0	0	0	0	0	0	0	54.8083	0	0	0	0	0	0	0	0	0	0	0	0	0	0	0
542	Flavobacteriaceae(1.0000)	Chryseobacterium(1.0000)			0	0	0	0	0	0	0	0	0	0	0	0	0	0	0	0	0	0	0	0	0	0	35.0746	0	0	0	0	0	0	0	18.4703	0	0	0	0	0	0	0	0	0	0	0	0	0	0
543	Sphingobacteriaceae(0.7300)	Sphingobacterium(0.5329)			0	0	0	0	0	0	0	0	0	0	0	0	0	0	0	0	0	0	0	0	0	0	0	0	0	0	0	0	9.93465	0	0	0	0	0	0	0	0	0	0	0	0	0	0	0	0
544	Nocardioidaceae(1.0000)	Nocardioides(0.9800)			13.0964	0	0	0	0	0	0	0	0	0	0	0	0	0	0	0	0	0	0	0	0	0	0	0	0	0	0	0	0	0	0	0	0	0	0	2.87233	0	0	0	7.21036	0	0	8.41776	0	0
545	Comamonadaceae(0.9300)	Ramlibacter(0.2697)			0	0	0	0	2.50856	7.08508	0	0	0	0	0	0	0	0	0	0	13.5196	0	0	0	0	0	0	0	0	0	0	0	0	0	0	0	0	0	0	0	0	0	13.4413	0	0	0	0	0	0
546	Bacillaceae(0.9700)	Virgibacillus(0.4656)			0	0	0	0	0	0	0	0	0	0	0	0	0	0	0	0	0	0	0	0	0	0	0	0	0	0	0	0	0	0	0	0	0	0	0	0	48.1953	0	0	0	0	0	0	0	0
547	Hyphomicrobiaceae(1.0000)	Hyphomicrobium(0.9800)			0	0	0	3.89851	0	0	0	0	0	0	0	0	0	0	0	0	0	0	0	0	0	0	0	0	0	0	0	0	0	0	0	0	0	0	0	0	0	9.4861	0	0	0	0	6.97788	0	0
548	Bacillaceae(0.9600)	Bacillus(0.8832)			0	0	0	0	0	0	0	0	0	0	0	0	0	0	0	0	0	0	0	0	0	0	0	0	0	0	0	0	0	0	0	0	0	0	0	0	0	0	0	0	0	0	0	0	0
549	Sphingomonadaceae(1.0000)	Sphingomonas(1.0000)			0	0	0	0	0	0	0	0	0	0	0	0	0	0	0	0	4.50653	0	0	0	0	0	0	0	0	0	0	0	0	0	0	0	0	0	0	0	0	0	0	0	0	0	0	0	0
550	Opitutaceae(0.9500)	Opitutus(0.4655)			0	0	0	0	0	0	66.6834	0	0	0	0	0	0	0	0	0	0	0	0	0	0	0	0	0	0	0	0	0	0	0	0	0	0	0	0	0	0	0	0	0	0	0	0	0	0
551	Lysobacteraceae(0.9500)	Stenotrophomonas(0.7885)			0	0	0	0	0	0	0	0	0	0	0	0	0	0	0	0	0	0	0	0	0	0	0	5.76834	0	0	0	0	0	0	0	11.2045	0	0	0	0	0	0	0	0	0	5.82151	7.08864	0	0
552	Rhodospirillaceae(1.0000)	Skermanella(1.0000)			0	0	0	0	0	0	0	0	0	0	0	0	0	0	0	0	0	0	0	0	0	0	0	0	0	0	0	0	0	0	0	0	0	0	0	0	0	16.2324	0	7.67059	0	0	0	0	0
553	Clostridiaceae(0.9900)	Clostridium(0.9306)			0	0	0	0	0	0	0	0	7.97662	0	0	0	0	0	0	0	0	0	0	0	0	2.73451	0	0	0	0	0	0	0	0	0	0	0	0	0	2.6776	0	0	21.5231	0	0	0	3.54432	0	0
554	Micromonosporaceae(1.0000)	Actinoplanes(1.0000)			0	0	0	0	0	0	0	41.8286	0	0	0	0	0	0	0	0	0	0	0	0	0	0	0	0	0	0	0	0	0	0	0	0	0	0	0	0	0	0	0	0	0	0	0	0	0
555	Acetobacteraceae(1.0000)	Roseomonas(0.9900)			0	0	0	0	0	0	0	0	0	0	0	0	0	0	0	0	3.3799	0	0	0	0	0	7.21393	0	0	0	0	10.1464	0	0	0	0	0	0	9.25765	0	0	0	0	0	0	0	0	0	0
556	Planococcaceae(0.8400)	Planomicrobium(0.5460)			0	0	0	0	0	4.36366	0	23.721	0	0	0	0	0	0	0	0	0	0	0	0	0	0	0	0	0	0	0	0	0	0	0	0	0	0	0	0	0	0	0	0	0	0	0	0	0
557	Sphaerobacteraceae(0.5200)	Nitrolancea(0.1664)			0	0	0	0	33.2507	0	0	0	0	0	0	0	0	0	0	0	0	0	0	0	0	0	0	0	0	0	0	0	0	0	0	0	0	0	0	0	0	0	0	0	0	0	0	0	0
558	Bdellovibrionaceae(0.2600)	Bdellovibrio(0.0676)			0	0	0	0	0	0	0	0	0	0	0	0	0	0	0	0	0	0	0	0	0	0	0	0	0	0	0	0	0	0	0	0	0	0	0	0	0	0	0	0	0	0	0	50.5685	0
559	Rhodanobacteraceae(1.0000)	Rhodanobacter(0.9900)			0	0	0	0	0	0	0	0	0	0	0	0	0	0	0	0	0	0	0	0	0	0	0	0	0	0	0	0	0	0	0	0	0	0	0	0	0	0	0	0	0	0	0	0	0
560	Fusobacteriaceae(0.9700)	Fusobacterium(0.9409)			0	0	0	0	0	0	0	0	0	0	0	0	0	0	0	0	0	0	0	0	0	0	0	0	0	0	0	0	0	0	0	0	0	0	0	0	0	0	0	0	0	0	0	0	0
561	Pseudonocardiaceae(1.0000)	Thermnica(0.8200)			0	0	0	0	0	0	0	0	0	0	0	0	0	0	0	0	0	0	0	0	0	0	0	0	0	0	0	0	0	0	0	0	0	0	0	0	0	0	0	0	0	0	0	0	35.7207
562	Lactobacillaceae(1.0000)	Lactobacillus(1.0000)			14.3587	0	0	0	7.57486	0	0	0	0	0	0	0	0	0	0	0	3.3799	0	34.6043	0	0	0	2.98507	18.4587	0	0	6.80184	0	0	0	0	0	0	0	0	0	0	0	0	0	0	0	0	0	0
563	Myxococcaceae(0.5300)	Corallococcus(0.2650)			0	0	0	0	0	0	0	0	0	0	0	0	0	0	0	0	0	0	0	0	0	0	0	0	0	0	0	0	0	0	0	0	0	0	0	0	0	0	0	0	0	0	0	0	0
564	Streptomycetaceae(1.0000)	Streptomyces(1.0000)			0	0	0	0	0	0	0	0	25.5252	0	0	0	0	0	0	0	0	0	0	0	0	0	0	0	0	0	0	3.46917	12.3631	0	0	0	0	0	0	0	0	0	0	0	0	0	0	0	0
565	Acetobacteraceae(0.5700)	Stella(0.3192)			0	0	0	0	31.2832	0	0	0	0	0	0	0	0	0	0	0	0	0	0	0	0	0	0	0	0	0	0	0	0	0	0	0	0	0	0	0	0	0	0	0	0	0	0	0	0
566	Flavobacteriaceae(1.0000)	Chryseobacterium(0.8700)			0	0	0	0	0	0	0	0	0	0	0	0	0	0	0	0	0	0	0	0	0	0	0	0	0	0	0	0	0	0	0	0	0	0	0	0	0	0	0	0	0	0	0	11.0345	0
568	Fusobacteriaceae(0.9800)	Fusobacterium(0.9604)			0	0	0	0	0	0	0	0	0	0	0	0	0	0	0	0	0	0	0	0	0	0	0	0	0	0	0	0	0	82.1195	0	0	0	0	0	0	0	0	0	0	0	0	0	0	0
569	Paenibacillaceae(0.9700)	Paenibacillus(0.9118)			0	0	0	0	0	0	0	0	0	0	0	0	0	0	0	0	5.63317	0	30.034	0	0	0	0	0	0	0	0	0	0	0	0	0	0	0	0	0	0	0	0	0	0	0	0	0	0
570	Comamonadaceae(0.5400)	Pelomonas(0.0810)			0	0	0	0	0	0	0	0	0	0	5.74752	0	0	0	0	0	5.63317	0	0	0	0	0	0	0	0	0	0	0	0	0	0	0	0	0	0	0	0	0	0	0	0	0	0	0	0
571	Actinomycetaceae(1.0000)	Actinomyces(1.0000)			0	0	0	0	0	0	0	0	0	0	0	0	0	15.8107	0	0	0	0	0	0	0	0	0	0	0	0	0	0	0	0	0	0	0	0	0	0	0	0	0	0	0	0	0	0	0
572	Acetobacteraceae(0.9800)	Roseomonas(0.5488)			0	0	0	0	0	0	0	0	0	0	0	0	0	0	0	0	0	0	0	0	0	0	0	0	0	0	0	0	0	0	0	0	0	0	0	0	0	0	0	0	0	0	0	0	0
573	Gemmatimonadaceae(0.4400)	Gemmatimonas(0.1936)			0	0	0	0	0	0	0	0	0	0	0	0	0	0	0	0	0	0	0	0	0	0	0	0	0	0	0	0	0	0	0	0	0	0	0	0	45.7724	0	0	0	0	0	0	0	0
575	Alcaligenaceae(1.0000)	Advenella(0.7600)			0	0	0	0	0	0	0	0	0	0	0	0	0	29.4406	0	0	0	0	0	0	0	0	0	0	0	0	0	0	0	0	0	0	0	0	0	0	0	0	0	0	0	0	0	0	0
576	Unclassified_Bacillales(0.8100)	Rummeliibacillus(0.6561)			0	0	0	0	0	0	0	0	0	0	0	0	0	0	0	0	0	0	0	0	0	0	0	0	0	0	0	0	0	0	0	0	0	0	0	0	0	0	0	0	0	0	0	47.3532	0
577	Sphingomonadaceae(0.9100)	Sphingopyxis(0.5642)			0	0	23.0762	0	0	0	4.11184	0	0	0	7.79108	0	0	0	0	0	0	0	0	0	0	0	0	0	0	0	0	0	0	0	0	0	0	0	0	0	0	0	0	0	0	0	0	0	0
578	Geodermatophilaceae(1.0000)	Blastococcus(0.9400)			0	0	0	0	0	0	0	0	31.2683	0	0	0	0	0	0	0	0	0	0	0	0	0	0	0	0	0	0	0	0	0	0	0	3.81087	0	0	0	0	0	0	0	0	0	0	0	0
579	Bacillaceae(1.0000)	Virgibacillus(0.7000)			0	0	0	0	0	0	0	38.4485	0	0	0	0	0	0	0	0	0	0	0	0	0	0	0	0	0	0	0	0	0	0	0	0	0	0	0	0	0	0	0	0	0	0	0	0	0
580	Bacillaceae(1.0000)	Bacillus(0.9600)			0	0	0	0	0	0	0	0	0	0	0	0	0	0	0	0	0	0	0	0	0	0	0	0	0	0	0	3.9541	0	0	0	0	0	0	0	0	0	15.9967	0	0	0	0	0	0	0
581	Oxalobacteraceae(0.9800)	Noviherbaspirillum(0.5978)			26.9029	0	0	0	0	0	0	0	0	0	0	0	0	0	0	0	0	0	0	0	0	0	0	0	0	0	0	0	0	0	0	0	0	0	0	0	0	0	0	0	0	0	12.8112	0	0
582	Cytophagaceae(1.0000)	Dyadobacter(1.0000)			0	0	0	0	0	0	0	0	0	0	0	0	0	0	0	0	0	0	0	0	0	0	0	0	0	0	0	0	0	0	0	0	0	0	7.99722	0	0	0	0	0	0	0	11.8513	0	0
583	Micromonosporaceae(1.0000)	Actinoplanes(0.8800)			0	0	0	0	0	0	0	0	0	0	0	0	0	0	72.4692	0	9.01307	0	0	0	0	0	0	0	0	0	0	0	0	0	0	0	0	0	0	0	0	0	0	0	0	0	0	0	0
584	Rhodobacteraceae(0.9700)	Paracoccus(0.7566)			0	0	0	0	0	0	0	27.7047	0	0	0	0	0	0	0	0	0	0	0	0	0	0	0	0	0	0	0	0	0	0	0	0	0	0	0	0	0	0	0	0	0	0	0	0	0
587	Bacillaceae(0.6500)	Bacillus(0.1625)			0	0	0	0	0	0	0	0	0	0	0	0	0	0	0	0	0	0	0	0	0	0	0	0	0	0	0	0	0	0	0	0	0	0	0	0	0	19.6203	0	0	0	0	0	0	0
588	Lactobacillaceae(1.0000)	Lactobacillus(1.0000)			0	0	0	0	0	0	0	0	0	0	0	0	0	0	0	0	0	0	0	0	0	0	0	0	0	0	0	0	0	69.2999	0	0	0	0	0	0	0	0	0	0	0	0	0	0	0
589	Alcaligenaceae(1.0000)	Achromobacter(0.8000)			0	0	0	0	0	0	0	0	0	0	0	0	0	0	0	0	0	0	0	0	0	0	7.9602	0	0	0	0	0	0	0	0	0	0	0	0	0	0	0	0	0	0	0	0	0	0
590	Thermoactinomycetaceae(0.5700)	Melghirimyces(0.1026)			0	0	0	0	25.2331	0	0	0	0	0	0	0	0	0	0	0	0	0	0	0	0	0	0	0	0	0	0	0	0	0	0	0	0	0	0	0	0	0	0	0	0	0	0	0	7.75072
591	Comamonadaceae(1.0000)	Variovorax(0.3500)			0	0	0	0	0	0	0	0	0	0	0	0	0	0	0	0	24.7859	51.4463	0	0	0	0	0	0	0	0	3.56287	0	0	0	0	0	0	0	9.17072	0	0	0	0	0	0	0	0	0	0
592	Flavobacteriaceae(1.0000)	Chryseobacterium(0.7900)			0	0	0	0	0	0	0	0	0	0	0	0	0	25.8968	0	0	0	0	0	0	6.62506	0	0	0	0	0	0	0	0	0	3.90219	0	0	0	0	0	0	0	0	0	0	0	0	0	0
593	Streptosporangiaceae(1.0000)	Streptosporangium(0.9900)			0	0	0	0	0	0	0	0	0	0	0	0	14.6283	0	0	0	0	0	0	0	0	0	0	0	0	0	0	0	0	0	0	0	0	0	0	0	0	0	0	0	0	0	0	0	11.1768
594	Comamonadaceae(0.8700)	Curvibacter(0.2610)			0	90.6683	0	0	0	0	0	0	0	0	0	0	0	0	17.5908	0	0	0	0	0	14.7461	0	0	0	0	0	0	0	0	0	0	2.80112	0	0	0	0	0	0	0	0	0	0	0	0	0
595	Bacillaceae(0.9100)	Bacillus(0.5915)			0	0	0	0	0	0	0	0	0	0	0	0	0	0	0	0	0	0	0	0	0	0	0	0	0	0	0	0	0	0	0	0	0	0	0	0	0	19.7087	0	0	0	0	0	0	0
596	Streptosporangiaceae(1.0000)	Microbispora(0.8400)			0	0	0	0	0	0	0	0	0	28.1928	0	0	0	0	0	0	0	0	0	0	0	0	0	0	0	0	0	0	0	0	0	0	0	0	0	0	0	0	0	0	0	0	0	0	0
598	Unclassified_Clostridiales(1.0000)	Anaerococcus(1.0000)			0	0	0	0	0	0	0	0	0	0	0	0	0	0	0	0	0	0	0	0	0	0	0	0	0	0	0	0	0	0	0	0	0	0	0	0	0	0	0	0	0	0	0	0	0
599	Rhodospirillaceae(0.3000)	Defluviicoccus(0.0390)			0	0	0	0	0	0	0	0	0	0	0	0	0	0	0	0	0	0	0	0	0	0	0	0	0	0	0	0	0	0	0	0	0	72.3561	0	0	0	0	0	0	0	0	0	0	0
600	Pseudonocardiaceae(1.0000)	Saccharopolyspora(0.8500)			0	0	0	0	0	0	0	0	0	0	0	0	0	0	0	0	0	0	0	0	0	0	0	0	0	0	0	0	0	0	0	0	0	0	0	0	0	19.2963	0	0	0	0	0	0	0
601	Caulobacteraceae(1.0000)	Brevundimonas(1.0000)			0	0	0	0	0	11.8241	0	0	0	0	0	0	0	0	7.92825	0	0	0	11.0995	0	0	0	0	0	0	0	0	0	0	0	0	0	0	0	0	0	0	0	0	0	0	0	0	0	0
602	Corynebacteriaceae(1.0000)	Corynebacterium(1.0000)			0	0	0	0	0	0	0	0	0	0	0	0	0	0	0	9.69421	3.3799	0	0	0	0	0	0	0	0	0	0	0	0	0	0	4.20168	0	0	0	0	0	0	34.0287	0	0	0	0	0	0
603	Rhodobacteraceae(0.9900)	Tabrizicola(0.1584)			0	0	0	0	0	5.06747	0	0	0	0	0	0	0	0	0	0	0	0	0	0	17.7381	0	0	0	0	0	0	0	0	0	0	0	0	0	0	0	0	0	0	0	0	0	0	0	0
604	Unclassified_Pseudomonadales(0.0900)	Dasania(0.0081)			0	0	0	0	0	0	0	0	0	0	0	0	0	0	0	0	0	0	0	0	0	0	0	0	59.4692	0	7.28769	0	0	0	0	0	0	0	0	4.28416	0	0	0	0	0	0	5.1688	0	0
605	Mycobacteriaceae(1.0000)	Mycobacterium(1.0000)			0	0	0	0	0	0	0	0	0	0	0	0	0	0	0	0	0	0	0	0	0	0	0	0	0	0	0	0	0	0	0	0	0	0	0	0	0	0	0	0	0	0	0	0	0
606	Caulobacteraceae(0.9800)	Asticcacaulis(0.7742)			0	0	0	0	0	0	19.6653	0	0	0	0	0	0	0	0	0	0	0	0	0	0	0	0	0	0	0	0	0	0	0	0	0	0	0	0	0	0	0	0	0	0	0	0	0	0
608	Intrasporangiaceae(1.0000)	Janibacter(0.6600)			0	0	0	0	0	6.66279	0	0	22.1431	0	0	0	0	0	0	0	0	0	0	0	0	0	0	0	0	0	0	0	0	0	0	0	0	0	0	0	0	0	0	0	0	0	0	0	0
609	Bacillaceae(0.4300)	Caldalkalibacillus(0.1677)			5.68038	0	0	6.00829	0	0	0	0	0	0	0	0	0	0	0	0	0	0	0	0	0	0	0	0	0	0	0	0	4.85694	0	0	0	0	0	4.30285	19.084	0	0	0	0	0	0	0	0	0
610	Sphingomonadaceae(0.9900)	Sandarakinorhabdus(0.4752)			0	0	0	0	0	0	0	0	0	0	0	0	0	0	0	0	0	119.394	0	0	0	0	0	0	0	0	0	0	0	0	0	0	0	0	0	0	0	0	0	0	0	0	0	0	0
611	Clostridiaceae(1.0000)	Clostridium(1.0000)			0	0	0	0	0	0	0	17.3833	0	0	0	0	0	0	0	0	0	0	0	0	0	21.1217	0	0	0	0	0	5.89385	0	0	0	0	0	0	0	0	0	0	0	0	0	0	0	0	0
612	Rhizobiaceae(0.9600)	Rhizobium(0.9216)			0	0	0	0	0	0	0	0	0	0	0	0	0	0	5.20291	0	0	0	0	0	0	0	0	0	0	0	0	0	0	0	0	0	0	0	20.2538	0	0	0	0	0	0	0	2.9536	0	0
613	Paenibacillaceae(0.9900)	Paenibacillus(0.9801)			0	0	0	0	0	0	0	37.9053	0	0	0	0	0	0	0	0	0	0	0	0	0	0	0	0	0	0	0	0	0	0	0	0	0	0	0	0	0	0	0	0	0	0	0	0	0
614	Unclassified_Alphaproteobacteria(0.9900)	Geminicoccus(0.9801)			0	0	0	0	29.9551	0	0	0	0	0	0	0	0	0	0	0	0	0	0	0	0	0	0	0	0	0	0	0	0	0	0	0	0	0	0	0	0	0	0	0	0	0	0	0	0
615	Sphingobacteriaceae(1.0000)	Sphingobacterium(1.0000)			0	0	0	0	0	0	0	0	0	0	0	0	0	0	0	0	0	0	0	0	0	0	0	0	0	0	0	0	0	0	0	0	0	0	0	0	0	0	0	0	26.2063	0	0	0	0
616	Oxalobacteraceae(1.0000)	Massilia(0.9800)			0	0	0	0	0	0	0	0	0	0	0	0	0	0	0	0	0	0	0	0	0	0	0	0	0	0	0	0	0	0	0	15.4062	0	0	0	0	0	0	0	7.82401	0	0	0	0	4.6055
617	Methylocystaceae(0.2800)	Methylosinus(0.0588)			0	0	0	0	0	0	0	0	0	0	0	0	24.9164	0	0	0	0	0	0	21.3458	0	0	0	0	0	0	0	0	0	0	0	0	0	0	0	0	0	0	0	0	0	0	0	0	0
618	Sphingomonadaceae(1.0000)	Sphingomonas(1.0000)			0	0	0	0	0	0	0	0	0	0	0	0	0	0	0	0	0	0	0	0	0	0	0	0	0	0	0	6.528	0	0	3.64204	4.20168	0	0	0	3.846	0	0	0	0	0	0	0	0	0
619	Dermacoccaceae(0.7700)	Dermacoccus(0.4774)			0	0	0	0	29.7092	0	0	0	0	0	0	0	0	0	0	0	0	0	0	0	0	0	0	0	0	0	0	0	0	0	0	0	0	0	0	0	0	0	0	0	0	0	0	0	0
620	Nannocystaceae(1.0000)	Nannocystis(1.0000)			7.81053	0	0	0	0	0	0	0	0	0	0	0	0	0	0	0	0	0	0	0	0	0	0	0	0	0	0	0	0	0	0	0	0	0	0	0	0	0	0	0	0	0	19.9737	0	0
621	Nostocales(0.6600)	Halotia(0.4356)			0	0	0	0	31.9718	0	0	0	0	0	0	0	0	0	0	0	0	0	0	0	0	0	0	0	0	0	0	0	0	0	0	0	0	0	0	0	0	0	0	0	0	0	0	0	0
622	Cytophagaceae(1.0000)	Hymenobacter(1.0000)			0	0	0	0	0	0	0	0	0	0	0	0	0	0	0	0	0	0	0	0	0	0	0	0	0	0	0	19.8824	0	0	0	0	0	0	0	0	0	0	0	0	0	0	0	0	0
623	Xanthobacteraceae(0.1800)	Variibacter(0.0270)			52.3069	0	0	0	0	0	0	0	0	0	0	0	0	0	0	0	0	0	0	0	0	0	0	0	0	0	0	0	0	0	0	0	0	0	0	0	0	0	0	0	0	0	0	0	0
624	Geodermatophilaceae(0.4400)	Modestobacter(0.1540)			0	0	0	0	0	0	0	0	0	0	13.5812	0	0	15.211	0	0	0	0	0	0	0	0	0	0	0	0	0	0	0	0	0	0	0	0	0	0	0	0	0	0	0	0	0	0	0
625	Paenibacillaceae(0.6300)	Thermobacillus(0.1071)			0	0	0	0	0	0	0	0	0	0	0	0	0	0	0	0	0	0	0	0	0	0	0	0	0	0	0	0	0	0	0	0	0	0	0	0	0	0	0	0	0	0	11.7036	0	0
626	Gemmatimonadaceae(0.9200)	Gemmatimonas(0.8464)			0	0	0	0	0	0	0	0	0	0	0	0	0	0	0	0	0	0	0	0	0	0	0	0	0	57.6753	3.72482	0	2.87001	0	0	0	0	0	0	0	0	0	0	0	0	0	0	0	0
627	Geodermatophilaceae(1.0000)	Modestobacter(0.9900)			0	0	0	0	0	0	0	0	0	0	6.42871	0	0	0	0	0	0	0	0	0	0	0	0	0	0	0	0	0	0	0	0	0	0	0	0	0	0	0	0	0	0	0	0	0	0
628	Caulobacteraceae(1.0000)	Caulobacter(1.0000)			0	0	0	0	0	0	0	0	0	0	0	0	0	0	12.6356	0	0	0	0	0	17.5244	0	0	0	0	0	0	8.57966	0	0	0	0	0	0	0	0	0	0	0	0	0	0	0	0	0
629	Francisellaceae(0.0900)	Francisella(0.0081)			38.6582	0	0	11.5579	0	0	0	0	0	0	0	0	0	0	0	0	0	0	0	0	0	0	0	0	0	0	0	0	0	0	0	0	0	0	0	0	0	0	0	0	0	0	0	0	0
630	Nocardioidaceae(1.0000)	Nocardioides(0.6000)			0	0	0	0	12.2477	0	0	0	0	0	0	0	0	0	0	0	7.88644	0	0	0	0	0	0	0	0	0	0	0	0	0	0	0	0	0	0	0	0	0	0	2.91483	6.00144	0	8.60236	0	0
631	Unclassified_Alphaproteobacteria(0.5700)	Rhizomicrobium(0.3249)			0	0	0	0	0	0	55.8674	0	0	0	0	0	0	0	0	0	0	0	0	0	0	0	0	0	0	0	0	0	0	0	0	0	0	0	0	0	0	0	0	0	0	0	0	0	0
632	Bifidobacteriaceae(0.0300)	Aeriscardovia(0.0009)			0	0	0	0	0	0	0	0	0	9.23832	0	20.4612	0	0	0	0	0	0	0	0	0	0	0	0	0	0	0	0	0	0	0	0	0	0	0	0	0	0	0	0	0	0	0	0	0
633	Paenibacillaceae(0.7700)	Paenibacillus(0.4851)			0	13.8172	0	5.32032	0	0	0	0	0	0	0	0	0	0	0	0	0	0	0	0	0	0	0	0	0	0	0	0	0	0	0	0	0	0	0	0	0	0	0	0	0	0	6.60868	0	10.222
634	Hyphomicrobiaceae(0.9100)	Pedomicrobium(0.4641)			0	0	0	0	0	0	0	35.6117	0	0	0	0	0	0	0	0	0	0	0	0	0	0	0	0	0	0	0	0	0	0	0	0	0	0	0	0	0	0	0	0	0	0	0	0	0
635	Caulobacteraceae(1.0000)	Phenylobacterium(0.9800)			0	0	0	0	0	6.38126	0	0	0	0	0	0	0	28.2412	0	0	0	0	0	0	0	0	0	0	0	0	0	0	0	0	0	0	0	0	0	0	0	0	0	0	0	0	0	0	0
636	Nostocales(0.5700)	Halotia(0.3249)			0	0	0	0	0	0	0	0	0	0	0	0	0	0	0	0	0	0	0	0	0	0	0	0	0	0	0	0	0	0	0	0	0	0	0	0	0	0	0	0	0	0	0	0	0
637	Peptoniphilaceae(1.0000)	Peptoniphilus(1.0000)			52.938	0	0	0	0	0	0	0	0	0	0	0	0	0	0	0	0	0	0	0	0	0	0	0	0	0	0	0	0	0	0	0	0	0	0	0	0	0	0	0	0	0	0	0	0
638	Coriobacteriaceae(1.0000)	Collinsella(0.9900)			0	0	0	0	0	0	0	0	0	0	0	0	0	0	0	0	0	0	0	0	0	0	0	0	0	0	0	0	0	64.1907	0	0	0	0	0	0	0	0	0	0	0	0	0	0	0
639	Corynebacteriaceae(1.0000)	Corynebacterium(1.0000)			0	0	0	0	0	0	0	0	0	0	0	0	0	0	0	0	0	0	0	0	0	0	0	0	0	0	0	0	0	0	0	0	0	0	0	0	0	0	0	0	0	0	0	0	0
640	Nocardioidaceae(1.0000)	Nocardioides(0.9000)			0	0	0	0	0	4.03521	0	12.9771	0	0	9.11088	0	0	0	0	0	0	0	0	0	0	0	0	0	0	0	0	0	3.53232	0	0	0	0	0	0	0	0	0	0	0	0	0	0	0	0
642	Unclassified_Thermoanaerobacterales(0.6200)	Syntrophaceticus(0.3782)			0	0	0	0	0	0	0	35.6117	0	0	0	0	0	0	0	0	0	0	0	0	0	0	0	0	0	0	0	0	0	0	0	0	0	0	0	0	0	0	0	0	0	0	0	0	0
643	Gemmatimonadaceae(0.4900)	Gemmatimonas(0.2401)			0	0	0	0	0	0	0	0	0	0	0	0	0	0	0	0	4.50653	0	0	0	0	0	0	0	0	0	0	0	0	0	0	0	0	0	0	0	0	13.5516	9.01759	0	0	0	0	0	0
645	Iamiaceae(1.0000)	Aquihabitans(1.0000)			0	0	0	0	0	0	0	0	38.6706	0	0	0	0	0	0	0	0	0	0	0	0	0	0	0	0	0	0	0	0	0	0	0	0	0	0	0	0	0	0	0	0	0	0	0	0
646	Planococcaceae(0.9500)	Sporosarcina(0.7220)			0	0	0	0	0	7.22584	0	0	0	0	0	0	0	0	0	0	0	0	34.6043	0	0	0	0	0	0	0	0	0	0	0	0	0	0	0	6.64986	0	0	0	0	0	0	0	0	0	0
647	Sphingomonadaceae(0.9500)	Sphingorhabdus(0.2565)			0	0	0	0	0	0	0	0	0	0	0	0	0	0	0	0	0	0	0	0	0	0	0	0	0	0	0	0	0	0	0	0	0	0	0	0	0	0	0	0	0	0	0	0	0
648	Caulobacteraceae(1.0000)	Brevundimonas(1.0000)			0	0	0	0	0	9.75958	0	0	0	0	0	0	0	0	0	0	0	0	0	0	0	0	0	0	0	0	0	0	0	0	0	0	0	0	0	0	0	0	0	30.0687	0	0	0	0	0
649	Bradyrhizobiaceae(1.0000)	Rhodopseudomonas(0.2300)			0	0	0	0	0	0	0	0	0	0	0	0	0	0	0	0	0	0	0	0	3.20568	0	0	0	0	0	0	0	0	0	0	0	0	0	0	0	40.2719	0	0	0	0	0	0	0	0
650	Nocardioidaceae(1.0000)	Nocardioides(0.9800)			0	0	0	0	0	0	0	0	0	0	0	0	0	0	0	0	5.63317	0	0	0	0	0	0	0	0	0	5.50625	4.17792	0	0	0	0	0	0	0	0	0	0	0	0	0	0	7.23632	0	0
651	Methylobacteriaceae(1.0000)	Microvirga(0.9500)			0	18.4991	0	0	0	9.75958	0	0	0	0	0	0	0	0	0	0	0	0	0	0	0	0	0	0	0	0	0	0	0	0	0	0	0	0	0	0	0	0	0	0	0	0	0	0	0
652	Sphingomonadaceae(1.0000)	Sphingomonas(0.6600)			0	0	0	0	0	0	0	0	0	0	0	0	0	0	0	0	0	0	0	0	0	0	0	69.2201	0	0	3.72482	0	0	0	0	0	0	31.4782	0	0	0	0	0	0	0	0	0	0	11.6822
653	Heliobacteriaceae(0.0800)	Hydrogenispora(0.0056)			0	21.5822	0	0	0	0	0	0	0	0	0	0	0	0	0	0	0	0	0	0	0	0	0	0	0	0	0	0	0	0	0	0	0	0	0	0	0	0	0	0	0	0	9.67304	0	0
654	Unclassified_Burkholderiales(0.5500)	Aquabacterium(0.2915)			0	0	0	0	0	0	0	0	0	0	0	0	17.2004	0	0	0	0	0	0	0	0	0	0	0	0	0	0	0	0	0	0	0	0	0	0	0	0	0	0	0	0	0	0	0	0
655	Bacillaceae(0.7500)	Bacillus(0.5250)			0	14.3882	0	0	0	0	0	0	0	0	0	0	0	0	0	0	0	0	0	0	0	0	0	0	0	0	0	0	0	0	0	0	0	0	0	0	0	0	0	0	0	0	0	0	11.9631
656	Bacillaceae(0.9600)	Bacillus(0.6816)			0	0	0	0	0	0	0	0	0	0	0	0	0	0	0	0	0	0	0	0	0	0	0	0	0	0	0	0	0	0	0	0	0	0	0	0	0	15.9084	0	0	5.80139	0	0	0	0
658	Streptosporangiaceae(0.2400)	Planomonospora(0.0216)			0	0	0	0	0	0	0	0	0	0	0	0	0	0	0	0	0	0	0	0	0	0	0	0	0	0	0	0	0	0	0	0	0	0	0	0	0	15.5548	0	0	0	0	0	0	0
659	Oscillatoriales(0.2500)	Halospirulina(0.0575)			0	0	0	0	0	0	0	33.8009	0	0	0	0	0	0	0	0	0	0	0	0	0	0	0	0	0	0	0	0	0	0	0	0	0	0	0	0	0	0	0	0	0	0	0	0	0
660	Phyllobacteriaceae(0.9200)	Aminobacter(0.6440)			0	0	0	0	0	0	0	0	0	0	0	0	0	0	0	0	0	0	0	0	0	0	0	0	0	0	0	0	0	0	0	0	0	0	0	0	40.5993	0	0	0	0	0	0	0	0
661	Streptosporangiaceae(0.1800)	Streptosporangium(0.0216)			0	0	0	0	0	0	0	0	0	0	0	0	0	0	0	0	0	0	0	0	0	0	0	0	0	0	0	0	0	0	0	0	0	0	0	0	0	0	0	0	0	0	16.6509	0	0
663	Unclassified_Gammaproteobacteria(0.3000)	Thiohalobacter(0.0810)			0	0	0	0	0	0	0	0	0	0	0	0	0	0	0	0	0	0	0	0	0	0	0	0	0	44.9102	0	0	0	0	0	0	0	0	0	0	0	0	0	0	0	0	6.35024	0	0
664	Streptomycetaceae(1.0000)	Streptomyces(1.0000)			0	0	0	0	0	0	0	0	0	0	9.74949	0	0	0	0	0	0	0	0	0	0	0	0	0	0	0	0	0	0	0	0	0	0	0	0	0	0	0	0	0	0	0	0	0	0
665	Peptoniphilaceae(1.0000)	Ezakiella(1.0000)			0	0	0	0	0	0	0	0	0	0	0	76.3291	0	0	0	0	0	0	0	0	0	0	0	0	0	0	0	0	0	0	0	0	0	0	0	0	0	0	0	0	0	0	0	0	0
666	Pseudomonadaceae(1.0000)	Pseudomonas(1.0000)			0	0	0	0	5.80412	0	0	0	0	0	0	0	0	0	0	0	0	0	0	0	0	0	0	0	0	0	0	0	0	0	0	3.5014	0	19.2367	0	0	0	0	0	0	0	0	0	0	0
667	Comamonadaceae(0.9200)	Variovorax(0.5612)			0	0	0	0	0	0	0	0	0	0	0	0	0	7.41468	0	0	0	0	0	5.93723	0	0	0	0	0	0	0	0	0	0	0	0	0	0	0	0	0	0	0	0	0	0	15.8387	0	0
668	Lactobacillaceae(1.0000)	Lactobacillus(1.0000)			0	0	0	0	0	0	0	0	0	0	0	0	0	0	0	0	0	0	0	0	0	0	0	0	0	0	0	0	0	0	0	0	0	0	0	0	0	0	0	0	0	0	0	0	0
669	Unclassified_Acidimicrobineae(0.4800)	Aciditerrimonas(0.2304)			0	0	0	0	0	0	0	0	0	0	0	0	26.3632	0	2.84921	0	0	0	0	0	0	0	0	0	0	0	0	0	0	0	0	0	0	0	0	0	0	0	0	0	0	0	0	0	0
670	Sphaerobacteraceae(0.0900)	Nitrolancea(0.0081)			0	0	0	0	0	0	0	0	0	0	0	0	0	0	0	0	0	0	0	0	0	0	0	0	0	0	0	0	0	0	0	0	0	0	0	0	0	17.9706	0	0	0	0	0	0	0
671	Cytophagaceae(1.0000)	Hymenobacter(1.0000)			0	0	0	0	0	0	0	0	0	0	0	0	0	0	0	0	0	0	0	0	0	28.6652	0	0	25.8743	0	0	0	0	0	0	0	0	0	0	0	0	0	0	0	0	0	0	0	0
673	Comamonadaceae(1.0000)	Comamonas(0.9800)			0	0	0	0	0	0	0	0	0	0	0	0	0	0	0	0	0	0	0	0	0	0	0	0	0	0	0	0	14.3501	0	0	0	0	0	0	0	0	0	0	0	0	0	0	0	0
674	Cytophagaceae(1.0000)	Hymenobacter(1.0000)			0	0	0	0	0	0	0	0	0	0	0	0	0	0	0	0	0	0	0	0	0	0	0	0	0	0	0	0	0	0	0	0	0	0	0	0	0	0	0	0	0	0	21.6351	0	0
675	Comamonadaceae(0.5100)	Tepidicella(0.0816)			0	0	0	0	0	0	0	0	0	0	0	0	0	0	0	0	10.1397	0	0	14.2776	0	0	0	0	0	0	0	0	0	0	0	0	0	0	0	0	0	0	0	3.60518	0	0	2.69516	0	0
676	Chitinophagaceae(1.0000)	Flavisolibacter(0.8900)			0	0	0	0	0	0	0	0	0	0	0	0	0	0	0	0	0	0	0	0	0	0	0	0	0	0	0	0	0	0	0	0	0	0	0	0	0	17.3814	0	0	0	0	0	0	0
677	Rhodospirillaceae(0.2300)	Fodinicurvata(0.0368)			0	0	0	0	0	0	0	0	0	0	0	0	0	0	0	0	0	0	0	0	0	0	0	0	0	0	0	0	0	0	0	0	0	0	0	0	0	18.4125	0	0	0	0	0	0	0
678	Bradyrhizobiaceae(1.0000)	Bosea(1.0000)			0	0	0	0	0	5.81821	0	0	0	0	0	0	0	0	0	0	0	0	0	0	0	0	0	0	0	0	0	0	0	0	0	0	0	0	0	0	0	0	0	0	0	0	5.79644	0	0
679	Paenibacillaceae(0.7300)	Paenibacillus(0.3869)			0	0	0	0	0	0	0	0	0	0	0	0	0	0	0	0	0	0	0	0	0	0	0	0	0	0	0	0	0	0	0	0	0	0	0	0	0	15.6727	0	0	0	0	0	0	0
680	Oxalobacteraceae(0.9500)	Massilia(0.8835)			0	0	0	2.84362	0	0	0	0	0	0	0	0	0	0	0	0	0	0	0	0	0	11.0323	0	0	0	41.1967	0	0	0	0	0	0	0	0	0	0	0	0	0	0	0	0	0	0	0
681	Unclassified_Acidimicrobineae(0.1300)	Aciditerrimonas(0.0169)			0	0	0	0	3.63987	0	0	0	0	0	0	0	0	0	0	0	0	0	0	0	0	0	0	0	0	0	0	0	0	0	0	0	0	0	0	0	0	14.4059	0	0	0	0	0	0	0
682	Iamiaceae(0.4900)	Aquihabitans(0.1666)			0	0	0	0	0	0	0	0	0	0	0	0	0	0	0	0	0	0	0	0	12.3953	0	0	0	0	0	0	0	0	0	0	0	0	0	0	0	0	0	0	0	0	0	0	0	10.3905
683	Clostridiaceae(0.7100)	Clostridium(0.5041)			0	0	0	0	0	0	0	0	0	0	0	0	0	0	0	0	0	0	0	0	0	0	0	0	0	0	0	0	0	0	0	0	0	0	0	0	40.2719	0	0	0	0	0	0	0	0
684	Unclassified_Gammaproteobacteria(0.0900)	Halioglobus(0.0072)			0	0	0	0	0	0	0	0	0	0	0	0	0	0	0	0	0	0	0	0	0	0	0	0	0	0	6.96379	0	0	0	0	0	0	0	0	0	0	11.401	0	0	0	0	0	0	0
685	Clostridiaceae(0.7700)	Clostridium(0.5929)			0	0	0	0	26.7088	0	0	0	0	0	0	0	0	0	0	0	0	0	0	0	0	0	0	0	0	0	0	0	0	0	0	0	0	0	0	0	0	0	0	0	0	0	0	0	0
686	Coriobacteriaceae(0.9300)	Collinsella(0.7068)			0	0	0	0	0	0	0	0	0	0	0	0	0	0	0	0	0	0	0	0	0	0	0	0	0	0	0	0	0	53.7864	0	0	0	0	0	0	0	0	0	0	0	0	0	0	0
687	Bacillaceae(0.6900)	Psychrobacillus(0.4761)			0	12.1043	0	0	0	0	0	0	0	0	0	0	0	0	0	0	0	0	0	0	0	0	0	0	0	0	0	0	0	0	0	0	3.59516	0	0	0	0	7.12931	0	0	0	0	0	0	0
689	Iamiaceae(0.2600)	Iamia(0.0650)			0	0	0	0	0	0	0	0	0	0	0	0	0	29.059	0	0	0	0	0	0	0	0	0	0	0	0	0	0	0	0	0	0	0	0	0	0	0	0	0	0	0	0	0	0	0
690	Acetobacteraceae(1.0000)	Rubritepida(0.4400)			0	0	0	0	0	0	0	0	0	0	23.2455	0	0	0	0	0	0	0	0	0	0	0	0	0	0	0	0	0	0	0	0	0	0	0	0	0	0	0	0	0	0	0	0	0	0
691	Rhodospirillaceae(0.2200)	Dongia(0.0264)			0	0	0	0	0	3.75368	0	0	0	0	0	0	0	0	4.95516	0	0	0	0	0	4.27423	0	0	0	0	0	0	0	0	0	0	0	0	0	0	0	0	0	0	0	0	0	14.5834	0	0
692	Burkholderiaceae(1.0000)	Burkholderia(1.0000)			0	0	0	0	0	0	49.3421	0	0	0	0	0	0	0	0	0	0	0	0	0	0	0	0	0	0	0	0	0	0	0	0	0	0	0	0	0	0	0	0	0	0	0	0	0	0
693	Clostridiaceae(1.0000)	Romboutsia(1.0000)			0	0	0	0	0	0	0	0	0	0	0	0	0	0	0	8.07851	7.88644	0	0	0	0	0	0	0	0	38.6436	0	0	0	0	0	3.5014	0	0	0	0	0	0	0	0	0	0	0	0	0
694	Oxalobacteraceae(0.9000)	Herbaspirillum(0.5850)			0	0	0	0	4.62362	0	0	0	0	0	0	0	0	0	0	0	0	0	0	0	0	0	0	0	0	0	0	15.3688	0	0	0	0	0	0	0	0	0	0	0	0	0	0	0	0	0
695	Bacillaceae(0.7100)	Bacillus(0.3408)			0	0	0	0	0	0	0	0	0	0	0	0	0	0	0	0	0	0	0	0	0	0	0	0	0	0	0	0	0	0	0	0	0	0	0	0	0	17.1457	0	0	0	0	0	0	0
696	Pseudomonadaceae(1.0000)	Pseudomonas(1.0000)			0	0	0	0	0	0	0	0	0	0	0	0	0	0	0	0	0	0	3.26456	0	0	0	0	0	0	0	0	0	0	0	0	0	0	0	0	0	37.849	0	0	0	0	0	0	0	0
697	Acidithiobacillaceae(0.0900)	Acidithiobacillus(0.0081)			0	0	0	0	0	0	0	0	0	0	0	0	0	0	0	0	0	0	0	0	0	0	0	0	51.1226	20.8885	0	0	0	0	0	0	0	0	3.21627	0	0	0	0	3.912	0	0	0	0	0
698	Intrasporangiaceae(1.0000)	Humibacillus(0.2500)			0	0	0	0	0	0	0	0	0	0	0	0	0	0	0	0	0	0	0	0	0	0	0	0	0	0	0	0	0	0	0	0	0	0	0	0	0	0	0	0	0	0	0	0	0
699	Bradyrhizobiaceae(0.9900)	Rhodopseudomonas(0.9702)			0	0	0	0	0	10.1819	0	0	15.2513	0	0	0	0	0	0	0	0	0	0	0	0	0	0	0	0	0	0	0	0	0	0	0	0	0	0	0	0	0	0	0	0	0	0	0	0
701	Desulfuromonadaceae(0.9700)	Desulfuromonas(0.7857)			0	0	0	0	0	0	0	0	0	0	0	0	0	0	0	0	0	0	0	0	0	0	0	0	0	0	0	0	0	0	0	0	0	0	0	0	0	16.2619	0	0	0	0	0	0	0
702	Hyphomicrobiaceae(1.0000)	Devosia(1.0000)			0	0	0	0	0	9.24345	0	0	0	0	0	0	0	6.32428	0	0	10.1397	0	0	0	0	0	0	0	0	0	0	0	0	0	0	0	0	0	0	0	0	0	0	0	0	0	0	0	0
703	Leuconostocaceae(1.0000)	Weissella(1.0000)			0	0	0	0	0	0	0	0	0	0	0	0	0	0	0	0	0	0	3.91747	0	0	0	0	0	0	0	0	0	0	0	0	0	0	0	0	0	0	0	0	0	0	0	0	0	0
704	Erysipelotrichaceae(1.0000)	Turicibacter(1.0000)			0	0	0	0	0	0	0	0	0	0	0	0	0	0	0	6.80295	0	0	0	0	0	0	0	0	16.6931	0	0	0	0	0	0	0	0	0	0	0	0	0	0	0	0	0	0	0	0
705	Methylobacteriaceae(0.7800)	Methylobacterium(0.5226)			0	0	0	0	0	0	0	0	0	0	0	0	0	0	6.19394	0	24.7859	0	0	0	0	0	0	0	0	0	0	0	0	0	0	0	0	0	0	0	0	0	0	0	0	0	4.50424	0	0
706	Planococcaceae(0.6100)	Kurthia(0.3721)			0	0	0	0	0	0	0	0	0	0	0	0	0	0	0	0	0	0	0	0	0	0	0	0	0	0	0	0	0	0	0	0	0	0	0	0	0	0	31.4765	0	0	0	0	0	0
707	Micromonosporaceae(0.9700)	Luedemannella(0.1843)			0	0	0	0	0	0	0	0	0	0	0	0	0	0	0	23.3001	0	0	0	0	0	0	0	0	0	0	0	9.02729	0	0	0	3.5014	0	0	0	0	0	0	0	0	0	0	0	0	0
708	Cytophagaceae(1.0000)	Hymenobacter(1.0000)			0	0	0	0	0	0	0	0	0	0	0	0	0	0	0	0	0	0	0	0	0	0	0	0	0	0	0	0	0	0	0	0	0	0	17.3853	0	0	0	0	0	0	0	0	0	0
709	Cytophagaceae(1.0000)	Hymenobacter(1.0000)			0	0	0	0	0	0	0	0	0	0	0	0	0	0	0	0	0	0	0	65.7337	0	0	0	0	0	0	0	0	0	0	0	0	0	0	0	0	0	0	0	0	0	0	0	0	0
710	Thermoactinomycetaceae(0.9600)	Thermoflavimicrobium(0.7488)			0	0	0	0	0	0	0	0	0	0	0	0	0	0	0	0	0	0	0	0	0	0	0	0	0	0	0	0	0	0	0	0	0	0	0	0	0	0	18.7158	0	0	0	9.56228	0	0
711	Planctomycetaceae(0.9800)	Planctopirus(0.5194)			0	0	0	0	0	0	0	0	0	0	0	0	0	0	0	0	0	0	0	0	0	0	0	0	0	0	0	0	0	0	0	0	0	0	3.47705	0	0	0	0	0	0	0	0	0	0
712	Micromonosporaceae(1.0000)	Rhizocola(0.8600)			0	0	0	0	0	0	0	0	0	0	0	0	0	0	0	0	0	0	0	0	0	0	0	0	0	0	0	0	0	0	0	0	0	0	0	0	0	14.6416	0	0	0	0	0	0	0
713	Streptomycetaceae(0.5400)	Streptomyces(0.2916)			0	0	0	0	0	0	0	0	0	0	0	0	0	0	0	0	0	16.8252	7.83494	47.2152	2.77825	0	0	0	0	0	0	0	0	0	0	0	0	0	0	0	0	0	0	0	0	0	0	0	0
714	Intrasporangiaceae(1.0000)	Terrabacter(1.0000)			0	0	0	0	0	0	0	0	0	0	0	0	0	0	6.31782	0	0	0	0	0	0	0	5.97015	0	0	0	0	0	0	0	0	0	0	0	0	0	0	0	0	0	0	0	0	0	0
716	Flavobacteriaceae(1.0000)	Chryseobacterium(0.9900)			0	0	0	0	0	0	0	0	0	0	0	0	0	0	0	0	0	0	0	0	0	0	0	0	0	0	0	10.9297	0	0	0	0	0	13.881	0	0	0	0	0	0	0	0	0	0	0
717	Acetobacteraceae(1.0000)	Acetobacter(1.0000)			0	0	0	0	0	0	0	0	0	0	0	0	0	0	0	0	0	0	0	0	0	0	0	0	0	0	0	0	0	0	0	0	0	0	0	0	0	0	0	0	0	0	0	0	0
718	Nostocales(0.5100)	Halotia(0.2601)			0	0	0	0	0	0	0	0	0	0	0	0	0	0	0	0	0	0	0	0	0	0	0	0	0	0	0	0	0	0	0	0	0	0	0	0	0	0	0	0	0	0	0	0	0
719	Micrococcaceae(0.9800)	Arthrobacter(0.8624)			0	0	0	0	31.7259	0	0	0	0	0	0	0	0	0	0	0	0	0	9.79368	0	0	0	0	0	0	0	0	0	0	0	0	0	0	0	0	0	0	0	0	0	0	0	0	0	0
720	Solirubrobacteraceae(0.9200)	Solirubrobacter(0.8464)			0	8.79276	0	0	0	0	0	0	3.4459	0	0	0	0	0	0	0	0	0	0	0	0	0	0	0	0	0	0	0	0	0	0	0	0	0	6.82371	0	0	0	0	0	0	0	0	0	0
721	Sphingomonadaceae(1.0000)	Rhizorhabdus(0.6500)			0	0	0	0	0	0	0	0	0	0	0	0	0	19.1909	0	0	0	0	0	0	0	0	0	0	0	0	0	0	0	0	0	0	0	0	0	0	0	0	0	0	0	0	0	0	0
722	Streptomycetaceae(1.0000)	Streptomyces(1.0000)			0	0	0	0	0	0	0	0	0	0	0	0	0	0	0	0	0	0	0	0	0	0	0	0	0	0	0	0	0	0	0	0	0	0	0	0	0	0	11.3145	0	0	0	13.365	0	0
724	Rhodospirillaceae(0.2200)	Defluviicoccus(0.0264)			0	0	0	0	0	0	0	0	27.5034	0	0	0	0	0	0	0	0	0	0	0	0	0	0	0	0	0	0	0	0	0	0	0	0	0	0	0	0	0	0	0	0	0	0	0	0
725	Burkholderiaceae(0.9900)	Cupriavidus(0.9801)			0	0	0	0	0	4.64518	0	0	0	0	0	0	23.041	0	0	0	0	0	0	0	0	0	0	0	0	0	0	0	0	0	0	0	0	0	0	0	0	0	0	0	0	0	0	0	0
726	Armatimonadaceae(0.5900)	Armatimonas(0.3481)			0	0	0	0	0	0	0	0	0	0	0	0	0	0	0	0	4.50653	0	0	0	0	0	0	0	29.6302	0	0	0	0	0	0	0	0	0	7.73644	0	0	0	0	0	0	0	0	0	0
727	Sphingomonadaceae(1.0000)	Sphingomonas(1.0000)			0	0	0	0	0	0	0	0	0	0	0	0	0	0	0	0	0	0	0	0	0	0	0	0	0	0	0	0	0	0	0	0	0	0	14.2124	0	0	0	0	0	0	0	0	0	0
728	Cytophagaceae(1.0000)	Adhaeribacter(1.0000)			26.5085	0	0	0	0	0	0	0	0	0	0	0	0	0	0	0	0	0	0	0	0	0	0	0	0	0	0	8.20663	0	0	0	0	0	0	0	0	0	0	0	0	0	0	0	0	0
729	Streptomycetaceae(1.0000)	Streptomyces(1.0000)			0	0	0	0	0	0	0	0	0	0	0	0	0	0	0	0	0	0	0	0	0	0	0	0	0	0	0	8.28123	0	0	0	0	0	0	0	0	0	7.89526	0	0	0	0	0	0	0
730	Chitinophagaceae(1.0000)	Flavisolibacter(0.5400)			0	0	0	0	0	0	0	0	0	0	14.4752	0	0	0	0	0	0	0	0	0	0	0	0	0	0	0	0	0	0	0	0	0	0	0	0	0	0	0	0	0	0	0	0	0	0
731	Gemmatimonadaceae(0.9800)	Gemmatimonas(0.9604)			0	0	0	0	0	0	0	0	0	0	0	0	0	29.6587	0	0	0	0	0	0	0	0	0	0	0	0	0	0	0	0	0	0	0	0	0	0	0	0	0	0	0	0	0	0	0
732	Nocardioidaceae(1.0000)	Kribbella(1.0000)			0	0	0	0	0	0	36.649	0	0	0	0	0	0	0	0	0	0	0	0	0	0	0	0	0	0	0	0	0	0	0	0	0	0	0	0	0	0	0	0	0	0	0	0	0	0
733	Intrasporangiaceae(1.0000)	Phycicoccus(0.7700)			0	0	0	0	0	0	0	0	0	0	0	0	0	0	15.7326	0	0	0	0	0	0	0	0	0	0	0	0	0	0	0	0	0	0	0	0	0	0	0	0	0	0	0	0	0	0
734	Acetobacteraceae(1.0000)	Roseomonas(0.9800)			0	0	0	0	0	14.6863	0	0	0	0	0	0	8.68056	0	0	0	0	0	0	0	0	0	0	0	0	0	0	0	0	0	0	0	0	0	0	0	0	0	0	0	0	0	0	0	0
735	Clostridiaceae(0.9200)	Clostridium(0.8280)			0	0	0	0	0	0	0	0	0	22.2994	0	0	0	0	0	0	0	0	0	0	0	0	0	0	0	0	0	0	0	0	0	0	0	0	0	0	0	0	0	0	0	0	0	0	0
736	Flavobacteriaceae(1.0000)	Flavobacterium(1.0000)			0	0	0	0	0	0	0	0	0	0	0	0	25.0236	0	0	0	0	0	0	0	0	0	0	0	0	0	0	0	0	0	0	0	0	0	0	0	0	0	0	0	0	0	0	0	0
737	Oxalobacteraceae(0.8800)	Oxalicibacterium(0.4840)			0	0	0	0	0	12.1525	0	0	0	0	0	0	0	0	0	0	0	0	0	0	0	0	0	0	0	0	0	0	0	0	0	0	0	0	0	0	0	0	0	0	0	0	0	0	0
738	Nocardioidaceae(1.0000)	Nocardioides(0.9900)			0	0	0	0	0	0	0	0	0	0	0	0	0	0	0	0	0	0	0	0	0	0	0	0	0	0	0	0	0	0	0	0	0	0	0	0	0	0	0	0	0	0	4.65192	0	5.16715
739	Micromonosporaceae(0.9200)	Couchioplanes(0.2024)			0	0	0	0	0	0	0	0	0	0	0	0	0	0	0	0	0	0	0	0	0	0	0	0	0	0	0	0	0	0	0	0	0	0	0	2.77496	0	0	0	0	0	0	0	0	23.9823
740	Bacillaceae(0.9000)	Oceanobacillus(0.2610)			0	0	0	0	0	0	0	0	0	0	0	0	0	0	0	0	0	0	3.91747	0	0	0	0	0	0	0	0	0	0	0	0	0	0	0	0	0	35.6881	0	0	0	0	0	0	0	0
741	Heliobacteriaceae(0.0700)	Hydrogenispora(0.0049)			0	0	0	8.43913	0	0	0	0	0	0	0	0	0	0	0	0	0	0	0	0	0	0	6.71642	0	0	0	0	10.8924	0	0	0	0	0	0	0	3.846	0	0	0	0	0	0	6.53484	0	0
742	Beijerinckiaceae(0.9800)	Beijerinckia(0.8722)			0	0	0	0	14.3135	0	0	0	14.996	0	0	0	0	0	0	0	0	0	0	0	0	0	0	0	0	0	0	0	0	0	0	0	0	0	0	0	0	0	0	0	0	0	0	0	0
743	Oxalobacteraceae(1.0000)	Janthinobacterium(0.9700)			0	0	0	0	0	0	0	0	0	0	0	0	0	0	0	0	0	0	7.18203	0	0	0	0	0	0	0	0	0	0	0	0	0	0	0	0	0	0	0	0	0	0	0	0	0	0
744	Lactobacillaceae(1.0000)	Lactobacillus(1.0000)			0	0	0	0	0	0	0	0	0	0	0	0	0	0	0	0	3.3799	0	0	0	0	0	97.0149	0	0	0	0	0	0	0	90.2706	5.60224	0	0	0	0	0	0	0	0	0	0	0	0	0
745	Flavobacteriaceae(1.0000)	Chryseobacterium(1.0000)			0	0	0	0	0	0	0	0	0	0	0	0	0	0	0	0	0	92.2151	0	0	0	0	0	0	0	0	0	0	0	0	0	0	0	0	0	0	0	0	0	0	0	0	0	0	0
746	Frankiaceae(1.0000)	Jatrophihabitans(1.0000)			0	0	0	0	0	0	0	28.5497	0	0	0	0	0	0	0	0	0	0	0	0	0	0	0	0	0	0	0	0	0	0	0	0	0	0	0	0	0	0	0	0	0	0	0	0	0
747	Vibrionaceae(1.0000)	Vibrio(1.0000)			0	0	0	0	0	0	0	0	0	0	0	0	0	28.8954	0	0	0	0	0	0	0	0	0	0	0	0	0	0	0	0	0	0	0	0	0	0	0	0	0	0	0	0	0	0	0
748	Hyphomicrobiaceae(1.0000)	Pedomicrobium(1.0000)			0	0	0	0	0	0	0	0	0	0	0	0	0	0	0	0	0	0	0	0	0	0	0	0	0	0	0	0	0	0	0	0	0	0	0	0	32.4794	0	0	0	0	0	0	0	0
749	Actinomycetaceae(0.9600)	Actinotignum(0.9120)			0	0	0	0	0	0	0	0	0	0	0	0	0	0	0	0	0	0	0	0	0	0	0	0	0	0	0	0	0	0	0	0	0	0	0	0	0	0	0	0	0	0	0	0	0
750	Ruminococcaceae(1.0000)	Faecalibacterium(0.9600)			0	0	16.8055	0	0	0	0	0	0	13.6186	0	0	0	0	0	0	0	0	0	0	0	0	0	0	0	0	0	0	0	0	0	0	0	0	0	0	0	0	0	0	0	0	0	0	0
751	Clostridiaceae(1.0000)	Terrisporobacter(0.9900)			0	0	0	0	0	0	0	0	0	0	0	0	0	0	0	0	0	0	0	0	7.2662	0	0	0	44.4454	0	0	0	0	0	0	0	0	0	0	0	0	0	0	0	0	0	0	0	0
752	Streptosporangiaceae(1.0000)	Nonomuraea(1.0000)			0	0	0	0	0	0	0	0	0	0	0	0	0	0	0	0	0	0	0	0	0	0	0	0	0	0	0	0	0	0	0	0	0	0	0	0	0	0	0	0	0	0	0	0	13.9288
753	Paenibacillaceae(0.6100)	Aneurinibacillus(0.1281)			0	0	0	0	24.4461	0	0	0	0	0	0	0	0	0	0	0	0	0	0	0	0	0	0	0	0	0	0	0	0	0	0	0	0	0	0	0	0	0	0	0	0	0	0	0	0
754	Sphingobacteriaceae(1.0000)	Pedobacter(1.0000)			0	0	0	0	0	0	0	0	0	0	0	0	0	0	0	0	0	0	0	0	0	50.5412	0	0	0	0	0	0	0	0	0	0	0	0	0	0	0	0	0	0	0	0	0	0	0
755	Leuconostocaceae(1.0000)	Weissella(1.0000)			0	0	0	0	0	0	0	0	0	0	0	0	0	0	0	5.61244	0	0	51.58	0	0	0	27.1144	0	0	0	0	0	0	0	9.62539	7.70308	0	0	0	0	0	0	0	0	0	0	0	0	0
756	Hyphomicrobiaceae(0.6900)	Devosia(0.4554)			0	0	0	0	0	0	0	0	0	0	0	0	0	0	0	0	0	0	0	0	0	0	0	0	0	0	0	18.8752	0	0	0	0	0	0	0	0	0	0	0	0	0	0	0	0	0
757	Mycobacteriaceae(1.0000)	Mycobacterium(1.0000)			0	0	0	0	0	0	0	0	0	0	0	0	0	0	0	0	0	0	0	0	0	0	0	0	0	0	0	0	0	0	0	0	0	0	0	0	0	0	0	0	0	0	0	0	0
758	Cytophagaceae(1.0000)	Hymenobacter(1.0000)			0	0	0	0	0	0	0	0	0	0	6.599	0	0	0	14.2461	0	0	0	0	0	0	0	0	0	0	0	0	0	0	0	0	0	0	0	0	0	0	0	0	0	0	0	0	0	0
759	Solirubrobacteraceae(0.4500)	Solirubrobacter(0.2025)			0	0	0	0	0	0	0	0	26.7376	0	0	0	0	0	4.45964	0	0	0	0	0	0	0	0	0	0	0	0	0	0	0	0	0	0	0	0	0	0	0	0	0	0	0	0	0	0
760	Micromonosporaceae(1.0000)	Actinoplanes(0.9500)			0	0	0	0	0	0	0	0	0	0	0	0	0	25.2971	0	0	0	0	0	0	0	0	0	0	0	0	0	0	0	0	0	0	0	0	0	0	0	0	0	0	0	0	0	0	0
762	Listeriaceae(0.9500)	Brochothrix(0.9025)			0	0	0	0	0	0	0	0	0	0	0	0	0	0	0	0	0	0	0	46.0843	0	0	0	0	0	0	0	0	0	0	0	0	0	0	0	0	0	0	0	0	0	0	0	0	0
763	Cellulomonadaceae(0.9900)	Cellulomonas(0.9702)			0	0	0	0	0	0	0	0	0	0	7.62078	0	0	0	0	7.65332	0	0	0	0	0	0	0	0	0	0	0	0	0	0	0	0	0	0	0	0	0	0	0	0	0	0	3.17512	0	0
764	Enterococcaceae(0.9800)	Vagococcus(0.9506)			0	0	0	0	0	0	0	0	0	0	0	0	0	0	0	0	0	0	0	0	0	0	0	0	0	0	0	0	0	0	0	0	0	0	0	0	0	0	0	0	0	0	0	0	0
766	Unclassified_Acidobacteria(0.4500)	Bryobacter(0.1035)			0	0	0	0	0	0	0	0	0	0	0	0	0	0	0	0	0	0	0	0	0	0	0	0	0	27.0389	0	0	0	0	0	0	0	0	0	0	0	0	0	0	0	0	0	0	0
768	Streptomycetaceae(1.0000)	Kitasatospora(0.5100)			0	0	0	0	0	0	0	0	0	0	0	0	25.5058	0	0	0	0	0	0	0	0	0	0	0	0	0	0	0	0	0	0	0	0	0	0	0	0	0	0	0	0	0	0	0	0
769	Phyllobacteriaceae(0.9500)	Mesorhizobium(0.9025)			0	0	0	0	0	0	0	0	0	0	0	0	0	0	0	0	0	0	0	0	0	0	4.22886	0	0	0	0	10.7432	3.75309	0	0	0	0	0	0	0	0	0	0	0	0	0	3.83968	0	0
770	Cytophagaceae(1.0000)	Hymenobacter(1.0000)			0	0	0	0	0	0	0	0	0	0	0	0	0	0	0	5.86755	0	0	0	0	0	0	0	0	0	0	0	0	0	0	0	0	0	0	0	0	0	0	0	0	0	0	0	0	0
771	Solirubrobacteraceae(1.0000)	Solirubrobacter(1.0000)			0	0	0	0	22.2819	0	0	0	0	0	0	0	0	0	0	0	0	0	0	0	0	0	0	0	0	0	5.3443	0	0	0	0	0	0	0	0	0	0	0	0	0	0	0	0	0	0
772	Oxalobacteraceae(0.5000)	Noviherbaspirillum(0.1900)			0	0	0	0	0	0	0	0	13.8474	0	0	0	0	0	0	0	0	0	0	0	0	0	0	0	0	32.9573	0	0	0	0	0	0	0	0	0	0	0	0	0	0	0	0	0	0	0
773	Brevibacteriaceae(1.0000)	Brevibacterium(1.0000)			0	0	0	0	0	0	0	0	0	0	0	0	0	22.6257	0	0	0	0	0	0	0	0	0	0	0	0	0	0	0	0	0	0	0	0	0	0	0	0	0	0	0	0	2.65824	0	0
774	Chitinophagaceae(1.0000)	Chitinophaga(1.0000)			0	0	0	0	0	0	0	0	0	0	0	0	28.4529	0	0	0	0	0	0	0	0	0	0	0	0	0	0	0	0	0	0	0	0	0	0	0	0	0	0	0	0	0	0	0	0
775	Sphingomonadaceae(0.9900)	Sphingomonas(0.8019)			0	11.9901	0	0	0	0	0	0	0	0	0	0	0	0	4.45964	0	0	0	0	0	0	0	0	57.6834	0	0	0	0	0	0	0	0	0	0	0	0	0	0	0	0	0	0	8.01164	0	0
776	Labilitrichaceae(0.4600)	Labilithrix(0.2116)			0	0	0	0	0	0	0	0	0	0	0	0	0	0	0	0	0	0	0	0	0	0	0	0	0	0	0	0	0	0	0	0	0	0	0	0	0	0	0	0	0	0	0	35.8072	0
777	Solirubrobacteraceae(0.5700)	Solirubrobacter(0.3249)			0	0	0	0	0	0	0	0	0	0	0	0	0	27.4779	0	0	0	0	0	0	0	0	0	0	0	0	0	0	0	0	0	0	0	0	0	0	0	0	0	0	0	0	0	0	0
778	Pseudomonadaceae(0.1900)	Cellvibrio(0.0361)			0	0	0	0	0	0	0	0	0	0	0	0	0	0	0	0	0	0	0	0	0	0	0	0	0	0	0	0	0	0	0	0	0	0	0	0	0	16.2913	0	0	0	0	0	0	0
779	Gaiellaceae(0.9700)	Gaiella(0.9409)			0	0	0	0	0	0	0	0	0	0	0	0	0	0	4.95516	0	4.50653	0	0	0	0	0	0	0	0	35.3943	0	0	0	4.55187	0	8.40336	0	0	0	0	0	0	0	0	0	0	0	0	0
780	Verrucomicrobiaceae(0.0900)	Prosthecobacter(0.0063)			0	0	0	0	0	0	0	0	0	0	0	0	0	0	0	0	0	0	0	0	0	0	0	0	0	0	0	0	0	0	0	0	0	0	0	0	0	0	0	0	0	0	0	0	0
781	Streptomycetaceae(1.0000)	Streptomyces(1.0000)			0	0	0	0	0	0	0	0	0	0	0	0	0	0	0	0	0	0	0	0	0	0	0	0	0	0	0	0	123.852	0	0	0	0	0	0	0	0	0	0	0	0	0	0	0	0
782	Chitinophagaceae(1.0000)	Ferruginibacter(0.7100)			0	0	0	0	0	4.59826	0	0	0	0	8.04653	0	0	0	0	0	0	0	0	0	0	0	0	0	0	0	0	0	0	0	0	0	0	0	0	0	0	0	0	0	0	0	0	0	0
783	Comamonadaceae(0.9600)	Comamonas(0.5664)			0	0	0	0	0	0	0	0	0	0	0	0	0	0	0	0	0	0	0	0	0	0	0	0	0	0	0	0	6.6231	0	0	0	0	0	0	0	0	0	0	0	0	0	0	0	0
785	Nocardioidaceae(1.0000)	Nocardioides(1.0000)			0	0	0	0	0	0	0	0	0	0	0	0	0	0	3.34473	0	3.3799	0	0	0	0	0	0	0	41.1068	0	0	0	0	0	0	2.80112	0	0	0	0	0	0	0	0	0	0	0	0	0
786	Paenibacillaceae(1.0000)	Paenibacillus(0.9700)			0	0	0	0	0	0	0	0	0	0	0	0	0	0	0	0	0	0	0	0	0	0	0	0	0	0	0	0	0	0	0	0	0	0	0	0	0	13.964	0	0	0	0	0	0	0
787	Staphylococcaceae(1.0000)	Jeotgalicoccus(0.9600)			0	0	0	0	0	0	0	0	0	0	0	0	0	0	0	0	0	0	0	0	0	0	0	0	0	0	0	0	0	0	0	0	0	0	0	0	0	0	0	0	0	0	0	0	0
788	Planococcaceae(0.7300)	Planomicrobium(0.2482)			0	0	0	0	0	0	0	8.02772	0	0	4.34257	0	0	0	0	0	11.2663	0	0	0	0	0	0	0	0	0	0	0	0	0	0	0	0	0	0	0	0	0	0	0	0	0	0	0	0
789	Flavobacteriaceae(1.0000)	Epilithonimonas(0.8500)			0	0	0	0	0	0	0	0	0	0	0	0	0	0	0	0	0	27.5028	0	0	0	0	0	0	0	0	0	0	0	0	0	0	0	0	0	0	0	0	0	0	0	0	0	0	0
790	Chitinophagaceae(1.0000)	Flavihumibacter(0.2900)			0	0	0	0	0	0	0	0	0	0	0	0	0	0	0	0	0	0	0	0	0	0	0	20.766	0	0	0	0	0	0	0	0	0	0	0	0	0	0	0	0	0	0	0	0	0
791	Cytophagaceae(1.0000)	Hymenobacter(1.0000)			0	0	0	0	0	7.41352	0	0	0	0	0	0	0	0	0	0	0	0	0	0	0	0	0	0	0	0	0	0	0	0	0	0	0	0	0	0	0	0	0	0	0	0	0	0	0
792	Unclassified_Alphaproteobacteria(0.9100)	Rhizomicrobium(0.8281)			0	0	0	0	0	0	15.5535	0	0	0	0	0	0	0	0	0	0	0	0	0	0	0	0	0	0	0	0	0	0	0	0	0	0	0	0	0	0	0	0	0	0	0	0	0	0
793	Planctomycetaceae(1.0000)	Aquisphaera(0.5700)			0	0	0	0	0	0	0	0	0	0	0	0	0	0	0	0	0	0	0	0	0	0	0	0	0	0	0	0	0	0	0	0	0	0	0	0	0	14.73	0	0	0	0	0	0	0
794	Streptosporangiaceae(1.0000)	Microbispora(0.8900)			0	0	0	0	0	0	0	0	0	0	0	0	22.7731	0	0	0	0	0	0	0	0	0	0	0	0	0	0	0	0	0	0	0	0	0	0	0	0	0	0	0	0	0	0	0	0
796	Mycobacteriaceae(1.0000)	Mycobacterium(1.0000)			0	0	0	0	0	0	0	0	0	0	0	9.78578	0	0	0	0	11.2663	0	0	0	0	0	0	0	0	0	0	0	0	0	0	0	0	0	0	0	0	11.3126	0	0	0	0	0	0	0
797	Methylocystaceae(0.4300)	Methylosinus(0.0602)			0	0	0	0	0	0	0	0	0	0	0	0	0	0	0	0	0	0	0	0	0	0	0	0	0	0	0	0	0	0	0	0	0	0	0	0	20.2996	0	0	0	0	0	0	0	0
798	Flavobacteriaceae(1.0000)	Chryseobacterium(1.0000)			0	0	0	0	0	0	0	0	0	0	0	0	0	0	0	0	0	0	0	0	0	0	0	0	0	0	0	0	0	0	0	0	0	0	0	0	0	0	0	0	0	0	0	0	0
799	Unclassified_Burkholderiales(0.6600)	Aquabacterium(0.4224)			0	0	0	0	0	0	0	0	0	0	0	0	22.0765	3.21666	0	0	0	0	0	0	0	0	0	0	0	0	0	0	0	0	0	0	0	0	0	0	0	0	0	0	0	0	0	0	0
800	Cytophagaceae(1.0000)	Adhaeribacter(1.0000)			0	0	0	0	0	0	0	0	0	0	0	0	0	0	0	0	0	0	0	0	0	0	0	0	0	0	0	0	0	0	0	0	0	32.2433	0	0	0	4.24223	0	6.4433	0	0	0	0	0
801	Sphingomonadaceae(1.0000)	Sphingomonas(1.0000)			0	0	0	0	0	0	0	0	0	0	0	0	0	0	0	0	0	0	0	0	0	0	0	0	0	0	0	0	0	0	0	0	0	0	0	0	0	12.5794	0	0	0	0	0	0	0
802	Cytophagaceae(1.0000)	Spirosoma(1.0000)			0	0	0	0	0	0	0	0	0	0	0	0	16.2894	0	0	0	0	0	0	0	0	0	0	0	0	0	0	0	0	0	0	0	0	0	5.99791	0	0	0	0	0	0	0	0	0	0
803	Cytophagaceae(1.0000)	Hymenobacter(0.9700)			0	0	0	0	0	0	0	0	0	0	0	0	0	0	0	0	0	0	0	0	0	0	0	0	0	0	0	7.98281	0	0	0	0	0	0	6.51947	0	0	0	0	0	0	0	0	0	0
804	Unclassified_Rhizobiales(0.4300)	Alsobacter(0.1849)			0	0	0	0	0	0	0	0	0	0	0	0	0	0	0	0	0	0	0	0	0	0	0	0	0	34.8141	0	0	0	0	0	4.90196	0	0	6.43255	0	0	0	0	0	0	0	0	0	0
805	Sphaerobacteraceae(0.5500)	Nitrolancea(0.2090)			0	0	0	0	0	0	0	0	0	0	0	0	3.69727	0	0	0	0	0	0	0	0	0	0	0	0	0	0	0	0	0	0	0	0	0	0	0	0	11.2242	0	0	0	0	0	0	0
806	Cytophagaceae(1.0000)	Hymenobacter(1.0000)			0	0	0	0	0	0	0	0	0	0	0	0	0	0	0	0	0	0	0	0	0	0	0	0	0	0	2.91507	0	0	0	0	0	0	0	0	0	0	0	0	0	0	0	0	0	21.1741
807	Geodermatophilaceae(1.0000)	Geodermatophilus(0.9600)			0	0	0	0	0	0	0	0	0	0	0	0	0	0	8.17601	0	0	0	0	0	0	9.80651	0	0	0	0	0	0	0	0	0	6.30252	0	0	0	0	0	0	24.2454	0	0	0	0	0	0
808	Gaiellaceae(0.8600)	Gaiella(0.7396)			0	0	0	0	0	0	0	0	0	18.9147	0	0	0	0	0	0	0	0	0	0	0	0	0	0	0	0	0	0	0	0	0	0	0	0	0	0	0	0	0	0	0	0	0	0	0
809	Beutenbergiaceae(0.5500)	Salana(0.2255)			0	0	0	0	0	0	0	0	0	0	0	0	0	0	0	0	12.393	0	16.3228	0	0	0	0	0	0	0	0	0	0	0	0	0	0	15.0833	0	0	0	0	0	0	0	0	0	0	0
810	Rhodobacteraceae(0.6600)	Rubellimicrobium(0.3432)			0	0	0	0	0	0	0	0	0	0	0	0	0	0	0	0	0	0	0	0	0	0	0	0	0	0	0	0	0	0	0	0	0	0	0	0	0	0	0	0	0	0	0	0	0
811	Nocardioidaceae(1.0000)	Nocardioides(0.9000)			0	11.8759	0	0	0	2.62758	0	0	0	0	0	0	0	0	8.17601	0	3.3799	0	0	0	0	3.86603	0	0	0	0	0	0	0	0	0	0	0	0	0	0	0	0	0	0	0	0	4.39348	0	0
812	Lysobacteraceae(0.9700)	Xanthomonas(0.5917)			0	0	0	0	0	0	0	0	0	0	0	0	0	0	0	0	0	0	0	0	0	0	0	0	0	0	0	0	0	0	0	0	0	0	0	0	0	0	0	0	0	0	0	0	0
813	Legionellaceae(1.0000)	Legionella(1.0000)			0	0	0	0	0	0	0	0	0	0	0	0	23.5768	0	0	0	0	0	0	0	0	0	0	0	0	0	0	0	0	0	0	0	0	0	0	0	0	0	0	0	0	0	0	0	0
814	Actinomycetaceae(1.0000)	Actinomyces(1.0000)			0	0	0	0	0	0	0	0	0	0	0	0	0	24.5339	0	0	0	0	0	0	0	0	0	0	0	0	0	0	0	0	0	0	0	0	0	0	0	0	0	0	0	0	0	0	0
815	Flavobacteriaceae(1.0000)	Elizabethkingia(1.0000)			0	0	0	0	0	0	0	0	0	0	0	0	0	0	0	0	0	0	0	0	0	0	0	0	0	0	0	0	80.3603	0	0	0	0	0	0	0	0	0	0	0	0	0	0	0	0
816	Peptoniphilaceae(0.9900)	Peptoniphilus(0.9801)			38.3426	0	0	0	0	0	0	0	0	0	0	0	0	0	0	0	0	0	3.91747	0	0	0	0	0	0	0	0	0	0	0	0	0	0	0	0	0	0	0	0	0	0	0	0	0	0
817	Rhodobacteraceae(0.8800)	Rubellimicrobium(0.4928)			0	0	0	0	0	0	0	0	0	0	0	0	0	0	0	0	0	0	0	0	0	0	0	0	0	0	0	3.8795	0	0	0	0	0	0	0	0	0	0	0	0	0	0	0	21.2651	0
818	Bradyrhizobiaceae(1.0000)	Bosea(1.0000)			0	0	0	0	0	0	0	0	0	0	0	18.1482	0	0	0	0	0	0	0	0	0	0	0	0	0	0	0	11.7504	0	0	0	0	0	0	0	0	0	0	0	0	0	0	0	0	0
819	Kineosporiaceae(0.1600)	Kineococcus(0.0224)			0	0	0	0	0	0	0	0	0	0	0	0	22.6659	0	0	0	0	0	0	0	0	0	0	0	0	0	0	0	0	0	0	0	0	0	0	0	0	0	0	0	0	0	0	0	0
820	Bacteroidaceae(0.5100)	Bacteroides(0.2601)			0	0	0	0	0	0	0	0	0	0	0	0	0	0	0	0	0	0	0	0	0	0	4.47761	0	0	0	5.50625	0	0	0	28.616	0	0	0	0	0	0	0	0	0	0	0	0	0	0
821	Rhodospirillaceae(0.9300)	Skermanella(0.5301)			0	0	0	0	0	0	0	0	0	0	0	0	0	0	0	13.776	0	0	0	0	0	0	0	0	0	0	17.8143	0	0	0	0	0	0	0	0	0	0	0	0	8.66777	0	0	0	0	0
822	Gaiellaceae(0.9800)	Gaiella(0.9604)			0	0	0	0	0	0	0	0	0	0	0	0	0	0	0	0	3.3799	0	0	0	0	0	0	0	0	37.4832	0	0	0	0	0	0	0	0	0	0	0	0	0	0	0	0	0	0	0
823	Planococcaceae(0.8400)	Sporosarcina(0.6468)			0	0	0	0	0	0	0	24.8075	0	0	0	0	0	0	0	0	0	0	0	0	0	0	0	0	0	0	0	0	0	0	0	3.5014	0	0	0	0	0	0	0	0	0	0	0	0	0
824	Sphaerobacteraceae(0.7000)	Nitrolancea(0.3290)			0	0	0	0	0	0	0	0	0	0	0	0	0	0	0	0	0	0	0	0	0	0	0	0	0	0	0	0	0	0	0	0	0	0	0	0	0	12.6972	0	0	0	0	0	0	0
825	Rhizobiaceae(1.0000)	Rhizobium(0.9000)			0	0	0	0	0	0	0	0	0	0	0	0	0	0	0	0	9.01307	0	0	0	0	0	3.73134	0	0	0	0	2.79771	0	0	0	0	0	0	0	0	0	0	0	0	0	0	0	0	3.53837
826	Rhodobacteraceae(0.9900)	Haematobacter(0.3564)			0	0	0	0	0	0	0	0	0	0	0	0	0	0	15.8565	0	0	0	0	0	0	0	0	0	0	0	0	0	0	0	0	0	0	0	0	0	0	0	0	0	0	0	0	0	0
828	Puniceicoccaceae(0.0700)	Pelagicoccus(0.0049)			0	0	0	0	0	0	0	0	0	0	0	0	25.8273	0	0	0	0	0	0	0	0	0	0	0	0	0	0	0	0	0	0	0	0	0	0	0	0	0	0	0	0	0	0	0	0
829	Acidimicrobiaceae(0.9800)	Ilumatobacter(0.9604)			0	0	0	0	0	0	0	0	0	0	0	0	0	0	0	0	0	0	0	0	0	0	0	0	0	0	0	0	0	0	0	0	0	0	0	0	0	0	0	0	0	0	0	0	0
830	Sphingomonadaceae(1.0000)	Novosphingobium(0.9800)			0	0	0	0	0	6.19358	0	0	0	0	0	0	0	0	0	0	0	0	0	0	0	0	0	0	0	0	0	0	0	0	0	0	0	0	0	0	0	0	0	0	0	0	10.5591	0	0
831	Nocardioidaceae(1.0000)	Nocardioides(0.9700)			0	0	0	0	0	0	0	0	0	0	0	0	0	0	0	0	0	0	0	0	0	0	0	0	0	0	0	0	0	0	0	0	0	0	0	0	0	14.2881	0	0	0	0	0	0	0
832	Halomonadaceae(1.0000)	Halomonas(1.0000)			0	0	0	0	0	0	0	26.8597	0	0	0	0	0	0	0	0	0	0	0	0	0	0	0	0	0	0	0	0	0	0	0	0	0	0	0	0	0	0	0	0	0	0	0	0	0
833	Unclassified_Clostridiales(1.0000)	Anaerococcus(1.0000)			0	0	0	0	0	0	0	0	0	0	0	16.9027	0	0	0	0	0	0	0	0	0	0	0	0	0	0	0	5.55813	0	0	0	0	0	0	0	0	0	0	0	0	0	0	0	0	0
834	Unclassified_Rhizobiales(0.9900)	Alsobacter(0.9801)			0	0	0	0	0	0	0	0	0	0	0	0	21.3263	0	0	0	0	0	7.18203	0	0	0	0	0	0	0	0	0	0	0	0	0	0	0	0	0	0	0	0	0	0	0	0	0	0
835	Gemmatimonadaceae(0.9800)	Gemmatimonas(0.9604)			0	0	0	0	0	0	0	0	0	0	0	0	0	0	0	0	0	0	0	0	0	0	0	0	0	0	0	0	0	0	0	0	0	0	0	0	0	0	0	0	0	0	0	0	0
836	Comamonadaceae(0.7800)	Acidovorax(0.4134)			0	0	0	0	0	0	0	0	0	0	0	0	0	20.6084	0	0	0	0	0	0	0	0	0	0	0	0	0	0	0	0	0	0	0	0	0	0	0	0	0	6.67342	0	0	0	0	0
837	Streptococcaceae(1.0000)	Streptococcus(1.0000)			0	0	0	0	0	0	0	0	0	0	0	0	0	0	0	0	0	0	0	0	0	0	0	0	0	0	0	0	0	0	0	3.5014	0	0	0	0	0	0	0	3.912	0	0	0	0	0
838	Nocardioidaceae(1.0000)	Nocardioides(1.0000)			0	0	0	0	0	0	21.5425	0	0	0	0	0	0	0	0	0	0	0	0	0	0	0	0	0	0	0	0	0	0	0	0	0	0	0	0	0	0	0	0	0	0	0	0	0	0
839	Bradyrhizobiaceae(0.9700)	Bradyrhizobium(0.7760)			0	0	0	0	0	0	0	0	0	0	0	0	0	0	0	0	0	0	0	0	0	0	0	0	0	0	0	0	0	0	0	0	0	0	0	0	0	0	0	0	0	0	0	0	0
840	Neisseriaceae(0.8700)	Snodgrassella(0.5916)			0	19.07	0	0	11.1655	0	0	0	0	0	0	0	0	0	0	0	0	0	0	0	0	0	0	0	0	0	0	0	0	0	0	0	0	0	0	0	0	0	0	0	0	0	0	0	0
841	Bacillaceae(1.0000)	Oceanobacillus(0.9900)			0	0	0	0	0	10.0411	0	0	0	0	0	0	0	0	0	0	7.88644	0	0	0	0	0	0	0	0	0	0	0	0	0	0	0	0	0	0	0	0	0	0	0	0	0	0	0	9.32333
843	Rhodospirillaceae(0.2300)	Inquilinus(0.0207)			0	0	0	0	0	0	0	0	0	0	0	0	22.7731	0	0	0	0	0	0	0	0	0	0	0	0	0	0	0	0	0	0	0	0	0	0	0	0	0	0	0	0	0	0	0	0
844	Ruminococcaceae(1.0000)	Faecalibacterium(0.9800)			0	0	0	0	0	0	0	0	0	0	0	0	0	0	0	0	0	0	0	0	0	0	0	0	0	0	0	0	0	0	0	0	0	0	0	0	0	0	0	0	0	0	0	0	0
845	Moraxellaceae(1.0000)	Acinetobacter(1.0000)			0	0	0	0	0	0	0	0	0	0	0	0	0	0	0	0	0	0	0	0	0	0	0	0	0	0	0	0	0	0	0	0	0	0	0	0	0	8.18986	0	0	0	0	4.54116	0	0
846	Streptosporangiaceae(0.9700)	Thermopolyspora(0.6887)			0	0	0	0	17.3632	0	0	0	0	0	0	0	0	0	0	0	0	0	0	0	0	0	0	0	0	0	0	0	0	0	0	0	0	0	0	0	0	0	0	0	0	0	0	0	0
847	Nocardioidaceae(1.0000)	Nocardioides(1.0000)			0	0	0	0	0	0	0	0	0	0	0	0	0	0	0	0	0	0	0	0	0	0	0	0	0	0	0	0	0	0	0	0	0	0	0	0	0	0	0	0	0	0	8.08548	0	6.06578
848	Caulobacteraceae(1.0000)	Asticcacaulis(1.0000)			0	0	0	0	0	0	38.4368	0	0	0	0	0	0	0	0	0	0	0	0	0	0	0	0	0	0	0	0	0	0	0	0	0	0	0	0	0	0	0	0	0	0	0	0	0	0
850	Planctomycetaceae(0.8700)	Gemmata(0.4524)			0	0	0	0	0	0	0	0	0	0	0	0	0	0	0	0	0	0	0	0	0	0	0	0	0	0	0	0	0	0	0	0	0	0	0	0	0	0	0	0	0	0	0	0	0
851	Intrasporangiaceae(0.9900)	Phycicoccus(0.9405)			0	0	0	0	0	0	0	0	0	0	0	0	0	0	0	0	0	0	0	0	0	0	0	0	0	0	0	0	0	0	0	0	0	0	0	0	0	0	0	0	34.4083	0	5.64876	0	0
852	Nakamurellaceae(0.9700)	Nakamurella(0.9409)			0	0	0	0	0	0	0	0	0	0	0	0	0	0	0	33.5896	0	0	0	0	0	0	0	0	0	0	0	0	0	0	0	0	0	0	0	0	0	0	0	0	0	0	0	0	0
853	Comamonadaceae(0.9100)	Ramlibacter(0.5187)			0	0	0	0	0	0	0	0	0	0	0	0	0	0	0	0	11.2663	0	0	0	0	0	0	0	0	0	12.632	0	0	0	0	0	0	0	0	0	0	0	0	0	0	0	4.57808	0	0
855	Streptococcaceae(1.0000)	Streptococcus(1.0000)			0	0	0	0	0	0	0	0	0	0	0	0	0	0	0	0	0	0	0	0	0	0	0	0	0	0	0	0	0	0	0	0	0	0	0	0	0	0	0	0	0	0	0	0	0
856	Labilitrichaceae(0.5400)	Labilithrix(0.2916)			28.2441	0	0	0	0	0	0	0	0	0	0	0	0	0	0	0	0	0	0	0	0	0	0	0	0	0	0	0	0	0	0	0	0	0	0	0	0	0	0	0	0	0	0	0	0
857	Chitinophagaceae(1.0000)	Flavisolibacter(0.7100)			0	0	0	0	0	0	0	0	0	0	0	0	21.755	0	0	0	0	0	0	0	0	0	0	0	0	0	0	0	0	0	0	0	0	0	0	0	0	0	0	0	0	0	0	0	0
858	Sphaerobacteraceae(0.5700)	Nitrolancea(0.2337)			0	0	0	0	0	0	0	0	26.8653	0	0	0	0	0	0	0	0	0	0	0	0	0	0	0	0	0	0	0	0	0	0	0	0	0	0	0	0	0	0	0	0	0	0	0	0
859	Sphingomonadaceae(1.0000)	Sphingomonas(0.9900)			0	0	0	0	0	0	0	0	0	0	0	0	0	16.9011	0	0	0	0	0	0	0	0	0	0	0	0	0	0	0	0	0	0	0	0	3.34666	0	0	0	0	0	0	0	0	0	0
860	Unclassified_Chloroflexales(0.0700)	Kallotenue(0.0049)			0	0	0	0	0	0	0	0	23.2917	0	0	0	0	0	0	0	0	0	0	0	0	0	0	0	0	0	0	0	0	0	0	0	0	0	0	0	0	0	0	0	0	0	0	0	0
861	Conexibacteraceae(0.4900)	Conexibacter(0.2401)			0	0	0	0	0	0	0	0	0	0	0	0	0	0	0	0	0	0	0	0	0	0	0	0	0	0	0	0	0	0	0	0	0	0	0	0	0	13.9346	0	0	0	0	0	0	0
862	Unclassified_Acidobacteria(0.8300)	Paludibaculum(0.4731)			0	0	0	0	0	0	0	0	0	0	0	0	0	0	0	0	0	0	0	0	0	0	0	0	0	0	0	0	0	0	0	0	0	0	0	0	0	0	0	0	0	0	0	0	0
863	Porphyromonadaceae(0.9800)	Proteiniphilum(0.5586)			0	6.9657	0	0	0	0	0	0	0	0	0	0	0	0	0	0	9.01307	0	124.706	0	0	0	5.22388	0	0	0	0	0	0	0	0	0	0	0	0	0	0	0	0	0	0	0	3.47048	0	0
864	Micrococcaceae(1.0000)	Arthrobacter(1.0000)			0	0	42.1391	0	0	0	0	0	0	0	0	0	0	0	0	0	0	0	0	0	0	0	0	0	0	0	0	0	0	0	0	0	0	0	0	0	0	0	0	14.0372	0	0	0	0	0
865	Unclassified_Pseudomonadales(0.0800)	Dasania(0.0064)			0	0	0	0	0	0	0	0	0	0	0	0	0	0	0	0	0	0	0	0	99.376	0	0	0	0	0	0	0	0	0	0	0	0	0	0	0	0	0	0	0	0	0	0	0	0
866	Micrococcaceae(1.0000)	Arthrobacter(0.5700)			0	0	0	0	0	0	0	23.1174	0	0	0	0	0	0	0	0	0	0	0	0	0	0	0	0	0	0	0	0	0	0	0	0	0	0	0	0	0	0	0	0	0	0	0	0	0
867	Streptomycetaceae(1.0000)	Streptomyces(0.9900)			0	0	0	4.40302	0	0	0	0	0	11.8266	0	0	0	0	0	0	0	0	0	0	0	0	0	0	0	0	0	0	0	0	0	0	0	0	0	0	0	0	0	0	0	0	0	0	0
868	Geodermatophilaceae(1.0000)	Blastococcus(0.6800)			0	0	0	0	0	0	0	0	0	0	0	0	0	0	0	0	0	0	0	0	0	0	0	0	0	0	0	6.60261	0	0	0	0	0	0	0	0	0	0	9.52802	0	19.8048	0	0	0	0
869	Chitinivibrionaceae(0.0500)	Chitinivibrio(0.0025)			0	0	0	0	0	0	0	0	0	0	0	0	0	0	0	0	0	0	0	0	0	0	0	0	0	0	0	0	0	0	0	0	0	0	0	0	0	0	13.7816	0	0	0	0	0	0
870	Methylobacteriaceae(0.9900)	Microvirga(0.8019)			0	0	0	8.43913	0	0	0	0	0	0	0	0	0	0	0	0	0	0	0	0	0	0	0	0	0	0	0	0	0	0	0	0	0	0	0	0	0	2.91653	0	0	0	0	5.39032	0	0
871	Flavobacteriaceae(1.0000)	Chryseobacterium(1.0000)			0	0	0	0	0	0	0	0	0	0	0	0	0	16.9556	0	8.58873	0	0	0	0	0	0	0	0	0	0	0	0	0	0	0	0	0	0	0	0	0	0	0	0	0	0	0	0	0
872	Chitinophagaceae(1.0000)	Flavisolibacter(0.3500)			0	0	0	0	0	0	0	0	0	0	18.7327	0	0	0	0	0	0	0	0	0	0	0	0	0	0	0	0	0	0	0	0	0	0	0	0	0	0	0	0	0	0	0	0	0	0
873	Cryomorphaceae(0.9900)	Fluviicola(0.9108)			0	0	0	0	0	0	39.9564	0	0	0	0	0	0	0	0	0	0	0	0	0	0	0	0	0	0	0	0	0	0	0	0	0	0	0	0	0	0	0	0	0	0	0	0	0	0
874	Planctomycetaceae(0.8100)	Gimesia(0.2106)			0	0	0	0	0	0	0	0	0	0	0	0	0	0	0	0	0	0	0	0	0	0	0	0	0	49.5521	0	0	0	0	0	0	0	0	0	0	0	0	0	0	0	0	0	0	0
875	Streptococcaceae(1.0000)	Streptococcus(1.0000)			0	0	0	0	0	0	0	0	0	0	0	0	0	0	0	0	0	0	0	0	0	0	0	0	0	0	0	0	0	0	0	7.0028	0	0	0	0	0	0	0	0	0	0	0	0	0
876	Bacillaceae(0.8800)	Lysinibacillus(0.6688)			0	0	0	0	0	0	0	0	0	0	0	0	0	0	0	0	7.88644	0	0	0	0	0	3.73134	0	0	0	0	0	0	0	0	0	0	0	0	0	0	0	0	0	0	0	3.76584	0	0
877	Unclassified_Chloroflexales(0.3200)	Kallotenue(0.1024)			0	0	0	0	0	0	0	0	0	0	0	0	0	0	0	0	0	0	0	0	0	0	0	0	0	0	0	0	0	0	0	0	0	0	0	0	0	0	0	0	0	0	0	32.2265	0
878	Gaiellaceae(0.9600)	Gaiella(0.9216)			0	0	0	0	0	0	0	0	0	0	0	0	0	0	0	0	0	0	0	0	0	0	0	0	0	0	0	0	0	0	0	0	0	0	0	0	0	0	0	0	0	0	13.845	0	0
879	Planctomycetaceae(1.0000)	Singulisphaera(0.6200)			0	0	0	0	0	0	0	0	0	0	0	0	0	0	0	0	0	0	0	0	0	0	0	0	0	0	0	0	0	0	0	0	0	0	0	0	0	0	0	0	0	0	0	0	0
880	Piscirickettsiaceae(0.0800)	Piscirickettsia(0.0048)			0	0	0	0	0	0	0	0	0	0	0	0	0	0	0	0	0	0	0	0	0	0	0	0	0	46.1867	0	0	0	0	0	0	0	0	0	0	0	0	0	0	0	0	0	0	0
881	Sphingomonadaceae(1.0000)	Sphingomonas(0.9400)			0	0	0	0	0	0	0	0	0	0	7.45049	0	0	3.3257	0	0	3.3799	0	0	0	0	0	0	11.5367	0	0	0	4.43904	0	0	0	2.80112	0	0	0	0	0	0	0	0	0	0	0	0	0
882	Comamonadaceae(0.7900)	Acidovorax(0.2054)			0	0	0	0	0	0	0	0	0	0	0	0	0	0	0	0	0	0	0	44.5293	0	0	0	0	0	0	0	0	0	0	0	0	0	0	4.25939	0	0	0	0	0	0	0	0	0	0
883	Sphingomonadaceae(0.9600)	Sphingomonas(0.5184)			0	0	0	0	0	5.349	0	0	0	0	0	0	0	0	11.7685	0	0	0	0	0	0	0	0	0	0	0	0	0	0	0	0	0	0	0	0	0	0	0	0	0	0	0	0	12.7883	0
884	Nocardioidaceae(1.0000)	Nocardioides(1.0000)			0	3.76833	0	0	0	0	0	0	0	0	0	0	0	0	0	19.8986	0	0	0	0	0	0	0	0	0	0	0	0	0	0	0	3.5014	0	0	0	0	0	0	7.4863	0	0	0	0	0	0
885	Gaiellaceae(0.6900)	Gaiella(0.4761)			0	0	0	0	0	0	0	0	0	0	0	0	0	0	0	0	0	0	0	0	0	0	0	0	0	0	9.87886	0	0	0	0	0	0	0	13.2563	0	0	0	0	0	0	0	0	0	0
887	Moraxellaceae(1.0000)	Acinetobacter(1.0000)			0	0	0	0	0	0	0	0	0	0	0	0	0	0	0	0	0	0	0	0	0	0	0	0	0	0	18.6241	0	0	0	2.8616	0	0	0	0	0	0	0	0	0	0	0	0	0	0
888	Nocardioidaceae(1.0000)	Nocardioides(1.0000)			0	2.85479	0	2.88948	0	0	0	0	0	0	0	0	0	0	0	0	0	0	0	0	0	0	0	0	0	0	0	0	0	0	0	0	0	0	0	0	0	0	0	0	0	0	6.8302	0	0
889	Geodermatophilaceae(1.0000)	Modestobacter(0.6800)			4.57586	0	0	0	0	0	0	0	0	0	0	0	0	0	0	11.8201	0	0	0	0	0	0	0	0	0	0	0	0	0	0	0	11.9048	0	0	0	0	0	0	4.84908	0	0	0	0	0	0
890	Cystobacteraceae(0.9200)	Stigmatella(0.5888)			0	0	0	0	0	0	0	0	0	0	0	0	0	0	0	0	0	0	0	0	0	0	0	0	0	0	0	0	0	0	0	0	0	0	0	0	0	0	0	0	0	0	0	0	0
891	Coriobacteriaceae(1.0000)	Collinsella(1.0000)			0	0	0	0	0	0	0	0	0	0	0	0	0	0	0	0	0	0	0	0	0	0	0	0	0	0	0	0	0	43.0106	0	0	0	0	0	0	0	0	0	0	0	0	0	0	0
892	Unclassified_Bacillales(0.2100)	Ammoniibacillus(0.0399)			0	0	0	0	0	0	0	0	0	0	0	0	0	0	0	0	0	0	0	0	0	0	0	0	0	0	0	0	0	17.0927	0	0	0	0	0	0	0	0	0	0	21.6052	0	0	0	0
893	Nocardiopsaceae(1.0000)	Nocardiopsis(1.0000)			0	0	0	0	0	0	0	0	0	0	0	0	0	0	0	0	0	0	0	0	0	0	0	0	0	0	0	14.0632	0	0	0	0	0	0	0	0	0	0	0	0	0	0	0	0	0
894	Staphylococcaceae(0.9800)	Macrococcus(0.8722)			0	0	0	0	0	0	0	0	0	0	0	0	0	0	0	0	0	0	0	0	0	0	0	0	0	0	0	0	0	0	0	0	0	0	0	0	0	0	0	0	0	0	0	0	0
895	Cytophagaceae(1.0000)	Hymenobacter(1.0000)			0	0	0	0	0	0	0	0	0	0	5.74752	0	0	3.5983	0	0	0	0	0	0	0	0	0	20.766	0	0	0	0	0	0	0	0	0	0	0	0	0	0	17.6098	0	0	0	0	0	0
896	Paenibacillaceae(0.8200)	Paenibacillus(0.5576)			0	0	0	0	0	0	0	0	0	0	0	0	0	0	0	0	0	0	0	0	0	0	0	0	0	0	0	0	0	0	0	0	0	0	0	0	0	0	0	0	0	0	10.6699	0	7.41373
897	Microbacteriaceae(1.0000)	Agromyces(0.9100)			0	0	0	0	0	0	0	0	0	0	0	0	0	0	0	0	0	0	0	0	0	0	0	0	0	0	0	0	0	0	0	0	0	0	0	0	0	0	0	0	0	0	0	0	0
898	Eubacteriaceae(0.5200)	Eubacterium(0.2704)			0	0	0	0	0	0	0	0	0	0	0	0	0	0	0	0	0	0	0	0	0	0	0	0	0	0	0	0	0	0	0	0	0	0	0	0	30.7769	0	0	0	0	0	0	0	0
899	Rhodanobacteraceae(1.0000)	Rhodanobacter(0.9900)			0	0	0	0	0	5.02055	0	0	0	0	0	0	0	0	0	0	0	0	0	0	0	0	0	0	0	0	0	0	0	0	0	0	0	0	0	0	0	0	0	0	0	0	0	0	0
900	Comamonadaceae(0.9500)	Ramlibacter(0.7600)			0	0	0	0	0	0	0	24.3246	0	0	0	0	0	0	0	0	7.88644	0	0	0	0	0	0	0	0	0	0	0	0	0	0	0	0	0	0	0	0	0	0	0	0	0	0	0	0
901	Deinococcaceae(1.0000)	Deinococcus(1.0000)			0	0	0	0	0	0	0	0	0	0	0	0	0	0	0	0	0	0	0	0	0	0	0	0	0	0	0	0	0	0	0	0	0	0	0	0	0	0	0	0	0	0	0	0	0
902	Comamonadaceae(0.9100)	Curvibacter(0.6916)			0	0	0	0	0	0	0	0	0	0	0	0	0	0	0	0	0	0	0	0	0	12.1638	0	0	0	0	0	0	0	0	0	0	0	0	0	0	0	7.89526	0	0	0	0	0	0	0
903	Solirubrobacteraceae(0.9900)	Solirubrobacter(0.9801)			0	4.22509	0	0	0	0	0	0	0	0	0	0	0	0	0	0	0	0	0	0	0	0	0	0	0	32.2611	0	0	0	0	0	0	0	0	0	0	0	0	0	0	0	0	3.17512	0	0
904	Lysobacteraceae(1.0000)	Luteimonas(0.8300)			0	0	0	0	0	0	0	0	0	0	0	0	0	0	0	0	0	0	0	0	0	0	0	0	0	0	0	0	0	0	0	0	0	0	0	0	0	0	0	0	0	0	0	0	0
905	Veillonellaceae(1.0000)	Veillonella(1.0000)			0	0	0	0	0	0	0	0	0	0	0	0	0	0	0	0	0	0	0	0	0	0	0	0	53.8352	0	0	0	0	4.64477	4.16233	0	0	0	0	0	0	0	0	0	0	0	0	0	0
906	Nitrosomonadaceae(0.2600)	Nitrosospira(0.0676)			0	0	0	0	0	0	0	0	0	0	16.0079	0	0	0	0	0	0	0	0	0	0	0	0	0	0	0	0	0	0	0	0	0	0	0	0	0	0	0	0	0	0	0	0	0	0
907	Aurantimonadaceae(0.7900)	Jiella(0.2686)			0	0	0	0	0	0	0	0	0	0	0	0	0	0	0	0	3.3799	0	0	0	0	0	0	0	0	0	0	0	0	0	0	0	0	0	9.69228	0	0	0	0	0	0	0	0	0	0
908	Chitinophagaceae(1.0000)	Flavisolibacter(0.8100)			0	0	0	0	0	0	0	0	0	0	0	0	19.3973	0	7.43273	0	0	0	0	0	0	0	0	0	0	0	0	0	0	0	0	0	0	0	0	0	0	0	0	0	0	0	0	0	0
909	Corynebacteriaceae(1.0000)	Corynebacterium(1.0000)			0	0	0	0	0	0	0	0	0	0	0	29.5353	0	0	0	0	0	0	0	0	0	0	0	0	0	0	0	0	0	0	0	0	0	0	0	0	0	0	0	0	0	0	0	0	0
910	Carnobacteriaceae(1.0000)	Alloiococcus(1.0000)			0	0	0	0	0	0	0	0	0	0	0	0	0	0	0	0	0	0	0	41.9847	0	0	0	0	0	0	0	0	0	0	0	0	0	0	0	0	0	0	0	0	0	0	0	0	0
911	Cytophagaceae(1.0000)	Hymenobacter(1.0000)			0	0	0	0	0	0	0	0	0	0	0	0	0	0	0	0	0	0	0	0	0	0	0	0	0	0	0	0	0	0	0	0	0	0	0	0	0	0	0	0	0	0	0	0	0
913	Anaeromyxobacteraceae(0.9400)	Anaeromyxobacter(0.8836)			0	0	0	0	0	0	0	0	0	0	0	0	0	0	0	0	0	0	0	0	0	0	0	0	0	0	0	0	0	0	0	0	0	0	8.08414	0	0	0	0	0	0	0	0	0	0
914	Nocardioidaceae(0.9900)	Nocardioides(0.8415)			0	0	0	0	0	0	0	0	0	0	0	0	0	0	6.31782	0	0	0	0	0	0	0	0	0	0	0	11.8222	0	0	0	0	0	0	0	0	0	0	0	0	0	0	0	0	0	0
915	Streptosporangiaceae(1.0000)	Nonomuraea(0.9700)			0	0	0	5.8707	0	0	0	0	0	0	0	0	0	0	0	0	0	0	0	0	0	0	0	0	0	0	0	0	0	0	0	0	0	0	0	0	0	0	0	0	0	0	0	0	0
916	Hyphomicrobiaceae(0.8600)	Hyphomicrobium(0.7138)			0	0	0	0	0	0	0	0	0	0	0	0	0	0	0	0	6.7598	0	0	0	0	0	0	0	0	0	0	0	0	0	0	0	0	0	0	2.87233	0	0	0	0	0	0	12.5159	0	0
917	Anaeromyxobacteraceae(0.5800)	Anaeromyxobacter(0.3364)			0	0	0	0	20.4128	0	0	0	0	0	0	0	0	0	0	0	0	0	0	0	0	0	0	0	0	0	0	0	0	0	0	0	0	0	0	0	0	0	0	0	0	0	0	0	0
918	Nautiliaceae(0.0500)	Nautilia(0.0020)			0	0	0	0	0	0	0	0	0	0	0	0	0	23.9887	0	0	0	0	0	0	0	0	0	0	0	0	0	0	0	0	0	0	0	0	0	0	0	0	0	0	0	0	0	0	0
919	Cytophagaceae(1.0000)	Spirosoma(1.0000)			0	0	0	0	0	0	0	0	0	0	16.0505	0	0	0	0	0	0	0	0	0	0	0	0	0	0	0	0	0	0	0	0	0	0	0	0	0	0	0	0	0	0	0	0	0	0
920	Acidobacteriaceae(0.9300)	Terriglobus(0.4185)			0	0	0	0	19.6258	0	0	0	0	0	0	0	0	0	0	0	0	0	0	0	0	0	0	0	0	0	0	0	0	0	0	0	0	0	0	0	0	0	0	0	0	0	0	0	0
921	Gemmatimonadaceae(0.5000)	Gemmatimonas(0.2500)			0	0	55.4329	0	0	0	0	0	0	0	7.28019	0	0	0	0	0	0	0	0	0	0	0	0	0	0	0	0	0	0	0	0	0	0	0	0	0	0	0	0	0	0	0	0	0	0
922	Caulobacteraceae(0.9800)	Phenylobacterium(0.9604)			0	0	0	0	0	0	0	0	0	0	0	0	0	0	0	0	0	0	0	0	0	0	0	0	0	0	0	0	0	0	0	0	0	0	0	0	0	12.6678	0	0	0	0	0	0	0
923	Chitinophagaceae(1.0000)	Flavisolibacter(0.8800)			0	0	0	0	0	0	0	0	0	0	0	0	0	0	0	0	0	0	0	0	0	0	0	0	0	0	0	0	0	0	0	0	0	0	0	0	0	7.12931	0	5.98306	0	0	0	0	0
924	Brevibacteriaceae(1.0000)	Brevibacterium(1.0000)			0	0	0	0	0	0	0	0	0	0	0	0	0	0	11.5207	0	0	0	0	0	0	8.76928	0	0	0	0	0	0	0	0	0	0	0	0	0	0	0	0	0	0	0	0	0	0	0
926	Burkholderiaceae(1.0000)	Cupriavidus(1.0000)			0	0	0	0	0	0	0	0	0	0	14.0069	8.71824	0	0	0	0	0	0	0	0	0	0	0	0	0	0	0	0	0	0	0	0	0	0	0	0	0	0	0	0	0	0	0	0	0
927	Roseiflexaceae(0.0900)	Roseiflexus(0.0081)			0	0	0	0	0	0	0	0	0	0	0	0	0	0	0	0	0	0	0	0	0	0	0	0	0	0	0	13.5782	0	0	0	0	0	0	0	0	0	0	0	0	0	0	0	0	0
928	Acidothermaceae(0.3300)	Acidothermus(0.1089)			0	0	0	0	0	0	0	0	0	0	0	0	0	0	0	0	0	0	0	0	0	0	0	0	0	0	0	4.92398	0	0	0	0	0	0	0	0	0	0	0	0	0	0	0	0	0
929	Mycobacteriaceae(1.0000)	Mycobacterium(1.0000)			0	0	0	0	0	0	0	0	0	0	0	0	0	0	0	0	0	0	0	0	0	0	0	0	0	0	0	11.3401	0	0	0	0	0	0	0	0	0	0	0	0	0	0	0	0	0
930	Cytophagaceae(1.0000)	Nibribacter(1.0000)			0	0	0	0	0	0	0	0	0	0	0	0	0	0	0	0	0	0	0	0	0	0	0	0	0	0	0	0	0	0	0	0	0	0	0	0	0	5.71523	0	0	0	0	2.51056	0	0
931	Geodermatophilaceae(0.5500)	Modestobacter(0.2145)			0	0	0	0	0	0	0	0	0	0	0	0	0	0	0	0	0	0	0	0	0	0	0	0	0	0	0	3.43186	0	0	0	0	0	0	11.5612	0	0	0	0	0	0	0	0	0	0
932	Lysobacteraceae(1.0000)	Thermomonas(0.9300)			0	0	0	0	0	0	0	0	0	0	0	0	0	0	0	0	0	0	0	0	0	0	0	0	0	0	0	0	0	0	0	0	0	0	0	0	0	0	0	0	0	0	0	0	0
933	Burkholderiaceae(0.4900)	Burkholderia(0.2058)			0	0	0	0	0	0	0	0	0	0	0	0	0	14.5022	0	0	0	0	0	0	0	0	0	0	0	0	0	0	0	0	0	0	0	0	0	0	0	0	0	0	0	0	5.05804	0	0
934	Bacillaceae(0.9500)	Lysinibacillus(0.8455)			0	0	0	0	0	0	0	0	0	0	0	18.6819	0	0	0	0	0	0	4.57038	0	0	0	0	0	0	0	0	0	0	0	4.94277	0	0	0	0	0	0	0	0	0	0	0	0	0	0
935	Flavobacteriaceae(1.0000)	Flavobacterium(1.0000)			0	0	0	0	0	0	0	24.0832	0	0	0	0	0	0	0	0	0	0	0	0	0	0	0	0	0	0	0	0	0	0	0	0	0	0	0	0	0	0	0	0	0	0	0	0	0
936	Porphyromonadaceae(1.0000)	Porphyromonas(1.0000)			0	0	0	0	0	0	0	0	0	0	0	16.9027	0	0	0	0	0	0	0	0	0	0	0	0	0	0	0	0	0	0	0	0	0	0	0	0	0	0	0	0	0	0	0	0	0
937	Sphingomonadaceae(1.0000)	Sphingomonas(0.9300)			0	0	0	0	0	0	0	0	0	0	0	0	0	0	0	0	0	0	0	0	0	0	0	0	0	0	0	0	2.87001	0	0	0	0	0	0	0	0	0	0	0	0	0	0	0	0
938	Chitinophagaceae(1.0000)	Parasegetibacter(0.9100)			0	7.30827	0	0	0	0	0	0	0	0	0	0	0	0	0	0	0	0	0	0	0	0	0	0	0	0	0	0	0	0	0	0	0	0	0	0	0	0	0	0	61.0146	0	0	0	0
939	Unclassified_Burkholderiales(0.6200)	Aquabacterium(0.3782)			0	0	0	0	0	0	0	0	0	0	14.8158	0	0	0	0	0	0	0	0	0	0	0	0	0	0	0	0	0	0	0	0	0	0	0	0	0	0	0	0	0	0	0	0	0	0
940	Sphingomonadaceae(1.0000)	Novosphingobium(0.9800)			0	0	0	0	0	0	0	0	0	0	0	0	0	22.4076	0	0	0	0	0	0	0	0	0	0	0	0	0	0	0	0	0	0	0	0	0	0	0	0	0	0	0	0	0	0	0
941	Unclassified_Elusimicrobia(0.7600)	Aridibacter(0.3192)			0	0	0	0	0	0	0	0	0	0	15.1138	0	0	0	0	0	0	0	0	0	0	0	0	0	0	0	0	0	0	0	0	0	0	0	0	0	0	0	0	0	0	0	0	0	0
942	Clostridiaceae(0.9900)	Clostridium(0.8217)			0	0	0	0	0	0	0	0	0	0	0	0	0	0	0	0	0	0	0	0	0	0	0	0	0	0	0	0	0	0	0	0	0	0	0	0	0	0	0	0	0	0	0	0	0
943	Cystobacteraceae(0.8100)	Cystobacter(0.3969)			0	0	0	0	0	0	0	0	0	0	0	0	0	0	0	0	0	0	0	0	0	0	3.48259	0	40.4808	0	0	0	0	0	0	0	0	0	0	0	0	0	0	0	0	0	0	0	0
944	Gemmatimonadaceae(0.6500)	Gemmatimonas(0.4225)			0	0	0	0	0	0	0	0	0	0	0	0	0	0	0	0	0	0	0	0	0	0	0	0	0	0	0	0	0	0	0	0	0	0	0	0	0	12.108	0	0	0	0	0	0	0
945	Prevotellaceae(1.0000)	Prevotella(1.0000)			0	0	0	0	0	0	0	0	0	0	0	0	0	0	0	0	0	0	0	0	0	0	0	0	0	0	0	0	0	0	0	0	0	31.1503	0	0	0	0	0	0	0	0	0	0	0
946	Gemmatimonadaceae(0.5900)	Gemmatimonas(0.3481)			0	0	0	0	0	0	0	0	0	0	0	0	0	0	0	0	0	0	0	0	0	0	0	0	0	0	0	0	0	0	0	0	0	0	0	0	0	0	0	0	75.4181	0	0	0	0
947	Deinococcaceae(1.0000)	Deinococcus(1.0000)			0	0	0	0	0	0	0	0	0	0	0	0	0	0	0	0	0	0	0	26.8589	0	0	0	0	0	0	0	6.67721	0	0	0	0	0	0	0	0	0	0	0	0	0	0	0	0	0
948	Mycobacteriaceae(1.0000)	Mycobacterium(1.0000)			0	0	0	0	0	0	0	0	0	0	0	0	0	0	0	0	0	0	0	0	0	0	0	0	0	0	0	0	0	0	0	0	0	0	0	0	26.455	0	0	0	0	0	0	0	0
949	Sphingomonadaceae(1.0000)	Sphingomonas(0.9600)			0	0	0	0	0	0	26.8164	0	0	0	0	0	0	0	0	0	0	0	0	0	0	0	0	0	0	0	0	0	0	0	0	0	0	0	0	0	0	0	0	0	0	0	0	6.94221	0
950	Conexibacteraceae(0.9500)	Conexibacter(0.9025)			0	0	0	0	0	5.53668	0	0	0	0	0	0	15.4857	0	0	0	0	0	0	0	0	0	0	0	0	0	0	0	0	0	0	0	0	0	0	0	0	0	0	0	0	0	0	0	0
951	Erysipelotrichaceae(1.0000)	Turicibacter(1.0000)			0	0	0	0	0	0	0	0	0	0	0	0	0	0	0	0	0	0	0	0	0	0	0	0	0	0	0	0	0	0	0	0	0	0	0	0	0	0	0	0	0	0	0	0	0
952	Actinomycetaceae(1.0000)	Actinotignum(1.0000)			0	0	0	0	0	0	0	0	0	0	0	53.5549	0	0	0	0	0	0	0	0	0	0	0	0	0	0	0	0	0	0	0	0	0	0	0	0	0	0	0	0	0	0	0	0	0
955	Bacillaceae(0.9600)	Bacillus(0.8928)			0	0	0	0	0	0	0	0	0	0	0	0	0	8.23247	0	0	0	0	0	0	0	0	0	0	0	0	0	0	0	0	0	0	0	0	0	0	0	0	0	0	0	0	9.9684	0	0
956	Legionellaceae(1.0000)	Legionella(1.0000)			0	0	0	0	0	0	0	0	0	0	0	0	0	0	0	0	0	0	0	0	0	0	0	0	0	0	0	0	0	0	0	0	0	0	0	0	0	0	0	0	0	0	0	0	0
957	Anaerolineaceae(0.0900)	Thermomarinilinea(0.0072)			0	0	0	0	0	0	0	0	0	0	0	0	0	0	0	0	0	0	0	0	0	0	0	0	0	0	0	0	0	0	0	0	0	0	0	0	0	0	0	0	78.4188	0	0	0	0
958	Bacillaceae(1.0000)	Terribacillus(0.9900)			0	0	37.1225	0	0	0	0	0	0	0	0	7.82862	0	0	0	0	0	0	0	0	0	0	0	0	0	0	0	0	0	0	0	0	0	0	0	0	0	0	0	0	0	0	0	0	0
960	Phyllobacteriaceae(0.9500)	Aquamicrobium(0.8170)			0	0	0	0	0	0	0	0	23.4832	0	0	0	0	0	0	0	0	0	0	0	0	0	0	0	0	0	0	0	0	0	0	0	0	0	0	0	0	0	0	0	0	0	0	0	0
961	Kineosporiaceae(1.0000)	Angustibacter(1.0000)			0	0	0	0	0	0	0	24.3246	0	0	0	0	0	0	0	0	0	0	0	0	0	0	0	0	0	0	0	0	0	0	0	0	0	0	0	0	0	0	0	0	0	0	0	0	0
962	Comamonadaceae(0.8600)	Hydrogenophaga(0.7310)			0	0	0	0	0	0	0	0	0	0	0	0	0	23.5525	0	0	0	0	0	0	0	0	0	0	0	0	0	0	0	0	0	0	0	0	0	0	0	0	0	0	0	0	0	0	0
963	Geodermatophilaceae(0.4000)	Geodermatophilus(0.1080)			0	0	0	0	0	0	0	0	0	0	0	0	0	0	0	0	0	0	0	0	0	0	0	0	0	0	0	0	0	0	0	0	0	0	0	0	0	0	0	0	0	0	0	0	0
964	Unclassified_Acidimicrobineae(0.4900)	Aciditerrimonas(0.2401)			0	0	0	0	0	0	0	0	0	0	0	0	0	0	0	0	0	0	0	0	0	0	0	0	0	0	0	0	0	0	0	0	0	0	0	0	0	10.9002	0	0	0	0	0	0	0
965	Staphylococcaceae(1.0000)	Jeotgalicoccus(0.9700)			0	0	0	0	0	0	0	0	0	0	0	0	0	0	33.3234	0	0	0	0	0	0	0	0	0	0	0	0	0	4.63617	0	0	0	0	0	0	0	0	0	0	0	0	0	0	0	0
966	Rhodobacteraceae(0.9900)	Paracoccus(0.9603)			0	0	0	0	0	0	0	0	0	0	0	0	0	0	0	0	0	0	0	0	83.5613	0	0	0	0	0	0	0	0	0	0	0	0	0	0	0	0	0	0	0	0	0	0	0	0
967	Mycobacteriaceae(0.9900)	Mycobacterium(0.9801)			0	0	0	0	0	0	0	0	0	0	0	0	0	0	6.31782	0	0	0	0	0	0	0	0	0	0	0	0	0	0	0	0	8.40336	0	0	0	0	0	0	0	0	0	0	0	0	0
968	Mycobacteriaceae(1.0000)	Mycobacterium(1.0000)			0	0	0	0	0	0	3.39674	0	0	0	0	0	0	0	0	0	0	0	0	0	0	0	0	0	30.8822	0	0	0	0	0	0	0	0	0	0	0	0	0	0	0	0	0	0	0	4.83016
969	Nocardiaceae(0.9900)	Williamsia(0.9801)			0	0	0	0	0	0	0	0	0	0	0	0	0	0	0	0	0	0	0	0	0	0	0	0	0	0	0	0	0	0	0	0	0	0	0	0	0	0	0	0	0	0	0	0	0
970	Unclassified_Elusimicrobia(0.9800)	Aridibacter(0.7252)			0	0	0	0	0	0	0	0	24.1851	0	0	0	0	0	0	0	0	0	0	0	0	0	0	0	0	0	0	0	0	0	0	0	0	0	0	0	0	0	0	0	0	0	0	0	0
971	Corynebacteriaceae(1.0000)	Corynebacterium(1.0000)			0	0	0	0	0	0	0	0	0	0	0	0	0	0	0	0	0	0	0	0	0	0	0	0	0	0	0	0	0	0	0	0	0	0	0	0	0	0	0	0	0	0	0	0	0
972	Nocardioidaceae(1.0000)	Nocardioides(1.0000)			0	0	0	0	0	3.28447	0	0	0	0	0	0	0	0	0	0	6.7598	20.8697	0	0	0	0	0	0	0	0	0	0	0	0	0	0	0	0	0	0	0	5.15549	0	0	0	0	0	0	0
973	Anaerolineaceae(0.0800)	Ornatilinea(0.0032)			0	0	0	0	0	0	0	0	0	0	0	0	0	0	0	0	0	0	0	53.8592	0	0	0	0	0	0	0	0	0	0	0	0	0	0	0	0	0	0	0	0	0	0	0	0	0
974	Rhodanobacteraceae(1.0000)	Rudaea(1.0000)			0	0	0	0	0	0	9.83267	0	0	0	0	0	0	0	0	0	0	0	0	0	0	0	0	0	0	0	0	0	0	0	0	0	0	0	0	0	0	0	0	0	0	0	0	0	0
975	Unclassified_Gammaproteobacteria(0.3000)	Thiohalobacter(0.0840)			0	19.07	0	0	0	0	0	0	0	0	0	0	0	0	0	0	0	0	0	0	0	0	0	0	0	0	0	0	0	0	0	0	0	0	0	0	0	0	0	0	0	0	0	0	0
976	Acidimicrobiaceae(0.9800)	Ilumatobacter(0.9604)			0	0	0	0	0	0	0	0	0	0	0	0	0	0	0	0	0	0	0	0	0	0	0	0	0	0	0	0	0	0	0	0	0	0	0	0	0	10.8707	0	0	0	0	0	0	0
977	Rhizobiaceae(0.4900)	Kaistia(0.2401)			0	0	0	0	0	0	0	0	0	0	0	0	0	0	0	0	0	0	0	0	0	0	0	0	0	0	0	0	0	0	0	0	0	0	0	0	0	11.4894	0	0	0	0	0	0	0
978	Chitinophagaceae(1.0000)	Flavihumibacter(0.9300)			0	0	0	0	0	0	0	0	0	0	0	0	0	0	0	0	0	0	0	0	0	0	0	0	0	0	0	0	0	0	0	0	0	0	0	0	0	0	0	0	0	0	0	0	0
979	Acidimicrobiaceae(0.4900)	Ferrimicrobium(0.1911)			20.3547	4.68186	0	0	0	0	0	0	0	0	0	0	0	0	0	0	0	0	0	0	0	0	0	0	0	0	0	0	0	0	0	0	0	0	0	0	0	0	0	0	0	0	0	0	0
980	Clostridiaceae(1.0000)	Anaerosalibacter(1.0000)			31.2421	0	0	0	0	0	0	0	0	0	0	0	0	0	0	0	0	0	0	0	0	0	0	0	0	0	0	0	0	0	0	0	0	0	0	0	0	0	0	0	0	0	0	0	0
981	Bacillaceae(1.0000)	Bacillus(1.0000)			0	0	0	0	0	0	0	0	20.5478	0	0	0	0	0	0	0	0	0	0	0	0	0	0	0	0	0	0	0	0	0	0	0	0	0	0	0	0	0	0	0	0	0	0	0	0
982	Enterobacteriaceae(1.0000)	Sodalis(0.9900)			0	0	0	0	0	0	0	0	0	0	0	0	0	0	0	0	0	0	0	0	0	0	0	0	0	0	0	0	0	0	0	0	0	0	0	0	0	0	0	0	0	0	0	0	0
983	Bacillaceae(1.0000)	Bacillus(0.9700)			0	0	0	0	0	0	0	0	0	0	0	0	0	0	0	0	0	0	0	0	0	0	0	0	0	0	0	0	0	0	0	0	0	0	0	0	0	0	0	0	0	0	0	0	0
984	Sphingomonadaceae(0.9500)	Sphingomonas(0.8645)			0	0	0	0	0	0	0	0	0	0	0	0	0	0	0	0	0	0	0	0	0	0	0	0	0	0	0	0	0	0	0	0	0	0	0	0	0	0	35.3047	0	0	0	0	0	0
985	Rhodobacteraceae(0.9700)	Loktanella(0.4559)			0	0	0	0	0	0	0	0	0	0	0	0	0	0	0	0	0	0	0	0	0	0	0	0	0	0	0	0	0	0	0	0	0	0	0	0	0	0	0	0	0	0	0	0	0
986	Legionellaceae(0.0700)	Legionella(0.0049)			0	0	0	0	0	0	0	0	0	0	0	0	0	25.7333	0	0	0	0	0	0	0	0	0	0	0	0	0	0	0	0	0	0	0	0	0	0	0	0	0	0	0	0	0	0	0
987	Rhizobiaceae(0.8200)	Rhizobium(0.4920)			0	0	0	0	0	0	33.2523	0	0	0	0	0	0	0	0	0	0	0	0	0	0	0	0	0	0	0	0	0	0	0	0	0	0	0	0	0	0	0	0	0	0	0	0	0	0
988	Rhodobacteraceae(0.9900)	Haematobacter(0.3762)			0	0	0	0	18.2977	0	0	0	0	0	0	0	0	0	0	0	0	0	0	0	0	0	0	0	0	0	0	0	0	0	0	0	0	0	0	0	0	0	0	0	0	0	0	0	0
989	Cystobacteraceae(0.8100)	Cystobacter(0.3726)			0	0	0	0	0	0	0	0	0	0	0	0	0	0	0	0	0	0	0	0	0	0	0	0	0	42.9374	0	0	0	0	0	0	0	0	0	0	0	0	0	0	0	0	0	0	0
991	Sphingobacteriaceae(0.8000)	Sphingobacterium(0.2240)			0	0	0	0	0	0	0	0	0	0	0	0	0	0	0	0	0	0	0	0	0	0	0	0	0	0	0	0	0	0	0	0	0	0	0	0	25.2109	0	0	0	0	0	0	0	0
992	Polyangiaceae(1.0000)	Polyangium(0.4500)			0	0	0	0	0	0	0	0	0	0	0	0	0	0	0	0	6.7598	0	0	0	0	0	0	0	0	0	0	0	0	0	0	0	0	0	0	0	0	0	0	0	0	0	0	0	0
994	Unclassified_Alphaproteobacteria(0.9900)	Geminicoccus(0.9801)			0	0	0	0	0	0	0	0	0	0	0	0	0	0	0	0	7.88644	0	0	3.25134	0	0	0	0	0	0	0	0	0	0	0	0	0	0	0	0	0	0	0	0	0	0	0	0	0
995	Nocardioidaceae(1.0000)	Nocardioides(0.8900)			0	0	0	0	0	0	0	0	0	0	0	0	0	0	0	0	4.50653	0	0	0	0	0	0	69.2201	0	0	0	0	0	0	0	0	0	0	0	0	0	0	0	0	0	0	0	0	8.76168
996	Bacteriovoracaceae(0.9200)	Bacteriovorax(0.8464)			0	0	0	0	0	0	0	0	0	0	0	0	0	19.7361	0	0	0	0	0	0	0	0	0	0	0	0	0	0	0	0	0	0	0	0	0	0	0	0	0	0	0	0	0	0	0
997	Pseudomonadaceae(1.0000)	Cellvibrio(1.0000)			0	0	0	0	0	0	0	0	11.8692	0	0	0	0	0	0	0	0	0	0	0	0	0	0	44.9931	0	0	0	0	0	0	0	0	0	0	0	0	0	0	0	0	0	0	0	0	0
998	Nocardioidaceae(1.0000)	Nocardioides(1.0000)			0	0	0	0	0	0	0	0	0	0	0	0	0	0	0	0	0	0	0	0	0	0	0	0	0	0	0	0	0	0	0	0	0	0	0	0	0	0	22.0336	0	0	0	3.24896	0	0
999	Gemmatimonadaceae(0.9600)	Gemmatimonas(0.9216)			0	0	0	0	0	0	0	0	0	0	0	0	0	0	0	0	0	0	0	47.7806	0	0	0	0	0	0	0	0	0	0	0	0	0	0	0	0	0	0	0	0	0	0	0	0	0
1000	Rhodospirillaceae(0.9900)	Dongia(0.7821)			0	0	0	0	0	0	0	0	0	0	0	0	0	20.3904	0	0	0	0	0	0	0	0	0	0	0	0	0	0	0	0	0	0	0	0	0	0	0	0	0	0	0	0	0	0	0
1001	Moraxellaceae(1.0000)	Acinetobacter(1.0000)			0	0	0	0	0	0	0	0	0	0	0	0	0	0	0	0	0	0	0	0	0	0	0	0	0	0	0	0	3.31155	0	0	6.30252	0	0	0	0	0	0	32.1571	0	0	0	0	0	0
1002	Cytophagaceae(1.0000)	Hymenobacter(1.0000)			0	0	0	0	0	0	0	0	0	0	15.3693	0	0	0	0	0	0	0	0	0	0	0	0	0	0	0	0	0	0	0	0	2.80112	0	0	0	0	0	0	0	0	0	0	0	0	0
1003	Caulobacteraceae(0.9700)	Phenylobacterium(0.8148)			0	0	0	0	0	0	0	0	0	0	0	0	0	0	0	0	0	0	0	0	0	0	0	0	0	0	0	0	0	0	0	0	0	0	0	0	0	0	30.9661	0	0	0	0	0	0
1004	Rhodobacteraceae(0.6600)	Paracoccus(0.3894)			0	0	0	0	0	0	0	0	0	0	0	0	0	0	0	0	0	0	0	0	0	0	0	34.6101	0	0	0	0	0	0	0	0	0	0	0	0	0	0	0	8.05412	0	0	5.7226	0	0
1005	Paenibacillaceae(0.9100)	Paenibacillus(0.6279)			0	0	0	0	0	0	0	0	0	0	0	0	0	0	0	0	0	0	0	0	0	0	0	0	0	0	0	0	0	0	0	0	0	0	0	0	0	0	0	0	0	0	0	0	0
1006	Cytophagaceae(0.0600)	Pseudarcicella(0.0018)			0	0	0	0	0	0	0	0	0	0	0	0	0	0	0	0	0	0	0	0	0	0	0	0	0	0	0	0	0	0	0	0	0	0	0	0	22.919	0	0	0	0	0	0	0	0
1008	Sphingomonadaceae(1.0000)	Sphingobium(0.8600)			0	0	0	0	0	0	0	0	0	0	0	0	0	0	0	0	0	0	0	0	0	0	0	0	0	0	0	0	0	0	0	0	0	0	0	0	0	0	0	0	0	0	0	0	0
1009	Unclassified_Acidobacteria(0.7200)	Paludibaculum(0.2736)			0	0	0	0	0	0	0	0	0	0	0	0	0	0	0	0	0	0	0	0	0	0	0	0	0	0	0	0	0	0	0	0	0	0	0	0	0	0	0	0	0	0	0	27.5496	0
1010	Gaiellaceae(0.9800)	Gaiella(0.9604)			0	0	0	0	0	0	0	0	0	0	0	0	0	0	0	0	0	0	0	0	0	0	0	0	0	0	0	3.80489	0	0	0	0	0	0	0	0	0	0	0	0	0	0	0	0	14.322
1011	Simkaniaceae(0.3800)	Simkania(0.1444)			0	0	0	0	0	0	0	0	0	0	0	0	0	0	0	0	0	0	0	0	0	0	0	0	0	0	0	0	0	0	0	0	0	0	0	0	0	0	0	0	0	0	0	0	0
1012	Comamonadaceae(0.9200)	Ramlibacter(0.7820)			0	0	0	0	0	0	0	0	0	0	0	0	0	0	0	0	0	0	0	0	0	0	0	0	0	0	0	0	0	0	0	0	0	0	0	0	0	6.21605	0	0	0	0	0	0	0
1013	Erythrobacteraceae(0.9500)	Porphyrobacter(0.6935)			0	0	0	0	0	0	0	0	0	0	0	0	17.8969	0	0	0	0	0	0	0	0	0	0	0	0	0	0	0	0	0	0	0	0	0	0	0	0	0	0	0	0	0	0	0	0
1014	Peptoniphilaceae(1.0000)	Peptoniphilus(1.0000)			0	0	0	0	0	0	0	0	0	0	0	65.2978	0	0	0	0	0	0	0	0	0	0	0	0	0	0	0	0	0	0	0	0	0	0	0	0	0	0	0	0	0	0	0	0	0
1016	Bacillaceae(0.7000)	Bacillus(0.2170)			0	0	0	0	0	0	0	0	0	0	0	0	0	0	0	0	0	0	0	0	0	0	0	0	0	0	0	0	0	0	0	0	0	0	0	0	0	0	0	0	0	0	10.0053	0	0
1017	Lactobacillaceae(1.0000)	Lactobacillus(1.0000)			0	0	0	0	0	0	0	0	0	0	0	0	0	0	0	0	0	0	0	0	0	0	0	0	0	0	0	0	0	0	0	0	0	0	0	0	0	0	0	0	0	0	0	0	0
1018	Actinomycetaceae(0.3900)	Arcanobacterium(0.0897)			0	0	0	0	0	0	0	0	0	0	0	0	0	0	0	0	0	0	20.2403	0	17.3107	0	0	0	0	0	0	0	0	0	0	0	0	0	0	0	0	0	0	0	0	0	0	0	0
1019	Intrasporangiaceae(1.0000)	Knoellia(0.5300)			0	0	0	0	0	0	0	0	0	0	0	0	0	0	0	0	0	0	0	0	0	0	0	0	36.3075	0	0	0	0	0	0	0	0	0	0	0	0	0	0	0	0	0	0	0	0
1020	Rhodospirillaceae(0.4200)	Pararhodospirillum(0.1008)			0	0	0	0	0	0	0	0	0	0	0	0	0	0	0	0	0	0	0	0	0	0	0	0	0	0	0	0	0	0	0	0	0	41.643	0	0	0	0	0	0	0	0	0	0	0
1021	Nakamurellaceae(0.6600)	Nakamurella(0.4356)			0	0	0	0	0	0	0	0	3.70115	0	0	0	0	0	0	0	0	0	0	0	0	0	0	0	0	0	0	0	0	0	0	0	0	0	0	0	0	0	0	0	0	0	4.2458	0	0
1022	Parachlamydiaceae(0.4200)	Neochlamydia(0.1554)			0	0	0	0	0	0	0	0	0	0	0	0	0	0	0	0	0	0	0	0	0	0	0	0	0	0	0	0	0	0	0	0	0	0	0	0	0	0	0	0	0	0	0	25.7958	0
1023	Nocardioidaceae(1.0000)	Nocardioides(1.0000)			0	0	0	0	0	0	0	0	0	0	0	0	0	0	0	0	0	0	0	0	0	0	0	0	0	0	4.21066	0	0	0	0	0	0	0	0	0	0	7.89526	0	0	0	0	0	0	0
1024	Nitrospiraceae(0.1300)	Thermodesulfovibrio(0.0143)			0	0	0	0	0	0	0	0	0	0	0	0	0	0	0	0	0	0	0	0	0	0	0	0	0	0	0	0	0	0	0	0	0	0	0	0	0	10.5467	0	0	0	0	0	0	0
1025	Nocardiaceae(1.0000)	Williamsia(1.0000)			0	0	0	0	11.018	0	0	0	0	0	0	0	0	0	0	0	22.5327	0	0	0	0	0	0	0	0	0	0	0	0	0	0	0	0	0	0	0	0	0	0	0	0	0	0	0	0
1026	Cytophagaceae(1.0000)	Dyadobacter(1.0000)			0	0	0	0	0	0	0	0	0	0	0	0	0	0	0	0	0	0	0	0	0	0	0	0	0	0	0	3.8795	0	0	0	0	0	0	0	0	0	0	0	0	0	0	0	0	13.5918
1027	Acetobacteraceae(1.0000)	Rubritepida(0.2100)			0	0	0	0	0	0	0	0	0	0	0	0	3.05427	0	0	0	0	0	0	0	55.5651	0	0	0	0	0	6.96379	0	0	0	0	0	0	0	0	0	0	0	0	0	0	0	0	0	0
1028	Bacillaceae(0.9000)	Bacillus(0.7380)			0	0	0	0	0	0	0	0	0	0	0	0	0	18.4277	0	0	0	0	0	0	0	0	0	0	0	0	0	0	0	0	0	0	0	0	0	0	0	0	0	0	0	0	0	0	0
1029	Acetobacteraceae(1.0000)	Roseomonas(0.9300)			0	0	0	0	0	0	0	0	0	0	0	0	0	0	0	0	0	0	0	0	0	0	0	0	0	0	0	0	0	0	0	0	0	0	0	0	0	0	0	0	0	0	0	0	0
1030	Solirubrobacteraceae(0.5700)	Solirubrobacter(0.3249)			0	6.39474	0	0	14.166	0	0	0	0	0	0	0	0	0	0	0	0	0	0	0	0	0	0	0	0	0	0	0	0	0	0	0	0	0	0	0	0	0	0	0	0	0	0	0	0
1031	Planctomycetaceae(0.9900)	Aquisphaera(0.5049)			0	0	0	0	0	0	0	0	0	0	0	0	0	0	0	0	0	0	0	0	0	0	0	0	0	0	0	0	0	0	0	0	0	0	0	0	0	0	0	0	0	0	0	0	14.5466
1032	Sutterellaceae(0.2000)	Parasutterella(0.0400)			0	0	0	0	0	0	0	0	0	0	0	0	0	0	0	0	0	0	0	0	0	0	0	0	0	0	0	0	0	0	0	0	0	0	0	0	0	0	0	0	0	0	0	0	0
1033	Halothiobacillaceae(0.1000)	Halothiobacillus(0.0100)			26.114	0	0	0	0	0	0	0	0	0	0	0	0	0	0	0	0	0	0	0	0	0	0	0	0	0	0	0	0	0	0	0	0	0	0	0	0	0	0	0	0	0	0	0	0
1034	Coxiellaceae(1.0000)	Diplorickettsia(1.0000)			0	0	0	0	0	0	0	0	0	0	0	0	0	0	0	0	0	0	2.61165	0	0	25.4592	0	0	0	0	0	0	0	0	0	5.60224	0	0	0	0	0	0	0	0	0	0	0	0	0
1035	Bacillaceae(0.9500)	Bacillus(0.8550)			0	0	0	0	0	0	0	0	0	0	0	0	0	0	0	0	0	0	0	0	0	0	0	0	0	0	0	0	81.0226	0	0	0	0	0	0	0	0	0	0	0	0	0	0	0	0
1036	Prochlorococcaceae(0.2000)	Prochlorococcus(0.0400)			0	0	0	0	0	0	0	0	0	0	0	0	0	0	0	0	0	68.7569	0	0	0	0	0	0	0	0	0	0	0	0	0	0	0	0	0	0	0	0	0	0	0	0	0	0	0
1037	Deinococcaceae(1.0000)	Deinococcus(1.0000)			0	0	0	0	0	0	0	0	0	0	0	0	0	0	0	0	0	0	0	0	0	3.20597	0	0	0	0	0	9.58683	0	0	0	0	0	0	0	0	0	0	0	0	0	0	0	0	0
1038	Parachlamydiaceae(0.7700)	Parachlamydia(0.3157)			0	0	0	0	0	0	0	0	0	0	0	0	17.2004	0	0	0	0	0	0	0	0	0	0	0	0	0	0	0	0	0	0	0	0	0	0	0	0	0	0	0	0	0	0	0	0
1039	Enterobacteriaceae(0.1600)	Mangrovibacter(0.0064)			0	0	0	0	0	0	0	0	0	0	0	0	0	22.1895	0	0	0	0	0	0	0	0	0	0	0	0	0	0	0	0	0	0	0	0	0	0	0	0	0	0	0	0	0	0	0
1040	Leptotrichiaceae(1.0000)	Leptotrichia(0.9900)			0	0	0	0	0	0	0	0	0	0	0	0	0	0	0	0	0	53.5495	0	0	0	0	0	0	0	0	0	0	0	0	0	0	0	0	0	0	0	0	0	0	0	0	0	0	0
1041	Acetobacteraceae(1.0000)	Roseomonas(0.9900)			0	0	0	0	0	0	0	0	0	0	0	0	0	0	0	0	0	0	0	0	0	0	0	0	0	0	0	11.3401	0	0	0	0	0	0	0	0	0	0	0	0	0	0	0	0	0
1042	Flavobacteriaceae(1.0000)	Flavobacterium(1.0000)			0	0	0	0	0	0	0	0	0	0	0	0	0	12.6486	0	0	0	0	0	0	0	0	0	0	0	0	0	0	0	0	0	0	0	0	0	0	0	0	0	0	0	0	0	0	0
1043	Enterobacteriaceae(1.0000)	Obesumbacterium(0.7600)			0	0	0	0	0	0	0	0	0	0	0	0	0	0	0	0	0	0	0	0	0	0	0	0	0	0	0	0	0	0	0	0	17.4006	0	0	0	0	0	0	0	0	0	0	0	0
1044	Pseudonocardiaceae(1.0000)	Actinomycetospora(0.7000)			0	0	0	0	0	0	0	0	0	0	0	0	0	0	0	0	0	0	0	0	0	0	0	0	0	0	0	0	0	0	0	0	0	0	0	0	0	0	0	0	0	0	14.8049	0	0
1045	Unclassified_Thermoanaerobacterales(0.5200)	Caldicellulosiruptor(0.2704)			0	0	0	0	0	0	0	0	0	0	0	0	18.272	0	0	0	0	0	0	0	0	0	0	0	0	0	0	0	0	0	0	0	0	0	0	0	0	0	0	0	0	0	0	0	0
1046	Chitinophagaceae(1.0000)	Flavitalea(0.9800)			0	0	0	0	16.7729	0	0	0	0	0	0	0	0	0	0	0	0	0	0	0	0	0	0	0	0	0	0	0	0	0	0	0	0	0	0	0	0	0	0	0	0	0	0	0	0
1047	Unclassified_Burkholderiales(0.9300)	Tepidimonas(0.8649)			0	0	0	0	0	0	0	0	0	0	0	0	0	0	0	0	0	0	0	0	0	0	0	0	0	0	0	0	0	0	0	0	0	16.8321	0	0	0	0	0	0	0	0	0	0	0
1049	Bacillaceae(0.9600)	Psychrobacillus(0.8928)			0	0	0	0	0	0	0	0	0	0	0	0	0	0	0	0	0	0	0	0	0	0	0	0	0	0	0	0	0	0	0	0	0	0	0	0	0	0	0	0	0	0	0	0	0
1051	Cytophagaceae(1.0000)	Hymenobacter(1.0000)			0	0	0	0	0	0	0	0	0	0	0	0	0	0	0	0	0	0	0	0	0	0	0	0	0	0	0	0	0	0	0	0	0	0	0	0	0	0	0	2.68471	61.2147	0	0	0	0
1052	Solirubrobacteraceae(1.0000)	Solirubrobacter(1.0000)			0	0	0	0	0	0	0	0	0	0	0	0	0	0	0	0	0	0	0	0	0	0	0	0	0	14.854	0	0	0	0	0	0	0	0	0	0	0	0	0	0	0	0	0	0	9.82881
1053	Sphingomonadaceae(1.0000)	Sphingomonas(0.8700)			0	0	0	0	0	0	0	0	0	0	0	0	0	0	0	0	0	0	0	0	0	0	0	0	0	0	0	0	0	0	0	0	0	0	14.6905	0	0	0	0	0	0	0	0	0	0
1054	Pseudonocardiaceae(1.0000)	Pseudonocardia(0.7300)			0	0	0	0	0	6.66279	0	0	0	0	0	0	0	0	0	0	0	0	0	0	0	0	0	0	0	0	0	0	0	0	0	0	0	0	0	0	0	0	0	0	0	0	3.91352	0	0
1055	Rhizobiaceae(0.8100)	Rhizobium(0.3564)			0	0	0	0	0	0	0	0	0	0	2.68218	0	0	0	0	0	0	0	0	0	0	0	0	0	0	0	0	0	0	0	0	0	0	0	0	0	0	0	0	19.3299	0	0	0	0	0
1056	Conexibacteraceae(0.4200)	Conexibacter(0.1764)			0	0	0	0	0	0	0	0	0	0	0	0	0	0	0	0	0	0	0	0	0	0	0	0	0	0	0	0	0	0	0	0	0	0	0	0	0	10.1637	0	0	0	0	0	0	0
1057	Unclassified_Alphaproteobacteria(0.5500)	Geminicoccus(0.3025)			0	0	0	0	0	0	0	0	0	0	0	0	0	0	0	0	0	58.0793	0	0	0	0	0	0	0	0	0	0	0	0	0	0	0	0	0	0	0	0	0	0	0	0	0	0	0
1058	Caulobacteraceae(1.0000)	Phenylobacterium(0.9600)			0	0	0	0	0	0	0	0	0	0	0	0	0	0	0	0	0	0	0	0	0	0	0	0	0	0	0	0	0	0	0	0	0	0	0	0	0	0	0	0	0	0	0	0	0
1059	Sphingomonadaceae(1.0000)	Sphingomonas(0.7300)			0	0	0	0	0	0	0	0	0	0	0	0	0	0	0	0	0	0	0	0	0	0	0	0	0	0	0	0	0	0	0	0	0	0	0	0	0	0	0	0	0	0	0	0	0
1060	Rhodospirillaceae(0.9500)	Lacibacterium(0.3040)			0	0	0	0	0	0	0	0	0	0	0	0	0	0	0	0	0	0	0	0	0	0	0	0	0	0	0	0	0	0	0	0	0	0	0	0	0	0	0	0	69.2166	0	0	0	0
1061	Streptomycetaceae(1.0000)	Streptomyces(0.4700)			0	0	0	0	0	0	0	0	0	0	0	0	0	0	0	0	0	0	0	0	0	0	0	0	0	0	0	0	0	0	0	0	0	0	0	0	0	0	0	0	0	0	0	0	0
1062	Sphingomonadaceae(1.0000)	Sphingomonas(0.8900)			0	0	0	0	0	4.41058	0	0	0	0	0	0	0	0	0	0	0	0	0	0	0	0	0	0	0	0	0	0	0	0	0	0	0	0	0	0	0	0	0	0	0	0	0	0	0
1063	Anaeromyxobacteraceae(0.2500)	Anaeromyxobacter(0.0625)			0	0	0	0	0	0	0	0	0	0	0	0	0	0	0	0	0	0	0	0	0	0	0	0	0	0	0	0	0	0	0	0	0	0	14.8644	0	0	0	0	0	0	0	0	0	0
1064	Oxalobacteraceae(0.3300)	Herbaspirillum(0.0660)			0	0	0	0	0	0	0	0	0	0	0	0	0	0	0	0	0	0	0	0	0	0	0	0	0	27.5031	0	0	3.31155	0	0	0	0	0	0	0	0	0	0	0	0	0	0	0	0
1065	Micromonosporaceae(1.0000)	Catellatospora(0.9200)			0	0	0	0	0	0	0	0	0	0	0	0	0	0	0	0	0	0	0	0	0	0	0	0	0	0	0	0	0	0	0	0	0	0	0	5.6473	0	0	0	8.36095	0	0	3.8766	0	0
1066	Nocardioidaceae(1.0000)	Nocardioides(0.5800)			0	6.73731	0	0	0	0	0	0	0	0	0	0	0	0	0	0	0	0	0	0	0	0	0	0	0	0	0	0	0	0	0	0	0	0	0	0	0	0	0	0	0	0	0	0	0
1067	Aeromonadaceae(0.7600)	Aeromonas(0.3116)			0	0	0	0	0	0	0	0	0	0	0	0	0	0	0	0	0	0	0	0	0	0	0	0	0	0	0	0	0	0	0	0	0	0	0	0	0	0	0	0	0	0	0	0	0
1068	Sphingomonadaceae(1.0000)	Sphingobium(1.0000)			0	0	0	0	0	0	0	0	0	0	0	0	0	0	0	0	0	0	0	0	0	0	0	0	0	0	0	0	0	0	0	0	0	0	0	0	0	0	0	0	0	0	0	0	0
1069	Rhodospirillaceae(0.3100)	Defluviicoccus(0.0372)			0	0	0	0	0	0	0	0	0	0	0	0	0	0	0	0	0	0	0	0	0	0	0	0	0	0	0	0	0	0	0	0	0	0	14.734	0	0	0	0	0	0	0	0	0	0
1070	Conexibacteraceae(0.1500)	Conexibacter(0.0225)			0	0	0	0	0	0	0	0	0	0	0	0	0	0	0	0	0	0	0	0	0	0	0	0	0	0	0	0	0	0	0	0	0	0	0	0	0	0	0	0	0	0	0	0	0
1071	Lysobacteraceae(1.0000)	Lysobacter(0.9900)			0	0	0	0	0	0	0	0	0	0	0	0	0	0	0	0	0	0	0	0	0	0	0	53.0688	0	0	0	0	0	0	0	0	0	0	0	0	0	0	0	0	0	0	0	0	0
1072	Nocardiaceae(1.0000)	Williamsia(1.0000)			0	0	0	0	0	0	0	0	0	0	0	0	0	0	0	0	0	0	0	0	0	0	0	0	0	0	0	0	0	0	0	0	0	0	0	0	0	0	10.0385	0	0	0	0	0	0
1073	Paenibacillaceae(0.9700)	Paenibacillus(0.8633)			0	5.4812	0	0	0	0	0	0	0	0	0	0	0	0	0	0	0	0	0	0	0	0	0	0	0	0	0	0	0	0	0	0	0	0	0	0	0	0	0	0	0	0	0	0	14.4343
1074	Nevskiaceae(0.8000)	Steroidobacter(0.6400)			0	0	0	0	0	0	0	0	0	0	0	0	17.9505	0	0	0	0	0	0	0	0	0	0	0	0	0	0	0	0	0	0	0	0	0	0	0	0	0	0	0	0	0	0	0	0
1075	Acetobacteraceae(1.0000)	Gluconobacter(0.9500)			0	0	0	0	0	0	0	0	0	0	0	0	0	0	0	0	0	0	0	0	0	0	0	0	0	0	0	0	0	0	0	0	0	0	0	0	0	0	0	0	0	0	0	26.3073	0
1076	Unclassified_Rhodospirillales(1.0000)	Reyranella(1.0000)			0	0	0	0	0	0	0	21.9102	0	0	0	0	0	0	0	0	0	0	0	0	0	0	0	0	0	0	0	0	0	0	0	0	0	0	0	0	0	0	0	0	0	0	0	0	0
1077	Chitinophagaceae(1.0000)	Sediminibacterium(0.8800)			0	0	0	0	0	0	0	0	0	0	0	0	0	0	0	0	0	0	0	0	0	0	0	0	0	0	0	0	0	0	0	0	0	0	0	0	0	10.8118	0	0	0	0	0	0	0
1078	Mycobacteriaceae(0.9900)	Mycobacterium(0.9801)			0	0	0	0	14.707	0	0	0	0	0	0	0	0	0	0	0	0	0	0	0	0	0	0	0	0	0	0	0	0	0	0	0	0	0	0	0	0	0	0	0	6.20149	0	0	0	0
1079	Ruminococcaceae(0.5100)	Ruminococcus(0.2397)			0	0	0	0	0	0	0	0	0	0	0	0	0	0	0	0	0	0	0	0	0	0	0	0	0	0	0	0	0	0	0	0	0	0	3.91168	0	0	0	0	0	0	0	0	0	0
1080	Cytophagaceae(1.0000)	Dyadobacter(1.0000)			0	0	0	0	0	0	0	0	0	0	0	0	0	0	0	0	0	0	0	0	0	0	0	0	0	0	0	0	0	0	0	0	0	0	0	0	0	0	0	0	0	0	0	0	0
1081	Geodermatophilaceae(0.3800)	Geodermatophilus(0.0988)			0	0	0	0	0	0	0	0	0	0	0	0	0	0	0	0	0	0	0	0	0	0	0	0	0	0	0	0	0	0	0	0	0	0	0	0	0	0	0	0	0	0	6.60868	0	0
1082	Sphingomonadaceae(1.0000)	Rhizorhabdus(0.5000)			0	0	0	0	0	0	0	0	0	0	0	0	0	0	0	0	0	0	0	0	0	0	0	0	0	0	0	3.39456	0	0	0	7.0028	0	0	8.86648	0	0	0	0	2.83812	0	0	0	0	0
1083	Unclassified_Acidobacteria(0.5800)	Bryobacter(0.1914)			0	0	0	0	0	0	0	0	0	0	0	0	0	0	0	0	0	0	0	0	0	0	0	0	0	0	0	0	0	0	0	0	0	0	0	0	0	0	0	10.6621	0	0	0	0	0
1084	Streptomycetaceae(1.0000)	Streptomyces(1.0000)			0	0	0	0	0	0	0	0	0	0	0	0	0	0	0	0	0	0	0	0	0	0	4.47761	0	0	0	0	0	0	0	0	0	0	0	0	0	0	0	0	0	0	0	2.51056	0	0
1085	Streptomycetaceae(1.0000)	Streptomyces(1.0000)			0	0	0	0	0	0	16.4474	0	0	0	0	0	0	0	0	0	0	0	0	0	0	14.144	0	0	0	0	0	0	0	0	0	0	0	0	0	0	0	0	0	0	0	0	0	0	0
1086	Geodermatophilaceae(0.6400)	Modestobacter(0.3392)			0	0	0	0	0	0	0	0	0	0	0	0	0	0	0	0	0	0	0	0	0	0	0	0	0	0	0	0	0	0	0	0	0	0	0	0	0	0	0	0	0	0	0	0	0
1087	Unclassified_Alphaproteobacteria(0.6100)	Geminicoccus(0.3721)			0	0	0	0	0	0	0	0	0	0	0	0	0	0	0	20.4939	0	0	0	0	0	0	0	0	0	0	16.0329	0	0	0	0	0	0	0	0	0	0	0	0	0	0	0	0	0	0
1088	Conexibacteraceae(0.5300)	Conexibacter(0.2809)			0	0	0	0	0	0	0	0	0	0	0	0	0	0	0	0	0	0	0	0	0	12.0696	0	0	0	0	0	0	0	0	0	0	0	0	0	0	0	0	0	0	0	0	7.1994	0	0
1089	Clostridiaceae(0.2800)	Clostridium(0.0644)			0	0	0	0	0	0	0	0	0	0	0	0	0	0	0	0	0	0	0	22.7594	0	0	0	0	0	0	0	0	0	0	0	3.5014	0	0	0	0	0	3.32897	0	0	0	0	0	0	0
1090	Paenibacillaceae(1.0000)	Paenibacillus(1.0000)			0	0	0	0	0	0	0	0	0	0	0	0	0	0	0	0	0	0	0	0	0	0	0	0	0	40.7325	0	0	0	0	0	0	0	0	0	0	0	0	0	0	0	0	0	0	0
1091	Oscillatoriales(0.4500)	Halospirulina(0.1170)			0	0	0	0	0	0	0	0	0	0	0	0	0	0	0	0	0	55.3291	0	0	0	0	0	0	0	0	0	0	0	0	0	0	0	0	0	0	0	0	0	0	0	0	0	0	0
1092	Gemmatimonadaceae(1.0000)	Gemmatimonas(1.0000)			0	0	0	0	17.3632	0	0	0	0	0	0	0	0	0	0	0	0	0	0	0	0	0	0	0	0	0	0	0	0	0	0	0	0	0	0	0	0	0	0	0	0	0	0	0	0
1093	Microbacteriaceae(1.0000)	Agromyces(1.0000)			0	0	0	0	0	0	0	0	0	0	0	0	0	0	0	0	0	0	0	0	0	0	0	0	0	0	0	0	0	0	0	0	0	0	0	0	0	0	0	0	0	0	11.4821	0	0
1094	Cytophagaceae(1.0000)	Hymenobacter(1.0000)			0	0	0	0	0	0	0	0	0	0	0	0	0	0	0	0	0	0	0	0	0	0	0	0	0	0	0	0	0	0	0	0	0	0	0	0	0	0	0	0	0	0	0	0	0
1095	Streptomycetaceae(1.0000)	Streptomyces(1.0000)			0	0	0	0	0	0	0	0	0	0	0	0	0	0	0	0	0	0	0	0	0	0	0	0	0	0	0	0	0	0	0	0	0	0	0	0	0	0	0	0	0	0	0	27.0381	0
1096	Caulobacteraceae(0.9400)	Phenylobacterium(0.5076)			0	0	0	0	0	0	0	0	0	0	0	0	0	0	0	0	0	0	0	0	0	0	0	0	0	0	0	0	0	0	0	0	0	0	0	0	0	0	0	0	0	0	0	0	0
1097	Acetobacteraceae(1.0000)	Acidisoma(0.4400)			0	0	0	0	0	0	0	0	0	0	0	0	0	0	0	0	0	0	0	0	0	0	0	0	0	0	0	0	0	0	0	0	0	0	0	0	0	0	0	0	0	0	0	22.4343	0
1098	Chitinophagaceae(1.0000)	Ferruginibacter(0.8100)			0	0	0	0	0	0	0	0	0	0	0	0	17.0396	0	0	0	0	0	0	0	0	0	0	0	0	0	0	0	0	0	0	0	0	0	0	0	0	0	0	0	0	0	0	0	0
1100	Gaiellaceae(0.9800)	Gaiella(0.9604)			0	0	0	0	0	0	0	0	0	0	0	0	0	0	0	0	0	0	0	0	0	0	0	0	15.2325	0	0	0	0	0	0	0	0	0	0	0	0	0	0	0	0	0	0	0	0
1101	Lysobacteraceae(0.8100)	Ignatzschineria(0.6561)			29.0331	0	0	0	0	0	0	0	0	0	0	0	0	0	0	0	0	0	0	0	0	0	0	0	0	0	0	0	0	0	0	0	0	0	0	0	0	0	0	0	0	0	0	0	0
1102	Dermatophilaceae(0.5400)	Piscicoccus(0.2214)			0	0	0	0	0	4.78595	0	0	0	0	0	0	0	0	0	0	0	0	0	0	0	0	0	0	0	0	0	0	0	0	0	0	0	0	0	0	0	0	0	0	0	0	0	0	0
1103	Flavobacteriaceae(1.0000)	Cloacibacterium(0.9700)			0	0	0	0	0	0	0	0	0	0	0	0	0	0	0	0	0	0	0	0	0	0	0	0	0	0	0	0	0	0	0	0	0	0	0	0	0	0	0	0	0	0	0	0	0
1104	Neisseriaceae(1.0000)	Eikenella(0.9100)			0	0	0	0	0	0	0	0	0	0	0	0	0	0	0	0	0	0	0	0	0	0	0	0	0	0	0	0	0	0	0	0	0	0	0	0	0	0	0	0	0	0	0	0	0
1105	Unclassified_Acidimicrobineae(0.4800)	Aciditerrimonas(0.2304)			0	0	0	0	0	0	0	0	0	0	0	0	0	0	0	0	0	0	0	0	0	0	0	0	0	0	0	0	0	0	0	0	0	0	0	0	0	0	0	0	0	0	12.3682	0	0
1106	Cytophagaceae(1.0000)	Rufibacter(0.7600)			0	0	0	0	0	0	0	0	0	0	0	0	0	0	0	0	0	0	0	0	0	0	0	0	0	0	0	0	0	0	0	0	0	0	0	0	13.6204	3.62357	0	0	0	0	0	0	0
1107	Gaiellaceae(0.9500)	Gaiella(0.9025)			0	0	0	0	0	0	0	0	0	0	0	0	0	0	0	0	0	0	0	0	0	0	0	0	0	36.3227	0	0	0	0	0	0	0	0	0	0	0	0	0	0	0	0	0	0	0
1108	Hyphomicrobiaceae(0.7300)	Rhodoplanes(0.5256)			0	0	0	4.31129	0	0	0	0	0	0	0	0	0	0	0	0	0	0	0	0	0	0	0	0	0	0	0	0	0	0	0	0	0	0	0	2.9697	0	0	0	0	0	0	0	0	0
1109	Sphingomonadaceae(1.0000)	Sphingomonas(0.9000)			0	0	0	0	0	0	0	0	0	0	0	0	0	0	0	0	0	0	0	0	0	0	0	0	0	0	0	0	0	0	0	0	0	0	0	0	0	0	0	0	0	0	0	0	0
1110	Rhodospirillaceae(1.0000)	Skermanella(1.0000)			0	0	0	0	0	0	0	0	0	0	0	0	0	0	25.1474	0	0	0	0	0	0	0	0	0	0	0	0	0	0	0	0	0	0	0	0	4.28416	0	0	0	0	0	0	0	0	0
1111	Methylobacteriaceae(1.0000)	Methylobacterium(1.0000)			0	0	0	0	0	0	0	0	0	0	0	0	0	0	0	0	0	0	0	0	0	0	0	0	0	0	0	0	0	0	0	0	0	0	11.0396	0	0	0	0	0	0	0	0	0	0
1112	Oxalobacteraceae(0.9400)	Undibacterium(0.8836)			28.6386	0	0	0	0	0	0	0	0	0	0	0	0	0	0	0	0	0	0	0	0	0	0	0	0	0	0	0	0	0	0	0	0	0	0	0	0	0	0	0	0	0	0	0	0
1113	Moraxellaceae(1.0000)	Acinetobacter(1.0000)			29.9798	0	0	0	0	0	0	0	0	0	0	0	0	0	0	0	0	0	0	0	0	0	0	0	0	0	0	0	0	0	0	0	0	0	0	0	0	0	0	0	0	0	0	0	0
1114	Nannocystaceae(1.0000)	Enhygromyxa(0.6900)			0	0	0	0	0	0	0	0	0	0	0	0	0	0	0	0	0	0	0	0	0	0	0	0	0	0	0	0	0	0	0	0	0	0	0	0	0	10.8118	0	0	0	0	0	0	0
1115	Cytophagaceae(0.9900)	Hymenobacter(0.9801)			0	0	0	0	0	0	0	0	0	0	0	0	0	0	0	0	0	0	0	0	0	0	0	0	0	0	0	0	0	0	0	0	0	0	10.1704	0	0	0	0	0	0	0	0	0	0
1116	Lysobacteraceae(0.9400)	Xanthomonas(0.8836)			25.5617	0	0	0	0	0	0	0	0	0	0	0	0	0	0	0	0	0	0	0	0	0	0	0	0	0	0	0	0	0	0	0	0	0	0	0	0	0	0	0	0	0	0	0	0
1117	Hyphomicrobiaceae(1.0000)	Devosia(1.0000)			0	0	0	0	0	2.62758	0	0	0	0	0	0	2.78635	0	0	11.2249	0	0	0	0	0	0	0	0	0	0	0	0	0	0	0	0	0	0	0	0	0	0	0	0	0	0	0	0	4.77399
1118	Clostridiaceae(0.9000)	Clostridium(0.5490)			0	0	0	0	0	0	0	0	0	0	0	0	0	0	0	0	0	0	0	0	0	0	0	0	0	0	0	0	0	0	0	4.90196	0	0	0	0	0	0	0	0	0	0	0	0	0
1119	Burkholderiaceae(0.2900)	Limnobacter(0.0493)			0	0	0	0	0	0	0	0	0	0	13.4109	0	0	0	0	0	0	0	0	0	0	0	0	0	0	0	0	0	0	0	0	0	0	0	0	0	0	0	0	0	0	0	0	0	0
1120	Bacteriovoracaceae(1.0000)	Peredibacter(1.0000)			0	0	0	0	0	0	0	0	0	0	0	0	0	0	0	0	0	0	0	43.9638	0	0	0	0	0	0	0	0	0	0	0	0	0	0	0	0	0	0	0	0	0	0	0	0	0
1121	Unclassified_Bacillales(0.9900)	Exiguobacterium(0.9801)			0	0	0	0	0	0	0	0	16.2723	0	0	0	0	0	0	0	0	0	0	0	0	0	0	0	0	0	0	0	0	0	0	0	0	0	0	0	0	0	0	0	0	0	0	0	0
1122	Rhodobacteraceae(0.9200)	Rubellimicrobium(0.3864)			0	0	0	0	0	0	0	0	4.40309	0	0	0	0	12.594	0	0	0	0	0	0	0	0	0	0	0	0	0	0	0	0	0	0	0	0	0	0	0	0	0	0	0	0	0	0	0
1123	Erythrobacteraceae(0.9000)	Porphyrobacter(0.5490)			0	0	0	0	0	0	0	0	0	0	0	0	0	0	0	0	0	0	0	0	0	0	0	0	0	0	0	0	0	0	0	0	0	0	0	0	0	0	0	0	0	0	0	25.065	0
1124	Acidimicrobiaceae(0.9700)	Ilumatobacter(0.9409)			0	0	0	0	0	0	0	0	0	0	0	0	0	0	0	0	0	0	0	0	0	0	0	0	0	0	0	0	0	0	0	0	0	0	0	0	0	0	0	0	0	0	0	0	0
1125	Bacillaceae(0.6700)	Caldalkalibacillus(0.1474)			0	0	0	0	0	0	0	0	0	0	0	0	0	0	0	0	0	0	0	0	0	0	0	0	0	0	0	0	0	0	0	0	0	0	0	0	0	0	0	0	0	0	0	0	0
1126	Sphingobacteriaceae(1.0000)	Pedobacter(1.0000)			0	0	0	0	0	0	0	0	0	0	10.0475	0	0	0	0	0	0	0	0	0	14.3187	0	0	0	0	0	0	0	0	0	0	0	0	0	0	0	0	0	0	0	0	0	0	0	0
1127	Planctomycetaceae(0.9700)	Planctomicrobium(0.2522)			0	0	0	0	0	0	0	20.0995	0	0	0	0	0	0	0	0	0	0	0	0	0	0	0	0	0	0	0	0	0	0	0	0	0	0	0	0	0	0	0	0	0	0	0	0	0
1128	Nocardioidaceae(1.0000)	Mumia(0.9200)			0	0	0	0	0	0	0	0	0	0	0	0	0	0	0	0	0	0	0	0	0	0	0	0	0	0	0	11.1536	0	0	0	0	0	0	0	0	0	0	0	0	0	0	0	0	0
1129	Cytophagaceae(1.0000)	Dyadobacter(1.0000)			0	0	0	0	0	0	0	0	0	0	0	0	0	0	0	0	0	0	0	9.32994	0	0	0	0	0	0	0	0	0	0	0	0	0	0	10.7789	0	0	0	0	0	0	0	0	0	0
1130	Nocardioidaceae(1.0000)	Nocardioides(1.0000)			0	0	0	0	0	0	0	0	0	0	0	0	0	3.65282	0	0	0	0	0	0	0	0	0	0	0	0	0	0	0	0	0	0	0	0	0	0	0	0	0	0	0	0	0	0	8.42469
1131	Aerococcaceae(1.0000)	Globicatella(0.9900)			19.3291	4.1109	0	0	0	0	0	0	0	0	0	0	0	0	0	0	0	0	0	0	0	0	0	0	0	0	0	0	0	0	0	0	0	0	0	0	0	0	0	0	0	0	0	0	0
1132	Gemmatimonadaceae(0.7500)	Gemmatimonas(0.5625)			0	19.9836	0	0	0	0	0	0	0	0	5.02376	0	0	0	0	0	0	0	0	0	0	0	0	0	0	0	0	0	0	0	0	0	0	0	0	0	0	0	0	0	0	0	0	0	0
1133	Chitinophagaceae(1.0000)	Ferruginibacter(0.2100)			0	0	0	0	0	0	0	0	0	0	0	0	0	0	0	0	0	0	0	0	0	0	0	0	0	0	0	12.0488	0	0	0	0	0	0	0	0	0	0	0	0	0	0	0	0	0
1134	Conexibacteraceae(0.9000)	Conexibacter(0.8100)			0	0	0	0	0	0	0	0	0	8.20299	0	2.84677	0	0	0	0	0	0	0	0	0	0	0	0	0	0	0	0	0	0	0	0	0	0	0	0	0	0	0	0	0	0	0	0	0
1135	Thermoleophilaceae(0.2100)	Thermoleophilum(0.0441)			0	0	0	0	4.42687	0	0	0	0	0	0	0	0	0	0	0	0	0	0	0	0	0	0	0	0	0	0	0	0	0	0	0	0	0	0	0	0	0	0	0	0	0	7.45784	0	0
1136	Phyllobacteriaceae(0.9700)	Mesorhizobium(0.9021)			0	0	0	0	0	0	0	0	0	0	0	0	0	0	0	0	0	0	0	0	0	0	0	0	0	0	0	10.1464	0	0	0	0	0	0	0	0	0	0	0	0	0	0	0	0	0
1137	Planococcaceae(0.7700)	Ureibacillus(0.5929)			0	4.45348	0	0	0	0	0	0	0	0	0	0	0	0	0	0	0	0	0	0	0	0	0	0	0	0	0	0	0	0	0	0	0	0	0	0	0	0	0	0	0	0	7.9378	0	0
1138	Brucellaceae(0.9300)	Daeguia(0.7068)			0	0	0	0	0	0	0	0	0	0	0	0	0	0	0	0	0	0	0	0	0	0	0	0	0	0	0	0	0	0	0	0	0	0	0	0	0	0	0	0	0	0	0	0	0
1139	Patulibacteraceae(0.3500)	Patulibacter(0.1225)			0	0	0	0	0	0	0	0	0	0	0	0	0	0	0	0	0	0	0	0	0	0	0	0	0	0	0	0	0	0	0	0	0	0	13.3866	0	0	0	0	0	0	0	0	0	0
1140	Cytophagaceae(1.0000)	Hymenobacter(1.0000)			0	0	0	0	0	0	0	0	0	0	0	0	0	0	0	0	0	0	0	0	0	0	0	0	0	0	0	0	0	0	0	0	0	0	0	0	0	0	0	0	0	0	0	0	0
1141	Rhodospirillaceae(0.2600)	Defluviicoccus(0.0182)			0	0	0	0	0	0	0	0	0	0	0	0	0	0	0	26.1063	0	0	0	0	0	0	0	0	0	0	0	0	0	0	0	0	0	0	0	0	0	0	0	0	0	0	0	0	0
1142	Nakamurellaceae(1.0000)	Nakamurella(1.0000)			0	0	0	0	0	0	0	0	0	0	0	0	0	0	0	0	0	0	0	0	0	0	0	0	0	21.5847	0	0	0	0	0	0	0	0	0	0	0	0	0	0	0	0	0	0	0
1143	Clostridiaceae(0.9900)	Tepidimicrobium(0.9603)			0	0	0	0	0	0	0	0	0	0	0	0	0	0	0	0	0	0	0	0	0	0	0	0	0	0	0	7.46057	0	0	0	0	0	0	0	5.45256	0	0	0	0	0	0	0	0	0
1144	Bacteroidaceae(1.0000)	Bacteroides(1.0000)			0	0	0	0	0	0	0	0	0	0	0	31.3145	0	0	0	0	0	25.5614	0	0	0	0	0	0	0	0	0	0	0	0	0	0	0	0	0	0	0	0	0	0	0	0	0	0	0
1145	Planctomycetaceae(1.0000)	Blastopirellula(0.5400)			22.9582	0	0	0	0	0	0	0	0	0	0	0	0	0	0	0	0	0	0	0	0	0	4.97512	0	0	0	0	0	0	0	0	0	0	0	0	0	0	0	0	0	0	0	0	0	0
1146	Sphingobacteriaceae(1.0000)	Pedobacter(0.6300)			0	0	0	0	0	0	0	0	0	0	13.0703	0	0	0	0	0	0	0	0	0	0	0	0	0	0	0	0	0	0	0	0	0	0	0	0	0	0	0	0	0	0	0	0	0	0
1147	Clostridiaceae(0.6300)	Anaerosporobacter(0.1575)			0	0	0	0	0	0	0	0	0	11.6275	0	0	0	0	0	0	0	0	0	0	0	0	0	0	0	0	0	0	0	0	0	0	0	0	0	0	0	0	0	0	0	0	0	0	0
1148	Oligoflexaceae(0.9400)	Oligoflexus(0.8836)			0	0	0	0	0	0	0	0	0	0	0	0	0	0	0	0	0	0	0	0	0	0	0	0	0	0	0	0	0	0	0	0	0	0	0	0	0	0	0	0	0	0	0	0	17.748
1149	Ktedonobacteraceae(0.2000)	Ktedonobacter(0.0400)			0	0	0	0	0	0	0	0	0	12.5434	0	0	0	0	0	0	0	0	0	0	0	0	0	0	0	0	0	0	0	0	0	0	0	0	0	0	0	0	0	0	0	0	0	0	0
1150	Bradyrhizobiaceae(0.9900)	Bosea(0.9801)			0	0	0	0	0	0	0	0	0	0	0	0	0	0	0	0	0	0	0	44.2465	0	0	0	0	0	0	0	0	0	0	0	0	0	0	0	0	0	0	0	0	0	0	0	0	0
1151	Veillonellaceae(0.1500)	Thermosinus(0.0150)			0	0	0	0	0	0	0	0	0	0	0	0	17.2004	0	0	0	0	0	0	0	0	0	0	0	0	0	0	0	0	0	0	0	0	0	0	0	0	0	0	0	0	0	0	0	0
1152	Actinomycetaceae(1.0000)	Actinomyces(1.0000)			0	0	0	0	0	0	0	0	0	0	0	0	0	0	0	0	0	0	0	0	0	0	0	0	0	0	0	0	0	0	0	0	0	0	0	0	0	8.57284	0	0	0	0	0	0	0
1153	Nocardioidaceae(1.0000)	Nocardioides(0.8100)			0	0	0	0	0	0	0	0	0	0	0	0	0	0	0	0	0	0	0	0	0	0	0	0	0	0	0	0	0	0	0	0	0	0	0	0	0	9.6334	0	0	0	0	0	0	0
1154	Carnobacteriaceae(0.9400)	Carnobacterium(0.8742)			0	0	0	0	0	0	0	0	0	0	0	0	0	0	0	0	0	0	0	0	0	0	0	0	0	0	0	0	0	0	0	0	0	0	0	0	0	0	14.4622	0	0	0	0	0	0
1155	Coxiellaceae(0.9600)	Aquicella(0.9216)			0	0	0	0	0	0	0	0	0	0	13.3257	0	0	0	0	0	0	0	0	0	0	0	0	0	0	0	0	0	0	0	0	0	0	0	0	0	0	0	0	0	0	0	0	0	0
1156	Sphaerobacteraceae(0.6600)	Nitrolancea(0.3102)			0	0	0	0	0	0	0	0	0	0	0	0	0	0	0	0	0	0	0	0	0	0	0	0	0	0	0	0	0	0	0	0	0	0	0	0	0	0	0	0	0	0	0	0	16.6247
1157	Sphingomonadaceae(1.0000)	Sphingomonas(1.0000)			0	0	0	0	0	0	0	17.8058	0	0	0	0	0	0	0	0	0	0	0	0	0	0	0	0	0	0	0	0	0	0	0	0	0	0	0	0	0	0	0	0	0	0	0	0	0
1158	Pseudonocardiaceae(0.3100)	Allokutzneria(0.0372)			0	0	0	0	0	0	0	0	0	0	0	0	0	16.0833	0	0	0	0	0	0	0	0	0	0	0	0	0	0	2.87001	0	0	0	0	0	0	0	0	0	0	0	0	0	0	0	0
1159	Flavobacteriaceae(1.0000)	Flavobacterium(1.0000)			0	0	0	0	0	0	0	0	0	0	0	0	0	0	0	0	0	0	0	0	0	0	0	0	0	0	0	0	0	0	0	0	0	0	0	0	0	0	0	0	0	0	0	0	0
1160	Leptotrichiaceae(1.0000)	Leptotrichia(1.0000)			0	0	0	0	0	0	0	0	0	0	0	0	0	0	0	0	0	51.2845	0	0	0	0	0	0	0	0	0	0	0	0	0	0	0	0	0	0	0	0	0	0	0	0	0	0	0
1161	Ruminococcaceae(0.0900)	Acetivibrio(0.0063)			0	0	0	0	0	0	0	0	0	0	0	0	0	0	0	0	0	0	0	0	0	0	0	0	0	0	0	0	0	0	0	0	0	0	0	0	0	0	0	0	0	0	10.7437	0	0
1163	Heliobacteriaceae(0.0800)	Hydrogenispora(0.0064)			0	0	0	0	0	0	0	0	0	0	0	0	0	0	0	0	0	0	0	0	0	0	0	0	0	0	0	0	0	0	0	0	0	0	0	0	0	10.1048	0	0	0	0	0	0	0
1164	Bacillaceae(0.9100)	Lysinibacillus(0.6370)			0	0	0	0	0	0	0	0	0	0	0	0	0	0	0	0	0	0	0	0	0	0	0	0	0	0	0	0	0	0	0	0	0	0	0	0	0	0	0	0	0	0	0	0	0
1165	Pseudonocardiaceae(1.0000)	Pseudonocardia(0.7600)			0	0	0	0	0	0	0	0	17.4847	0	0	0	0	0	0	0	0	0	0	0	0	0	0	0	0	0	0	0	0	0	0	0	0	0	0	0	0	0	0	0	0	0	0	0	0
1166	Ruminococcaceae(0.6400)	Ruminococcus(0.4096)			0	0	0	0	0	0	0	0	0	0	0	0	0	0	0	0	0	14.5603	0	0	0	0	0	0	0	0	0	0	0	0	0	0	0	0	4.86787	0	0	0	0	0	0	0	0	0	0
1167	Unclassified_Acidobacteria(0.5900)	Bryobacter(0.1770)			0	0	0	0	0	0	0	0	0	0	0	0	0	0	0	0	0	0	0	0	0	0	0	0	0	39.3399	0	0	0	0	0	0	0	0	0	0	0	0	0	0	0	0	0	0	0
1168	Thermotogaceae(0.0500)	Pseudothermotoga(0.0025)			0	0	0	0	0	0	0	0	0	0	0	0	0	0	0	0	0	0	0	0	0	0	0	0	0	0	0	0	0	0	0	0	0	0	0	0	0	0	0	0	0	0	0	0	0
1169	Streptomycetaceae(0.8200)	Streptomyces(0.6642)			0	0	0	0	0	0	0	0	0	0	0	0	0	0	0	0	0	0	0	0	0	0	0	0	0	0	0	0	0	0	0	0	0	0	0	0	0	0	0	0	65.8158	0	0	0	0
1170	Rubrobacteraceae(0.3300)	Rubrobacter(0.1089)			0	0	0	0	0	0	0	0	0	0	0	0	0	0	0	0	0	0	0	0	0	0	0	0	0	0	4.21066	4.21522	0	0	0	0	0	0	0	0	0	0	0	0	0	0	0	0	0
1171	Cellulomonadaceae(0.9900)	Cellulomonas(0.9702)			0	0	0	0	0	0	0	0	8.99763	0	0	0	0	0	0	0	0	0	0	0	0	0	0	0	0	0	0	0	0	0	0	0	0	0	0	0	0	0	0	0	0	0	0	0	0
1172	Patulibacteraceae(0.3500)	Patulibacter(0.1225)			0	0	0	0	0	0	0	0	0	0	0	0	0	0	0	0	0	0	0	0	0	0	0	0	0	0	0	0	0	0	0	0	0	0	0	0	5.89345	0	0	0	0	0	7.82704	0	0
1174	Unclassified_Rhodospirillales(1.0000)	Reyranella(1.0000)			0	0	0	0	0	0	0	0	0	0	0	0	0	0	0	0	0	0	0	0	0	0	0	0	0	0	0	0	0	0	0	0	0	0	0	0	0	0	0	0	0	0	3.83968	0	11.2329
1175	Paenibacillaceae(1.0000)	Paenibacillus(1.0000)			0	0	0	0	0	0	0	0	0	0	0	0	0	0	0	0	0	0	0	0	0	0	0	0	0	0	0	12.2726	0	0	0	0	0	0	0	0	0	0	0	0	0	0	0	0	0
1176	Flavobacteriaceae(1.0000)	Flavobacterium(1.0000)			0	0	0	0	0	0	0	0	0	0	0	0	0	0	0	0	0	0	0	0	0	10.4666	0	0	0	0	0	5.37161	0	0	0	0	0	0	0	0	0	0	0	0	0	0	0	0	0
1177	Nocardioidaceae(0.9900)	Aeromicrobium(0.9801)			0	0	0	0	13.2806	0	0	0	0	0	0	0	0	0	0	0	0	0	0	0	0	0	0	0	0	0	0	0	0	0	0	0	0	0	0	0	0	0	0	2.76141	0	0	0	0	0
1178	Comamonadaceae(0.6800)	Acidovorax(0.1564)			0	0	0	0	0	0	0	0	0	0	11.2822	0	0	0	0	0	0	0	0	0	0	0	0	0	0	0	0	0	0	0	0	0	0	0	0	0	0	0	0	0	0	0	0	0	0
1179	Lachnospiraceae(0.4200)	Parasporobacterium(0.1218)			0	0	0	0	0	0	0	0	0	0	0	0	0	0	0	0	0	0	8.48786	0	0	0	0	0	0	0	0	0	0	0	0	0	0	0	0	0	0	8.7496	0	0	0	0	0	0	0
1180	Sphingobacteriaceae(1.0000)	Mucilaginibacter(0.8600)			0	0	0	0	0	0	24.6711	0	0	0	0	0	0	0	0	0	0	0	0	0	0	0	0	0	0	0	0	0	0	0	0	0	0	0	0	0	0	0	0	0	0	0	0	0	0
1181	Coriobacteriaceae(0.9900)	Collinsella(0.9801)			0	0	0	0	0	0	0	0	0	0	0	0	0	0	0	0	0	0	0	0	0	0	0	0	0	0	0	0	0	27.8686	0	0	0	0	0	0	0	0	0	0	0	0	0	0	0
1183	Actinomycetaceae(1.0000)	Arcanobacterium(0.9700)			0	0	0	0	0	0	0	0	0	0	0	11.3871	0	0	0	0	0	0	0	0	0	0	0	0	0	28.5476	0	0	0	0	0	0	0	0	0	0	0	0	0	0	0	0	0	0	0
1184	Gaiellaceae(0.9400)	Gaiella(0.8836)			0	0	0	0	15.7892	0	0	0	0	0	0	0	0	0	0	0	0	0	0	0	0	0	0	0	0	0	0	0	0	0	0	0	0	0	0	0	0	0	0	0	0	0	0	0	0
1185	Unclassified_Clostridiales(1.0000)	Anaerococcus(1.0000)			0	0	0	0	0	0	0	0	0	0	0	25.0872	0	0	0	0	0	0	0	0	0	0	0	0	0	0	0	0	0	0	0	0	0	0	0	0	0	0	0	0	0	0	0	0	0
1186	Pseudomonadaceae(1.0000)	Cellvibrio(1.0000)			0	0	0	0	0	0	0	0	0	0	0	0	0	0	0	0	0	0	5.87621	0	0	0	0	0	0	0	0	0	0	0	0	0	0	0	0	0	0	0	0	0	0	0	0	0	0
1187	Enterobacteriaceae(1.0000)	Brenneria(0.3200)			0	0	0	0	0	0	0	0	0	0	0	0	0	18.6457	0	0	0	0	0	0	0	0	0	0	0	0	0	0	0	0	0	0	0	0	0	0	0	0	0	0	0	0	0	0	0
1188	Bacillaceae(1.0000)	Bacillus(0.9600)			0	0	0	0	0	0	0	0	0	0	0	0	0	0	0	23.9804	0	0	0	0	0	0	0	0	0	0	0	0	0	0	0	0	0	0	0	0	0	0	0	0	0	0	0	0	0
1189	Streptomycetaceae(0.2200)	Streptomyces(0.0484)			0	0	0	0	15.5432	0	0	0	0	0	0	0	0	0	0	0	0	0	0	0	0	0	0	0	0	0	0	0	0	0	0	0	0	0	0	0	0	0	0	0	0	0	0	0	0
1190	Sphingomonadaceae(1.0000)	Sphingomonas(1.0000)			0	0	0	0	15.1989	0	0	0	0	0	0	0	0	0	0	0	0	0	0	0	0	0	0	0	0	0	0	0	0	0	0	0	0	0	0	0	0	0	0	0	0	0	0	0	0
1192	Prevotellaceae(1.0000)	Prevotella(1.0000)			0	0	0	0	0	0	0	0	0	0	0	0	0	0	0	0	0	0	0	0	0	0	0	0	0	0	0	0	0	0	0	4.20168	0	0	0	0	0	0	0	0	0	0	0	0	0
1193	Paenibacillaceae(1.0000)	Paenibacillus(1.0000)			0	0	14.7988	0	0	0	0	0	0	0	0	0	0	0	0	0	0	16.3399	7.83494	0	0	0	3.23383	0	0	0	0	0	0	0	0	0	0	0	0	0	0	0	0	0	0	0	0	0	0
1194	Micrococcaceae(1.0000)	Arthrobacter(0.6700)			0	0	0	0	0	0	0	0	0	0	0	0	0	0	0	0	0	0	0	0	0	0	0	0	0	0	0	0	0	0	0	0	0	0	0	0	0	0	0	0	0	0	0	0	0
1195	Sphingomonadaceae(0.8900)	Sphingomonas(0.5607)			0	0	0	0	0	13.1848	0	0	0	0	0	0	0	0	0	0	0	0	0	0	0	0	0	0	0	0	0	0	0	0	0	0	0	0	0	0	0	0	0	0	0	0	0	0	0
1196	Acetobacteraceae(1.0000)	Belnapia(1.0000)			0	0	0	0	12.6904	0	0	0	0	0	0	0	0	0	0	0	0	0	0	0	0	0	0	0	0	0	0	0	0	0	0	0	0	0	0	0	0	0	0	0	0	0	0	0	0
1197	Rhodothermaceae(0.0500)	Salinibacter(0.0025)			0	0	0	0	0	0	0	0	0	0	0	0	0	0	0	0	0	0	0	0	0	0	0	0	0	0	0	0	0	0	0	0	0	34.4292	0	0	0	0	0	0	0	0	0	0	0
1198	Coriobacteriaceae(1.0000)	Collinsella(1.0000)			0	0	0	0	0	0	0	0	0	0	0	0	0	0	0	0	0	0	0	0	0	0	0	0	0	0	0	0	0	28.8905	0	0	0	0	0	0	0	0	0	0	0	0	0	0	0
1200	Rhizobiaceae(0.9500)	Rhizobium(0.9025)			0	0	0	0	0	0	4.91633	0	0	0	0	0	0	0	0	0	0	0	0	0	0	0	0	0	0	0	0	0	0	0	0	0	0	0	0	4.72231	0	0	0	5.98306	0	0	0	0	0
1201	Eubacteriaceae(1.0000)	Eubacterium(1.0000)			0	0	0	0	0	0	0	0	0	0	0	0	0	17.2827	0	0	0	0	0	0	0	0	0	0	0	0	0	0	0	0	0	0	0	0	0	0	0	0	0	0	0	0	0	0	0
1202	Armatimonadaceae(0.6000)	Armatimonas(0.3600)			0	34.3717	0	0	0	0	0	0	0	0	0	0	0	0	0	0	0	0	0	0	0	0	0	0	0	0	0	0	0	0	0	0	0	0	0	0	0	0	0	0	0	0	0	0	0
1203	Nocardioidaceae(1.0000)	Nocardioides(0.9500)			0	0	0	0	0	0	0	0	0	0	0	0	0	0	0	0	0	0	0	22.7594	0	0	0	0	0	0	0	0	0	0	0	0	0	0	0	0	0	0	0	0	0	0	0	0	0
1204	Opitutaceae(1.0000)	Opitutus(0.9800)			0	0	0	0	0	0	0	0	0	0	0	0	0	0	0	0	0	0	0	0	0	0	0	0	0	0	0	11.0416	0	0	0	0	0	0	0	0	0	0	0	0	0	0	0	0	0
1205	Unclassified_Burkholderiales(0.3300)	Tepidimonas(0.1023)			0	0	0	0	0	0	0	0	0	0	0	0	0	0	0	0	0	0	0	0	0	0	0	0	0	16.8268	0	0	0	0	0	0	0	0	0	0	0	0	0	0	0	0	0	0	0
1206	Cytophagaceae(1.0000)	Adhaeribacter(1.0000)			0	0	0	5.13686	0	0	0	0	0	0	0	0	0	0	0	0	0	0	0	0	0	0	0	0	0	0	0	0	0	0	0	0	0	0	0	0	0	0	0	6.13648	0	0	0	0	0
1207	Lentisphaeraceae(0.0700)	Lentisphaera(0.0049)			0	0	0	0	0	0	0	0	0	0	0	0	0	0	0	0	0	0	0	0	0	0	0	0	0	0	0	0	0	0	0	0	0	0	0	0	0	0	0	0	0	0	0	0	0
1208	Gemmatimonadaceae(0.8800)	Gemmatimonas(0.7744)			0	0	0	0	0	0	0	0	0	0	0	0	0	0	0	0	0	0	0	0	0	0	0	0	0	0	0	0	0	0	0	0	0	0	0	0	0	0	0	0	0	0	0	0	16.1192
1209	Nocardiaceae(0.9900)	Rhodococcus(0.9702)			0	0	0	7.33837	0	0	0	0	0	0	0	0	0	0	0	0	0	0	0	0	0	8.5807	0	0	0	0	6.15405	0	0	0	0	0	0	0	0	0	0	0	0	0	0	0	0	0	0
1210	Chitinophagaceae(0.9600)	Chitinophaga(0.3840)			0	0	0	0	0	0	0	0	0	0	0	0	0	0	0	0	0	0	0	19.9321	0	0	0	0	0	0	0	2.68581	0	0	0	0	0	0	0	0	0	0	0	0	0	0	4.20888	0	0
1211	Halomonadaceae(0.1200)	Zymobacter(0.0144)			0	0	0	0	0	0	0	0	0	0	0	0	0	0	0	0	0	0	0	0	0	0	0	0	0	0	0	0	0	0	0	0	0	0	0	3.65127	0	0	0	0	0	0	0	0	0
1212	Gaiellaceae(0.9900)	Gaiella(0.9801)			0	0	0	0	0	0	0	0	0	0	0	0	0	0	0	21.0892	0	0	0	0	0	0	0	0	0	4.87397	0	0	0	0	0	0	0	0	0	0	0	0	0	0	0	0	0	0	0
1213	Sphaerobacteraceae(0.0900)	Nitrolancea(0.0081)			0	0	0	0	0	0	0	0	0	0	0	0	0	0	0	0	0	0	0	0	0	0	0	0	0	0	0	0	0	0	0	0	0	0	0	0	0	0	0	0	0	0	0	0	0
1214	Microbacteriaceae(1.0000)	Agromyces(0.9900)			0	0	0	0	0	0	0	0	0	0	0	0	0	0	0	0	0	0	0	0	0	0	0	0	0	0	7.44963	0	0	0	0	0	0	25.0295	0	0	0	0	0	0	0	0	0	0	0
1215	Nocardioidaceae(1.0000)	Nocardioides(0.8500)			0	0	0	0	0	0	0	0	0	0	0	0	0	0	0	0	0	0	0	0	0	8.20352	0	0	0	0	0	0	0	0	0	0	0	0	7.47566	0	0	0	0	0	0	0	0	0	0
1216	Leptotrichiaceae(1.0000)	Leptotrichia(0.9900)			0	0	0	0	0	0	0	0	0	0	0	0	0	0	0	0	0	0	0	0	0	0	0	0	0	0	0	0	0	0	0	0	0	0	0	0	0	0	0	0	0	0	0	0	0
1217	Anaerolineaceae(0.0900)	Thermomarinilinea(0.0081)			0	0	0	0	0	4.50442	0	0	0	0	0	0	0	0	0	0	0	0	0	0	0	0	0	0	0	0	0	0	0	0	0	0	0	0	0	2.77496	0	0	0	0	0	0	4.46732	0	0
1218	Neisseriaceae(1.0000)	Kingella(0.5800)			0	0	0	0	0	0	0	0	0	0	0	0	0	0	0	0	0	0	0	0	0	0	0	0	0	0	0	0	0	0	0	0	0	0	0	0	0	0	0	0	0	0	0	0	0
1219	Planctomycetaceae(0.9900)	Thermogutta(0.6237)			0	0	0	0	0	0	0	0	0	0	0	0	0	0	0	0	0	0	0	0	0	0	0	0	0	0	0	0	0	0	0	0	0	0	0	0	0	0	0	0	0	0	0	0	0
1220	Sphaerobacteraceae(1.0000)	Sphaerobacter(1.0000)			0	0	0	0	0	0	0	0	18.5058	0	0	0	0	0	0	0	0	0	0	0	0	0	0	0	0	0	0	0	0	0	0	0	0	0	0	0	0	0	0	0	0	0	0	0	0
1221	Moraxellaceae(1.0000)	Acinetobacter(1.0000)			0	0	0	0	0	0	0	0	0	0	0	0	0	0	0	0	0	0	0	0	0	0	0	0	0	0	0	0	0	0	0	0	0	0	0	0	0	0	0	0	0	0	0	0	0
1222	Carnobacteriaceae(1.0000)	Dolosigranulum(1.0000)			0	0	0	0	0	0	0	0	0	0	0	0	0	0	0	0	0	0	0	0	0	0	0	0	0	0	0	0	0	0	0	0	0	0	0	0	0	0	0	0	0	0	0	0	0
1224	Gemmatimonadaceae(0.9900)	Gemmatimonas(0.9801)			0	0	0	0	0	13.091	0	0	0	0	0	0	0	0	0	0	0	0	0	0	0	0	0	0	0	0	0	0	0	0	0	0	0	0	0	0	0	0	0	0	0	0	0	0	0
1225	Clostridiaceae(1.0000)	Clostridium(1.0000)			0	0	0	0	0	0	0	0	0	0	0	0	0	0	0	0	0	0	0	0	0	0	0	0	0	34.0018	0	0	0	0	0	0	0	0	0	0	0	0	0	0	0	0	0	0	0
1226	Corynebacteriaceae(1.0000)	Corynebacterium(1.0000)			0	0	0	0	0	0	0	0	0	0	0	0	0	0	0	0	0	0	0	0	0	0	0	0	0	21.8168	0	0	0	0	0	0	0	0	0	0	0	0	0	0	0	0	0	0	0
1228	Halomonadaceae(0.1100)	Halotalea(0.0099)			0	0	0	0	0	0	0	0	0	0	0	0	0	0	0	0	0	0	0	0	0	0	0	0	0	0	0	0	0	0	0	0	0	0	0	0	0	8.92636	0	0	0	0	0	0	0
1229	Unclassified_Deltaproteobacteria(0.0400)	Deferrisoma(0.0016)			0	0	0	0	0	0	0	0	0	0	6.30098	0	0	0	0	0	0	0	0	0	0	15.8413	0	0	0	0	0	0	0	0	0	0	0	0	0	0	0	0	0	0	0	0	0	0	0
1230	Acidobacteriaceae(1.0000)	Acidobacterium(1.0000)			0	0	0	0	0	0	26.9057	0	0	0	0	0	0	0	0	0	0	0	0	0	0	0	0	0	0	0	0	0	0	0	0	0	0	0	0	0	0	0	0	0	0	0	0	0	0
1231	Pseudonocardiaceae(0.3700)	Allokutzneria(0.0592)			0	0	0	0	0	0	0	0	0	0	0	0	0	0	0	0	0	0	0	0	0	0	0	0	0	0	0	0	0	0	0	0	0	0	12.9955	0	0	0	0	0	0	0	0	0	0
1232	Rhodobiaceae(0.4600)	Methyloceanibacter(0.1794)			0	0	0	0	0	0	0	0	0	0	0	0	0	0	0	0	0	0	0	37.7439	0	0	0	0	0	0	0	0	0	0	0	0	0	0	0	0	0	0	0	0	0	0	0	0	0
1233	Streptococcaceae(1.0000)	Lactococcus(1.0000)			0	0	0	0	0	0	0	0	0	0	0	0	0	0	0	0	0	0	0	0	0	0	0	0	0	0	0	0	0	0	0	0	0	0	0	0	0	0	0	0	0	0	0	0	0
1234	Actinomycetaceae(1.0000)	Actinomyces(1.0000)			0	0	0	0	0	0	0	0	0	0	0	12.4546	0	0	0	0	0	0	0	0	0	0	0	0	0	0	0	0	0	0	0	0	0	0	0	0	0	0	0	0	0	0	0	0	0
1235	Campylobacteraceae(1.0000)	Campylobacter(1.0000)			0	0	0	0	0	0	0	0	0	0	0	49.8185	0	0	0	0	0	0	0	0	0	0	0	0	0	0	0	0	0	0	0	0	0	0	0	0	0	0	0	0	0	0	0	0	0
1236	Intrasporangiaceae(0.9800)	Phycicoccus(0.9310)			0	0	0	0	0	0	0	0	0	0	0	15.3014	0	0	0	0	0	0	0	0	0	0	0	0	0	0	0	0	0	0	0	0	0	0	0	0	0	0	0	0	0	0	0	0	0
1237	Polyangiaceae(1.0000)	Polyangium(0.4300)			0	0	0	0	0	0	0	0	0	0	0	0	0	0	0	0	0	0	0	0	0	0	0	0	0	0	0	0	0	0	0	0	0	0	0	0	0	0	0	0	0	0	0	0	0
1238	Paenibacillaceae(1.0000)	Paenibacillus(0.9900)			0	0	0	0	0	0	0	0	0	0	0	0	0	0	0	0	0	0	0	0	0	0	0	0	57.1739	0	0	0	0	0	0	0	0	0	0	0	0	0	0	0	0	0	0	0	0
1239	Hyphomicrobiaceae(0.9900)	Devosia(0.9801)			0	0	0	0	0	0	0	0	0	0	0	0	0	0	0	0	0	0	0	0	0	0	0	0	0	0	0	0	0	0	0	0	0	0	8.6057	0	0	0	0	0	0	0	3.3228	0	0
1240	Carnobacteriaceae(1.0000)	Desemzia(1.0000)			0	0	0	0	0	0	0	0	0	0	0	0	0	0	0	0	0	0	0	0	0	0	0	0	32.3429	0	0	0	0	0	0	0	0	0	0	0	0	0	0	0	0	0	0	0	0
1241	Kineosporiaceae(0.9900)	Kineosporia(0.8514)			0	9.24953	0	0	8.55861	0	0	0	0	0	0	0	0	0	0	0	0	0	0	0	0	0	0	0	0	0	0	0	0	0	0	0	0	0	0	0	0	0	0	0	0	0	0	0	0
1243	Prevotellaceae(1.0000)	Prevotella(1.0000)			0	0	0	0	0	0	0	0	0	0	0	0	0	0	0	0	0	0	0	0	0	0	0	0	0	0	0	0	0	0	4.16233	2.80112	0	0	0	0	0	0	0	0	0	0	0	0	0
1244	Clostridiaceae(0.4100)	Caloramator(0.1107)			0	0	0	0	0	0	0	0	0	0	0	0	0	0	0	0	0	0	0	40.8538	0	0	0	0	0	0	0	0	0	0	0	0	0	0	0	0	0	0	0	0	0	0	0	0	0
1246	Tepidisphaeraceae(0.4400)	Tepidisphaera(0.1936)			0	0	0	0	0	0	0	0	0	0	0	0	0	0	0	0	0	0	0	0	0	0	0	0	0	0	0	0	0	0	0	0	0	0	0	0	0	9.6334	0	0	0	0	0	0	0
1247	Planctomycetaceae(0.8700)	Thermogutta(0.2784)			0	0	0	0	0	0	0	17.6851	0	0	0	0	0	0	0	0	0	0	0	0	0	0	0	0	0	0	0	0	0	0	0	0	0	0	0	0	0	0	0	0	0	0	0	0	0
1248	Lactobacillaceae(1.0000)	Lactobacillus(1.0000)			0	0	0	0	0	0	0	0	0	0	0	3.91431	13.5031	0	0	0	0	0	0	0	0	0	0	0	0	0	0	0	0	0	0	0	0	0	0	0	0	0	0	0	0	0	0	0	0
1249	Planococcaceae(0.9600)	Ureibacillus(0.9216)			0	0	0	0	0	0	0	0	0	0	0	0	0	0	0	0	0	0	0	0	0	0	0	0	0	0	0	0	0	0	0	0	0	0	0	0	0	8.39608	0	0	0	0	0	0	0
1250	Flavobacteriaceae(1.0000)	Chryseobacterium(1.0000)			0	0	0	0	0	0	0	0	0	0	0	0	0	0	0	0	0	0	0	0	0	0	0	0	0	0	0	0	0	0	0	0	0	0	0	0	0	0	0	4.06541	0	0	0	0	0
1252	Erysipelotrichaceae(1.0000)	Erysipelothrix(1.0000)			23.2738	0	0	0	0	0	0	0	0	0	0	0	0	0	0	0	0	0	0	0	0	0	0	0	0	0	0	0	0	0	0	0	0	0	0	0	0	0	0	0	0	0	0	0	0
1253	Sphaerobacteraceae(0.7600)	Nitrolancea(0.4256)			0	0	0	0	0	0	0	0	0	0	0	0	0	0	0	0	0	0	0	0	0	0	0	0	0	0	0	0	0	0	0	0	0	0	3.60744	0	0	0	0	0	0	0	0	0	0
1254	Planctomycetaceae(1.0000)	Aquisphaera(0.6000)			0	0	0	0	0	0	0	0	0	0	0	0	0	0	0	0	0	0	0	0	0	0	0	0	0	0	0	0	0	0	0	0	0	0	0	0	0	0	0	0	0	0	0	0	15.1083
1255	Cytophagaceae(1.0000)	Dyadobacter(1.0000)			0	0	0	0	0	0	0	0	0	0	0	0	0	15.2655	0	0	0	0	0	0	0	0	0	0	0	0	0	0	0	0	0	0	0	0	0	0	0	0	0	0	0	0	0	0	0
1256	Corynebacteriaceae(1.0000)	Corynebacterium(1.0000)			0	0	0	0	0	0	0	0	0	0	0	5.69354	0	0	0	0	0	0	0	0	0	0	0	0	0	0	0	0	0	0	0	0	0	0	0	0	0	0	0	0	0	0	0	0	0
1257	Corynebacteriaceae(1.0000)	Corynebacterium(1.0000)			0	0	0	0	0	0	0	0	0	0	0	21.8846	0	0	0	0	0	0	0	0	0	0	0	0	0	0	0	0	0	0	0	0	0	0	0	0	0	0	0	0	0	0	0	0	0
1258	Rhodospirillaceae(0.7100)	Niveispirillum(0.1988)			0	0	0	0	0	10.3696	0	0	0	0	0	0	0	0	0	0	0	0	0	0	0	0	0	0	0	0	0	0	0	0	0	0	0	0	0	0	0	0	0	0	0	0	0	0	0
1259	Bacillaceae(0.8700)	Tepidibacillus(0.4089)			0	0	0	0	0	0	0	0	0	0	0	0	0	0	0	0	0	0	0	0	0	0	0	0	0	0	0	0	0	0	0	0	0	0	0	0	0	0	0	0	0	0	0	18.4882	0
1260	Sphingomonadaceae(1.0000)	Sphingomonas(0.9300)			0	0	0	0	0	5.81821	0	0	0	0	0	0	0	0	0	0	0	0	0	0	0	0	0	0	0	0	0	0	0	0	0	0	0	0	0	0	0	0	0	0	0	0	0	0	0
1261	Rhodocyclaceae(0.4700)	Zoogloea(0.1645)			0	0	0	0	0	12.2464	0	0	0	0	0	0	0	0	0	0	0	0	0	0	0	0	0	0	0	0	0	0	0	0	0	0	0	0	0	0	0	0	0	0	0	0	0	0	0
1262	Clostridiaceae(1.0000)	Clostridium(1.0000)			0	0	0	0	0	0	0	0	0	0	0	0	0	0	0	0	0	0	0	0	0	0	0	0	0	0	0	0	0	0	0	0	0	0	0	0	0	0	0	0	0	0	0	0	0
1263	Comamonadaceae(0.5200)	Curvibacter(0.2288)			0	0	0	0	0	0	0	17.6851	0	0	0	0	0	14.1751	9.29092	0	0	0	0	0	0	0	0	0	0	0	0	9.1392	0	0	0	0	0	0	0	0	0	0	0	8.74448	0	0	0	0	0
1264	Unclassified_Clostridiales(1.0000)	Anaerococcus(1.0000)			17.9879	0	0	0	0	0	0	0	0	0	0	0	0	0	0	0	6.7598	0	0	0	0	0	0	0	0	0	0	0	0	0	0	0	0	0	0	0	0	0	0	0	0	0	0	0	0
1265	Nocardioidaceae(1.0000)	Aeromicrobium(1.0000)			0	0	0	0	0	0	0	0	0	0	0	0	0	0	0	0	0	0	0	0	0	0	0	0	0	0	0	0	0	0	0	0	0	0	0	0	0	0	0	0	0	0	0	0	0
1266	Flavobacteriaceae(1.0000)	Flavobacterium(1.0000)			0	0	0	0	0	0	0	0	0	0	0	0	0	14.2842	0	0	0	0	0	0	0	0	0	0	0	0	0	0	0	0	0	0	0	0	0	0	0	0	0	0	0	0	0	0	0
1267	Bacillaceae(0.7200)	Lysinibacillus(0.3312)			0	0	0	0	0	0	0	0	0	0	0	0	0	0	0	0	0	0	0	0	0	0	0	0	0	0	0	0	0	0	0	0	0	0	0	0	0	0	0	0	0	0	0	0	16.0631
1268	Flavobacteriaceae(1.0000)	Empedobacter(1.0000)			0	0	0	0	0	0	0	0	0	0	0	0	0	0	0	0	6.7598	0	22.8519	0	0	0	0	0	0	0	0	0	0	0	4.42248	4.90196	0	0	0	0	0	0	0	0	0	0	0	0	0
1269	Eggerthellaceae(1.0000)	Cryptobacterium(1.0000)			0	0	0	0	0	0	0	0	0	0	0	0	0	15.3746	0	0	0	0	0	0	0	0	0	0	0	0	0	0	0	0	0	0	0	0	0	0	0	0	0	0	0	0	0	0	0
1270	Chitinophagaceae(1.0000)	Flavisolibacter(0.8400)			0	0	0	0	0	0	0	0	0	0	0	0	0	0	0	0	0	0	0	0	0	0	0	0	0	0	0	3.24535	0	0	0	0	0	0	0	0	0	0	0	15.1111	0	0	0	0	0
1271	Enterococcaceae(1.0000)	Enterococcus(1.0000)			0	0	0	0	0	0	0	0	5.29647	0	0	0	0	0	0	0	0	0	0	0	0	0	0	0	0	0	0	0	0	0	0	0	0	0	0	0	0	0	0	0	0	0	0	0	0
1272	Halobacteroidaceae(0.0300)	Halonatronum(0.0009)			0	0	0	0	0	0	0	0	0	0	0	0	0	0	0	0	0	0	0	0	0	0	0	0	0	0	0	0	0	0	0	0	0	0	0	0	0	8.48446	0	0	0	0	0	0	0
1273	Flavobacteriaceae(1.0000)	Flavobacterium(1.0000)			0	0	0	0	0	0	0	0	0	0	0	0	0	0	0	0	0	0	0	0	0	0	0	0	0	0	0	0	0	0	0	0	0	0	0	0	0	0	0	0	0	0	0	0	0
1274	Desulfovibrionaceae(0.1400)	Desulfovibrio(0.0182)			0	0	0	0	0	0	0	0	0	0	0	0	14.5212	0	0	0	0	0	0	0	0	0	0	0	0	0	0	0	0	0	0	0	0	0	0	0	0	0	0	0	0	0	0	0	0
1275	Lysobacteraceae(1.0000)	Ignatzschineria(1.0000)			23.2738	0	0	0	0	0	0	0	0	0	0	0	0	0	0	0	0	0	0	0	0	0	0	0	0	0	0	0	0	0	0	0	0	0	0	0	0	0	0	0	0	0	0	0	0
1276	Bdellovibrionaceae(0.0400)	Vampirovibrio(0.0016)			0	0	0	0	0	0	0	0	0	0	0	0	0	0	0	0	0	0	0	0	0	0	0	0	0	0	0	0	0	0	0	0	0	0	0	0	0	0	0	0	0	0	8.27008	0	0
1277	Cytophagaceae(1.0000)	Hymenobacter(1.0000)			0	8.45019	0	0	0	0	0	0	0	0	0	0	0	0	0	0	0	0	0	0	0	0	0	0	0	0	0	0	0	0	0	0	0	0	0	0	0	0	0	0	0	0	0	0	0
1278	Syntrophaceae(0.4000)	Desulfomonile(0.1600)			0	0	0	0	0	0	0	0	0	0	0	0	0	0	0	0	0	0	0	0	0	0	0	0	0	0	0	0	0	0	0	0	0	0	0	0	0	0	0	0	0	0	0	0	0
1279	Caulobacteraceae(1.0000)	Phenylobacterium(0.9900)			0	0	0	0	0	0	0	0	0	0	0	0	0	0	0	0	0	0	0	0	0	0	0	0	0	0	0	0	0	0	0	0	0	0	0	0	0	0	0	0	0	0	0	0	0
1281	Cytophagaceae(1.0000)	Hymenobacter(1.0000)			0	0	0	0	0	0	0	0	0	0	0	0	0	0	0	0	0	0	0	0	0	0	0	0	0	0	0	9.95986	0	0	0	0	0	0	0	0	0	0	0	0	0	0	0	0	0
1282	Jiangellaceae(0.4100)	Jiangella(0.1640)			0	0	0	0	0	0	0	0	0	0	0	0	0	0	0	0	0	0	0	0	0	0	0	0	0	29.708	0	0	0	0	0	0	0	0	0	0	0	0	0	0	0	0	0	0	0
1283	Nitrosomonadaceae(0.4300)	Nitrosospira(0.1849)			0	0	0	0	0	0	0	0	0	0	0	0	0	0	0	0	0	0	0	0	0	0	0	0	0	0	0	0	0	0	0	0	0	0	0	0	0	8.455	0	0	0	0	0	0	0
1284	Oxalobacteraceae(0.9200)	Noviherbaspirillum(0.5796)			0	0	0	0	0	0	0	0	0	0	0	0	0	0	0	0	0	0	0	0	0	0	0	0	0	0	0	0	0	0	0	0	0	0	0	0	0	7.80688	0	2.5313	0	0	0	0	0
1285	Cytophagaceae(1.0000)	Hymenobacter(1.0000)			0	0	0	0	0	0	0	0	0	0	0	0	0	0	4.21188	0	0	0	0	0	0	0	0	0	0	0	0	7.90821	0	0	0	0	0	0	0	0	0	0	0	0	0	0	0	0	0
1286	Flavobacteriaceae(1.0000)	Chryseobacterium(1.0000)			0	0	0	0	0	0	0	0	0	0	0	0	0	0	0	0	0	0	0	0	0	0	0	0	0	0	0	0	0	0	0	0	0	24.1551	0	0	0	0	0	0	0	0	0	0	0
1287	Rhodanobacteraceae(1.0000)	Dyella(0.8100)			0	0	0	0	0	6.99124	0	0	0	0	0	0	0	0	0	0	0	0	0	0	0	0	0	0	0	0	0	0	0	0	0	0	0	0	0	0	0	0	0	0	0	0	0	0	0
1288	Lysobacteraceae(0.0800)	Rehaibacterium(0.0040)			0	0	0	0	0	0	0	0	0	0	0	0	0	0	0	0	0	0	0	0	0	0	0	0	0	0	0	0	0	0	0	0	0	0	0	0	0	0	0	0	0	0	0	0	0
1289	Rhodobacteraceae(1.0000)	Tabrizicola(0.5300)			0	0	0	0	0	3.33139	0	0	0	0	0	0	0	0	0	0	0	0	0	0	45.3069	0	0	0	0	0	0	0	0	0	0	0	0	0	0	0	0	0	0	0	0	0	0	0	0
1290	Streptococcaceae(0.9800)	Lactococcus(0.9408)			25.0884	0	0	0	0	0	0	0	0	0	0	0	0	0	0	0	0	0	0	0	0	0	0	0	0	0	0	0	0	0	0	0	0	0	0	0	0	0	0	0	0	0	0	0	0
1291	Planctomycetaceae(0.9100)	Rubinisphaera(0.7098)			0	0	0	0	0	0	0	0	0	0	0	0	0	0	0	0	0	0	0	0	0	0	0	0	0	0	0	0	0	0	0	0	0	0	0	0	0	8.86744	0	0	0	0	0	0	0
1292	Cytophagaceae(1.0000)	Hymenobacter(1.0000)			0	0	0	0	0	0	0	0	0	0	0	0	0	0	0	0	0	0	0	0	0	26.025	0	0	0	0	0	0	0	0	0	0	0	0	0	0	0	0	0	0	0	0	0	0	0
1293	Thermoanaerobacteraceae(0.1500)	Thermacetogenium(0.0180)			0	0	0	0	0	0	0	0	0	0	0	0	0	0	0	0	0	0	0	0	0	0	0	0	0	0	0	0	0	0	0	0	0	0	0	0	0	0	0	0	0	0	0	0	16.1754
1295	Thermoactinomycetaceae(0.3800)	Hazenella(0.0418)			0	0	0	0	0	0	0	0	0	0	0	0	0	0	0	0	0	0	0	0	0	0	0	0	0	0	0	0	0	0	0	0	0	0	0	0	0	7.65958	0	0	0	0	0	0	0
1296	Patulibacteraceae(0.2000)	Patulibacter(0.0400)			0	0	0	0	0	0	0	0	0	0	0	0	0	0	0	0	0	0	0	0	0	0	0	0	57.5912	0	0	0	0	0	0	0	0	0	0	0	0	0	0	0	0	0	0	0	0
1297	Myxococcaceae(0.2900)	Aggregicoccus(0.0638)			0	0	0	0	0	0	0	0	0	0	0	0	0	0	0	0	6.7598	0	0	0	0	0	0	0	0	0	0	0	0	0	0	0	0	0	0	0	0	0	0	0	0	0	0	0	0
1298	Streptomycetaceae(0.5300)	Streptomyces(0.2597)			0	0	0	0	0	0	0	0	0	0	0	0	0	0	0	0	0	0	0	0	0	0	0	0	4.5906	0	0	0	0	5.48083	0	0	0	0	0	0	0	0	0	0	0	0	0	0	0
1299	Erythrobacteraceae(0.9900)	Altererythrobacter(0.6336)			0	0	0	0	0	0	0	0	0	0	0	0	0	14.9929	0	0	0	0	0	0	0	0	0	0	0	0	0	0	0	0	0	0	0	0	0	0	0	0	0	0	0	0	0	0	0
1300	Rhodobacteraceae(0.8000)	Oceanicella(0.1600)			0	0	0	0	0	0	0	0	0	0	0	0	0	0	0	0	0	0	0	0	0	0	0	0	0	0	0	0	0	0	0	0	0	0	0	0	0	7.45336	0	0	0	0	0	0	0
1301	Sphaerobacteraceae(0.5600)	Nitrolancea(0.2352)			0	0	0	0	0	0	0	0	0	0	0	0	0	0	0	0	0	0	0	0	0	0	0	0	0	0	0	9.02729	0	0	0	0	0	0	0	0	0	0	0	0	0	0	0	0	0
1302	Cytophagaceae(1.0000)	Hymenobacter(1.0000)			0	0	0	0	0	0	0	0	0	0	0	0	0	0	0	0	0	0	0	0	0	0	0	0	0	0	0	0	0	0	0	0	0	0	0	0	0	0	0	0	0	0	0	0	0
1303	Enterobacteriaceae(1.0000)	Morganella(1.0000)			19.5658	0	0	0	0	0	0	0	0	0	0	0	0	0	0	0	0	0	0	0	0	0	0	0	0	0	0	0	0	0	0	0	0	0	0	0	0	0	0	0	0	0	0	0	0
1304	Alicyclobacillaceae(1.0000)	Alicyclobacillus(1.0000)			0	0	0	0	0	0	0	0	0	0	0	0	0	0	0	0	0	0	0	0	0	0	0	0	0	0	0	0	0	0	0	0	0	0	0	0	0	0	0	0	0	0	0	0	0
1305	Bacillaceae(0.9600)	Viridibacillus(0.7488)			0	0	0	0	0	0	0	0	0	0	0	0	0	0	0	0	0	0	0	0	0	0	0	0	0	0	0	0	0	0	0	0	0	0	0	0	0	0	0	0	0	0	0	0	0
1306	Kineosporiaceae(0.5400)	Kineosporia(0.2592)			0	0	0	0	0	11.6833	0	0	0	0	0	0	0	0	0	0	0	0	0	0	0	0	0	0	0	0	0	0	0	0	0	0	0	0	0	0	0	0	0	0	0	0	0	0	0
1307	Nannocystaceae(1.0000)	Nannocystis(1.0000)			0	0	0	0	0	0	0	0	0	0	0	0	0	0	0	0	0	0	0	0	0	0	0	0	0	0	0	0	0	0	0	0	0	0	0	0	0	0	0	0	0	0	9.63612	0	0
1309	Oxalobacteraceae(1.0000)	Massilia(0.8700)			0	0	0	0	0	0	0	0	0	0	0	0	15.3785	0	0	0	0	0	0	0	0	0	0	0	0	0	0	0	0	0	0	0	0	0	0	0	0	0	0	0	0	0	0	0	0
1310	Cytophagaceae(1.0000)	Adhaeribacter(1.0000)			0	0	0	0	0	0	0	0	0	0	0	0	0	0	0	0	0	0	0	0	0	0	0	0	0	0	0	0	0	0	0	0	0	0	12.1262	0	0	0	0	0	0	0	0	0	0
1311	Prevotellaceae(1.0000)	Prevotella(1.0000)			0	0	43.1424	0	0	0	0	0	0	0	0	0	0	0	0	0	0	0	0	0	0	0	0	0	0	0	0	0	0	0	0	0	0	0	0	0	0	0	0	0	0	0	0	0	0
1312	Lactobacillaceae(1.0000)	Lactobacillus(1.0000)			0	0	0	0	0	0	0	0	0	0	0	0	0	0	0	0	0	0	0	0	0	0	0	0	0	0	0	0	0	0	0	0	0	0	0	0	18.7935	0	0	0	0	0	0	0	0
1313	Thermoanaerobacteraceae(0.1200)	Thermacetogenium(0.0120)			0	0	0	0	0	0	0	0	15.0599	0	0	0	0	0	0	0	0	0	0	0	0	0	0	0	0	0	0	0	0	0	0	0	0	0	0	0	0	0	0	0	0	0	0	0	0
1314	Brucellaceae(0.9900)	Ochrobactrum(0.4752)			0	0	0	0	0	0	0	0	0	0	0	13.5222	0	0	0	0	0	0	0	0	0	0	0	0	0	0	0	0	0	0	0	0	0	0	0	0	0	0	0	0	0	0	0	0	0
1315	Syntrophomonadaceae(0.1600)	Dethiobacter(0.0224)			0	0	0	0	12.6412	0	0	0	0	0	0	0	0	0	0	0	0	0	0	0	0	0	0	0	0	0	0	0	0	0	0	0	0	0	0	0	0	0	0	0	0	0	0	0	0
1317	Nakamurellaceae(0.5700)	Nakamurella(0.3249)			0	0	0	0	0	0	0	0	0	0	0	0	0	0	0	0	0	0	0	0	0	0	0	0	0	0	0	0	0	0	0	0	0	0	0	0	0	0	0	0	0	0	0	0	0
1318	Sphingomonadaceae(0.9900)	Sphingomonas(0.8316)			0	0	0	0	0	0	0	0	0	0	0	0	0	0	0	0	0	0	0	0	0	0	0	0	0	0	0	0	0	0	0	0	0	30.1666	0	0	0	0	0	0	0	0	0	0	0
1319	Flavobacteriaceae(1.0000)	Flavobacterium(1.0000)			0	0	0	0	0	0	0	0	0	0	0	0	0	13.3028	0	0	0	0	0	0	0	0	0	0	0	0	0	0	0	0	0	0	0	0	0	0	0	0	0	0	0	0	0	0	0
1320	Unclassified_Alphaproteobacteria(0.5400)	Geminicoccus(0.2916)			0	0	0	0	0	0	0	0	0	0	0	0	0	0	0	0	0	0	0	0	0	0	0	0	0	0	0	0	0	0	0	0	0	0	0	0	0	0	0	0	0	0	0	0	0
1321	Bacillaceae(0.7400)	Bacillus(0.4810)			0	4.1109	0	0	0	0	0	0	0	0	0	0	12.1635	0	0	0	0	0	0	0	0	0	0	0	0	0	0	0	0	0	0	0	0	0	0	0	0	0	0	0	0	0	0	0	0
1322	Thermomonosporaceae(0.5200)	Spirillospora(0.0728)			0	0	0	0	0	0	0	0	0	0	0	0	0	0	0	0	0	0	0	0	0	0	0	0	0	0	0	0	0	0	0	0	0	0	0	0	0	0	0	0	0	0	8.27008	0	0
1323	Sphingobacteriaceae(1.0000)	Mucilaginibacter(0.9500)			0	0	0	0	0	0	15.2853	0	0	0	0	0	0	0	0	0	0	0	0	0	0	0	0	0	0	0	0	0	0	0	0	0	0	0	0	0	0	0	0	0	0	0	0	0	0
1324	Cytophagaceae(1.0000)	Hymenobacter(1.0000)			0	0	0	0	0	3.04987	0	0	3.12683	0	0	0	0	0	0	0	0	0	0	0	0	0	0	0	0	0	0	0	0	0	0	0	0	0	0	0	0	0	0	0	0	0	0	0	0
1325	Chitinophagaceae(1.0000)	Sediminibacterium(0.3600)			0	0	0	0	0	0	0	0	0	0	0	0	0	0	0	0	0	0	0	0	0	0	0	0	0	0	0	0	0	0	0	0	0	0	0	0	0	0	0	0	0	0	0	0	0
1326	Unclassified_Alphaproteobacteria(0.4600)	Geminicoccus(0.2116)			0	0	0	0	0	0	0	0	0	0	0	0	0	0	0	0	0	0	0	0	0	0	0	0	0	0	0	0	0	0	0	0	0	0	0	0	0	0	0	0	0	0	0	0	0
1327	Cytophagaceae(1.0000)	Adhaeribacter(0.9700)			0	0	0	0	0	0	0	0	0	0	0	0	0	0	0	0	0	0	0	44.9534	0	0	0	0	0	0	0	0	0	0	0	0	0	0	0	0	0	0	0	0	0	0	0	0	0
1328	Oscillatoriales(0.6200)	Halospirulina(0.3410)			0	0	0	0	0	0	0	0	0	0	0	0	0	0	0	0	0	0	0	0	0	0	0	0	0	0	0	0	0	0	0	0	0	0	0	0	0	7.51228	0	0	0	0	0	0	0
1329	Bacillaceae(0.9300)	Oceanobacillus(0.6603)			0	0	0	0	0	0	0	0	0	0	0	0	0	0	0	0	0	0	0	0	0	0	0	0	0	0	0	0	0	0	0	0	0	0	0	0	19.0555	0	0	0	0	0	0	0	0
1330	Sphingomonadaceae(1.0000)	Sphingomonas(1.0000)			0	0	0	0	0	0	0	0	0	0	0	0	0	0	0	0	0	0	0	0	0	0	0	0	0	0	0	0	0	0	0	0	0	0	5.95445	0	0	0	0	0	0	0	0	0	0
1331	Ruminococcaceae(0.9800)	Ruminococcus(0.9604)			0	0	0	0	0	0	0	0	0	0	0	0	0	0	0	0	0	0	0	0	0	0	0	0	0	0	0	0	0	30.191	0	0	0	0	0	0	0	0	0	0	0	0	0	0	0
1332	Bifidobacteriaceae(1.0000)	Bifidobacterium(1.0000)			0	0	0	0	0	0	0	0	0	0	0	0	0	0	0	0	0	0	0	0	0	0	0	0	0	0	0	0	0	9.75401	0	0	0	0	0	0	0	0	0	0	0	0	0	0	0
1333	Conexibacteraceae(0.7100)	Conexibacter(0.5041)			0	0	0	0	0	0	0	0	0	0	0	0	0	0	0	0	9.01307	0	0	0	0	0	0	0	0	0	0	0	0	0	0	0	0	0	0	0	0	0	0	0	0	0	0	0	0
1334	Pseudomonadaceae(1.0000)	Pseudomonas(1.0000)			0	0	0	0	11.8542	0	0	0	0	0	0	0	0	0	0	0	0	0	0	0	0	0	0	0	0	0	0	0	0	0	0	0	0	0	0	0	0	0	0	0	0	0	0	0	0
1335	Unclassified_Cytophagales(1.0000)	Chryseolinea(0.7800)			0	0	0	0	0	0	0	0	0	0	0	0	0	0	0	0	0	0	0	0	0	0	0	0	0	0	0	0	0	0	0	0	0	0	0	0	0	0	0	0	0	0	0	18.6344	0
1336	Lysobacteraceae(0.9900)	Stenotrophomonas(0.9801)			0	0	0	0	0	0	0	0	0	0	0	0	0	0	0	0	0	0	0	0	0	0	0	0	0	0	0	9.88526	2.64924	0	0	0	0	0	0	0	0	0	0	0	0	0	0	0	0
1337	Lactobacillaceae(1.0000)	Lactobacillus(0.9800)			20.9859	0	0	0	0	0	0	0	0	0	0	0	0	0	0	0	0	0	0	0	0	0	0	0	0	0	0	0	0	0	0	0	0	0	0	0	0	0	0	0	0	0	0	0	0
1338	Micromonosporaceae(0.6800)	Catellatospora(0.1904)			0	11.7618	0	0	0	0	0	0	0	0	0	0	0	0	0	0	0	0	0	0	0	0	0	0	0	0	0	0	0	0	0	0	0	0	0	0	0	0	0	0	0	0	0	0	0
1339	Clostridiaceae(0.9700)	Tepidimicrobium(0.8342)			0	0	0	0	0	0	0	0	0	0	0	0	0	0	0	0	0	0	0	0	0	0	0	0	0	0	0	0	0	0	0	0	0	0	0	0	0	0	0	0	0	0	9.85764	0	0
1340	Hyphomicrobiaceae(0.9300)	Hyphomicrobium(0.8463)			0	0	0	0	0	0	0	0	0	0	0	0	0	0	0	0	0	0	0	0	0	0	0	0	0	32.029	0	0	0	0	0	0	0	0	0	0	0	0	0	0	0	0	0	0	0
1341	Flavobacteriaceae(1.0000)	Flavobacterium(0.9900)			0	0	0	0	0	0	0	0	0	0	0	0	0	0	0	0	0	0	0	0	0	0	0	0	0	0	0	9.21381	0	0	0	0	0	0	0	0	0	0	0	0	0	0	0	0	0
1342	Nocardioidaceae(1.0000)	Nocardioides(1.0000)			0	0	0	0	0	0	0	0	0	0	0	0	0	0	0	0	4.50653	0	0	0	0	0	0	0	0	29.1278	0	0	0	0	0	0	0	0	0	0	0	0	0	0	0	0	0	0	0
1343	Bacillaceae(0.9700)	Ornithinibacillus(0.6693)			0	2.51222	0	3.71505	0	0	0	0	0	0	0	0	0	0	0	0	0	0	0	0	0	0	0	0	0	0	0	0	0	0	0	0	0	0	0	0	0	0	0	0	0	0	0	0	0
1344	Unclassified_Spartobacteria(0.5500)	Limisphaera(0.2915)			0	0	0	0	0	0	0	0	0	0	0	0	0	0	0	0	0	0	0	0	0	0	0	0	0	0	0	0	0	0	0	0	0	0	0	0	15.9778	0	0	0	0	0	0	0	0
1345	Gemmatimonadaceae(0.3500)	Gemmatimonas(0.1225)			0	0	0	0	0	0	0	0	0	0	0	0	0	0	0	0	0	0	0	0	0	0	0	0	0	0	0	0	0	0	0	0	0	0	0	0	0	7.4239	0	0	0	0	0	0	0
1346	Planctomycetaceae(0.9800)	Rubinisphaera(0.4018)			0	0	0	0	0	0	0	0	0	0	0	0	0	0	0	0	0	0	0	0	0	0	0	0	0	0	0	0	0	0	0	0	0	0	0	0	0	8.18986	0	0	0	0	0	0	0
1347	Flavobacteriaceae(1.0000)	Chryseobacterium(1.0000)			0	0	0	0	0	0	0	0	0	0	0	0	0	0	0	0	0	0	0	0	0	0	0	0	0	0	0	0	0	0	0	0	0	0	0	0	0	0	0	0	0	0	0	0	0
1348	Leptotrichiaceae(1.0000)	Leptotrichia(1.0000)			22.406	0	0	0	0	0	0	0	0	0	0	0	0	0	0	0	0	0	0	0	0	0	0	0	0	0	0	0	0	0	0	0	0	0	0	0	0	0	0	0	0	0	0	0	0
1349	Bacillaceae(0.9900)	Bacillus(0.8811)			0	0	0	0	0	0	0	0	0	0	0	0	0	0	0	0	0	0	0	0	0	0	0	0	0	0	0	0	0	0	0	0	0	0	0	0	0	0	0	0	0	0	10.0792	0	0
1350	Brucellaceae(0.9400)	Daeguia(0.1880)			0	0	0	0	0	0	0	0	0	0	0	0	0	0	0	0	0	0	0	0	0	0	0	0	0	0	0	0	0	0	0	0	0	0	0	0	0	0	0	0	0	0	0	0	0
1351	Cytophagaceae(1.0000)	Hymenobacter(1.0000)			0	0	0	0	0	0	0	0	0	0	11.1544	0	0	0	0	0	0	0	0	0	0	0	0	0	0	0	0	0	0	0	0	0	0	0	0	0	0	0	0	0	0	0	0	0	0
1352	Unclassified_Clostridiales(1.0000)	Anaerococcus(1.0000)			23.5105	0	0	0	0	0	0	0	0	0	0	0	0	0	0	0	0	0	0	0	0	0	0	0	0	0	0	0	0	0	0	0	0	0	0	0	0	0	0	0	0	0	0	0	0
1353	Actinomycetaceae(0.9600)	Actinomyces(0.9216)			0	0	0	0	0	0	0	0	0	0	0	0	0	4.41609	0	0	0	0	0	0	0	0	0	0	0	0	0	0	0	0	0	0	0	0	0	0	0	0	0	0	0	0	0	0	0
1355	Brevibacteriaceae(1.0000)	Brevibacterium(0.9900)			0	0	0	0	0	0	0	11.5889	0	0	0	0	0	0	0	0	0	0	0	0	0	0	0	0	0	0	0	0	0	0	0	0	0	0	0	0	0	0	0	0	0	0	0	0	0
1356	Rhodobacteraceae(1.0000)	Amaricoccus(1.0000)			0	0	0	0	0	0	0	0	0	0	0	0	0	0	0	0	0	0	0	0	0	0	0	0	0	0	0	6.97563	0	0	0	0	0	0	0	0	0	0	0	0	0	0	0	0	0
1357	Hyphomicrobiaceae(0.6700)	Gemmiger(0.4489)			0	0	0	0	0	0	0	0	0	0	0	0	0	0	0	0	0	0	0	0	0	0	0	0	0	0	0	8.57966	0	0	0	0	0	0	0	0	0	0	0	0	0	0	0	0	0
1358	Chitinophagaceae(1.0000)	Niastella(0.8200)			0	0	0	0	0	0	0	0	0	0	0	0	0	0	0	0	0	0	0	0	0	0	0	0	0	0	0	0	0	0	0	0	0	0	0	0	0	0	0	0	0	0	0	0	0
1359	Sphingobacteriaceae(1.0000)	Nubsella(0.3900)			0	0	0	0	0	0	0	0	0	0	0	0	0	0	0	0	0	0	0	0	0	0	0	0	0	0	0	0	0	0	0	0	0	0	0	0	0	7.7185	0	0	0	0	0	0	0
1360	Rhodanobacteraceae(0.6800)	Aquimonas(0.0816)			0	0	0	0	0	3.8006	0	0	0	0	0	0	0	0	0	0	0	0	0	0	0	0	0	0	0	0	0	5.93115	0	0	0	0	0	0	0	0	0	0	0	0	0	0	0	0	0
1361	Deinococcaceae(1.0000)	Deinococcus(1.0000)			0	0	0	0	0	0	0	0	0	0	0	0	0	0	0	0	0	0	0	0	0	0	0	0	0	0	0	0	0	0	0	0	0	0	0	0	0	0	0	0	0	0	0	0	0
1362	Acidimicrobiaceae(0.9800)	Ilumatobacter(0.9604)			0	0	0	0	0	0	0	0	0	0	0	0	0	0	0	0	0	0	0	0	0	0	0	0	0	0	0	0	0	0	0	0	0	0	0	0	0	0	0	0	0	0	7.12556	0	0
1363	Sphingomonadaceae(1.0000)	Sphingobium(1.0000)			0	0	0	0	0	0	0	0	0	0	0	0	0	0	0	3.14637	4.50653	28.3117	0	0	0	0	0	0	0	0	0	0	0	0	0	0	0	0	0	0	0	0	0	0	0	0	0	0	0
1364	Nocardioidaceae(1.0000)	Marmoricola(0.9400)			0	0	0	0	0	0	0	0	0	0	0	0	0	0	0	0	0	0	0	0	0	0	0	0	0	0	0	0	0	0	0	0	0	0	0	0	0	7.83634	0	0	0	0	0	0	0
1365	Bradyrhizobiaceae(1.0000)	Bradyrhizobium(0.6400)			0	0	0	0	0	0	0	0	0	0	0	0	0	0	0	0	0	0	0	0	0	0	0	0	0	0	0	0	0	0	0	0	0	0	0	0	0	0	0	0	0	0	0	0	0
1366	Prolixibacteraceae(0.9000)	Sunxiuqinia(0.5130)			0	0	0	0	0	0	0	15.2104	0	0	0	0	0	0	0	0	0	0	0	0	0	0	0	0	0	0	0	0	0	0	0	0	0	0	0	0	0	0	0	0	0	0	0	0	0
1367	Lysobacteraceae(1.0000)	Pseudoxanthomonas(0.9700)			0	0	0	0	0	0	0	0	0	0	0	0	0	0	0	0	0	0	0	0	0	0	0	0	0	0	0	0	0	0	0	0	0	0	0	0	0	0	0	0	0	0	0	0	0
1369	Unclassified_Elusimicrobia(1.0000)	Aridibacter(0.9600)			0	0	0	6.69626	0	0	0	0	0	0	0	0	0	0	0	0	0	0	0	0	0	0	0	0	0	0	0	4.47634	0	0	0	0	0	0	0	0	0	0	0	0	0	0	0	0	0
1370	Patulibacteraceae(0.2900)	Patulibacter(0.0841)			0	0	0	0	0	0	0	0	0	0	0	0	0	0	18.5818	0	0	0	0	0	0	0	0	0	0	0	0	0	0	0	0	0	0	0	0	0	0	0	0	7.67059	0	0	0	0	0
1371	Unclassified_Elusimicrobia(1.0000)	Aridibacter(0.8500)			0	19.07	0	0	0	0	0	0	0	0	0	0	0	0	0	0	0	0	0	0	0	0	0	0	0	0	0	0	0	0	0	0	0	0	0	0	0	0	0	0	0	0	0	0	0
1372	Gaiellaceae(0.9700)	Gaiella(0.9409)			0	0	0	0	0	0	0	0	0	0	0	0	0	0	0	0	0	0	0	0	0	0	0	0	0	0	0	0	0	0	0	0	0	23.0621	0	0	0	0	0	0	0	0	0	0	0
1373	Chlorobiaceae(0.2900)	Chlorobium(0.0638)			0	0	0	0	0	0	0	0	0	0	0	0	0	13.7935	0	0	0	0	0	0	0	0	0	0	0	0	0	0	0	0	0	0	0	0	0	0	0	0	0	0	0	0	0	0	0
1375	Phyllobacteriaceae(0.7200)	Mesorhizobium(0.2736)			0	0	0	0	0	0	0	0	0	0	0	0	0	0	0	0	0	0	0	0	0	0	0	0	0	0	0	0	0	0	0	0	0	0	0	0	0	8.10148	0	0	0	0	0	0	0
1376	Intrasporangiaceae(1.0000)	Oryzihumus(0.9700)			0	0	0	0	0	0	0	0	0	0	0	0	0	0	6.56558	0	0	0	0	0	0	0	0	0	0	0	0	0	0	0	0	0	0	0	0	0	0	0	0	0	0	0	0	0	0
1377	Sphingomonadaceae(1.0000)	Sphingomonas(0.8900)			0	0	0	0	0	0	0	0	0	0	0	0	0	0	0	0	0	0	0	0	0	0	0	0	0	0	0	0	0	0	0	0	0	0	0	0	0	0	0	0	0	0	10.1161	0	0
1378	Heliobacteriaceae(0.4500)	Hydrogenispora(0.2025)			0	0	0	0	0	0	0	0	0	0	0	0	0	0	0	0	0	0	0	0	0	0	0	0	0	0	0	0	0	0	0	0	0	0	0	0	0	0	0	0	0	0	8.75004	0	0
1379	Nocardioidaceae(1.0000)	Kribbella(1.0000)			0	0	0	0	0	0	0	0	0	0	0	0	0	0	0	0	0	0	0	0	0	0	0	0	31.7169	0	10.5267	0	0	0	0	0	0	0	0	0	0	0	0	0	0	0	0	0	0
1380	Carnobacteriaceae(0.5600)	Jeotgalibaca(0.2912)			0	0	0	0	0	0	0	0	0	0	0	0	0	0	0	0	0	0	0	0	0	0	0	0	0	0	0	0	0	0	0	0	0	0	0	0	0	0	21.5231	0	0	0	0	0	0
1381	Rubritaleaceae(0.3300)	Rubritalea(0.1089)			0	0	0	0	0	0	0	0	0	0	0	0	0	0	0	0	0	0	0	0	0	0	0	0	0	0	0	0	0	0	0	0	0	0	0	0	0	0	0	0	46.4111	0	0	0	0
1382	Sphingomonadaceae(1.0000)	Sphingomonas(0.9900)			0	0	0	0	0	0	0	0	0	0	5.4495	0	0	0	0	0	0	0	0	0	0	0	0	0	0	0	0	0	0	0	0	0	0	0	0	0	0	0	0	0	0	0	0	0	0
1383	Elusimicrobiaceae(0.0500)	Elusimicrobium(0.0025)			0	0	0	0	0	0	0	0	0	0	0	0	0	0	0	0	0	0	0	0	0	0	0	0	0	0	0	0	0	0	0	0	0	0	0	0	0	0	0	0	0	0	0	0	15.3329
1384	Actinopolysporaceae(0.8100)	Actinopolyspora(0.6561)			0	0	0	0	10.231	0	0	0	0	0	0	0	0	0	0	0	0	0	0	0	0	0	0	0	0	0	0	0	0	0	0	0	0	0	0	0	0	0	0	0	0	0	0	0	0
1385	Neisseriaceae(1.0000)	Neisseria(1.0000)			0	0	0	0	0	0	0	0	0	0	0	0	0	0	0	0	0	0	0	0	0	0	0	0	0	0	0	0	0	0	0	0	0	0	0	0	0	0	0	0	0	0	0	0	0
1386	Gaiellaceae(0.9600)	Gaiella(0.9216)			0	19.8694	0	0	0	0	0	0	0	0	0	0	0	0	0	0	0	0	0	0	0	0	0	0	0	0	0	0	2.87001	0	0	2.80112	0	0	0	0	0	0	0	0	0	0	0	0	0
1387	Legionellaceae(1.0000)	Legionella(1.0000)			0	0	0	0	0	0	0	0	0	0	0	0	0	0	0	0	0	0	0	0	0	0	0	0	0	0	0	0	0	0	0	0	0	0	0	0	0	0	0	0	0	0	0	0	0
1388	Bacillaceae(0.9400)	Compostibacillus(0.7896)			0	0	0	0	0	0	0	0	0	0	0	0	0	0	0	0	0	0	0	0	0	0	0	0	0	0	0	0	0	0	0	0	0	0	0	0	0	0	0	0	0	0	4.13504	0	0
1389	Solirubrobacteraceae(1.0000)	Solirubrobacter(1.0000)			0	0	0	0	0	0	0	0	0	0	0	0	0	0	0	0	0	0	0	0	0	0	0	0	0	0	0	0	0	0	0	0	0	0	0	0	0	0	0	0	0	0	0	0	0
1390	Conexibacteraceae(0.4700)	Conexibacter(0.2209)			0	0	0	0	0	0	0	0	0	0	0	0	0	13.739	0	0	0	0	0	0	0	0	0	0	0	0	0	0	0	0	0	0	0	0	0	0	0	0	0	0	0	0	0	0	0
1391	Bacteroidaceae(0.5400)	Bacteroides(0.2916)			0	0	0	0	0	0	0	0	0	0	0	0	0	0	0	0	0	0	0	0	0	0	0	0	0	0	0	0	0	0	0	0	0	0	0	0	0	0	0	0	0	0	0	0	0
1392	Bacillaceae(0.7400)	Bacillus(0.5254)			0	0	0	0	0	0	0	0	0	0	0	0	0	0	0	9.69421	0	0	0	0	0	0	0	0	0	0	0	0	0	0	0	0	0	0	0	0	0	0	0	0	0	0	0	0	0
1394	Bacillaceae(0.1400)	Caldalkalibacillus(0.0140)			0	0	0	0	0	0	0	0	0	0	0	0	0	0	0	0	0	0	0	0	0	0	0	0	0	0	0	0	0	0	0	0	0	0	0	0	0	7.09985	0	0	0	0	0	0	0
1395	Nocardioidaceae(1.0000)	Nocardioides(0.9900)			0	0	0	0	0	0	0	0	0	0	0	0	0	0	0	0	0	0	0	0	0	0	0	0	0	0	0	0	0	0	0	0	0	0	0	0	0	0	0	8.66777	0	0	0	0	0
1396	Cardiobacteriaceae(1.0000)	Cardiobacterium(1.0000)			0	0	0	0	0	0	0	0	0	0	0	0	0	0	0	0	0	0	0	0	0	0	0	0	0	0	0	0	0	0	0	0	0	0	0	0	0	0	0	0	0	0	0	0	0
1397	Clostridiaceae(0.9600)	Brassicibacter(0.8736)			0	0	0	0	0	0	0	0	0	0	0	0	0	0	0	0	0	0	0	0	0	0	0	0	0	0	0	0	0	0	0	0	0	0	0	0	0	0	0	0	0	0	8.82388	0	0
1398	Sphingobacteriaceae(1.0000)	Pedobacter(1.0000)			0	0	0	0	0	0	0	0	0	0	0	0	0	5.07033	0	0	0	0	0	0	0	0	0	0	0	0	0	0	0	0	0	0	0	0	0	0	0	0	0	0	0	0	0	0	0
1399	Corynebacteriaceae(1.0000)	Corynebacterium(1.0000)			0	0	0	0	0	0	0	0	0	0	0	0	0	13.3573	0	0	0	0	0	0	0	0	0	0	0	0	0	0	0	0	0	0	0	0	0	0	0	0	0	0	0	0	0	0	0
1400	Bacteriovoracaceae(0.9900)	Peredibacter(0.9801)			0	0	0	0	0	0	0	0	0	0	0	0	0	15.7562	0	0	0	0	0	0	0	0	0	0	0	0	0	0	0	0	0	0	0	0	0	0	0	0	0	0	0	0	0	0	0
1401	Thermoactinomycetaceae(0.7200)	Salinithrix(0.1512)			0	0	0	0	0	0	0	0	0	0	0	0	0	0	0	0	0	0	0	0	0	0	0	0	0	0	0	0	0	0	0	0	0	0	0	0	0	0	0	0	0	0	0	0	0
1402	Aurantimonadaceae(0.9300)	Aureimonas(0.7440)			0	0	0	0	0	0	0	0	0	0	0	0	0	0	0	0	0	0	0	0	0	0	0	28.8417	0	0	0	0	0	0	0	0	0	0	6.64986	0	0	0	0	0	0	0	0	0	0
1403	Acidobacteriaceae(0.8700)	Terriglobus(0.4089)			0	0	0	0	0	0	0	0	0	0	0	0	12.2171	0	0	0	0	0	0	0	0	0	0	0	0	0	0	0	0	0	0	0	0	0	0	0	0	0	0	0	0	0	0	0	0
1404	Rhodobacteraceae(0.8900)	Rubellimicrobium(0.3026)			0	0	0	0	0	0	0	0	0	0	0	0	0	0	8.7954	0	0	0	0	0	0	0	0	0	0	0	0	0	0	0	0	0	0	0	0	0	0	0	0	0	0	0	0	0	0
1405	Comamonadaceae(1.0000)	Schlegelella(0.9600)			0	0	0	0	0	0	0	0	0	0	0	0	0	0	0	0	0	0	0	0	0	0	0	0	0	0	5.02041	0	0	0	0	3.5014	0	0	0	0	0	0	0	0	0	0	0	0	0
1406	Bradyrhizobiaceae(0.9700)	Tardiphaga(0.3492)			0	0	0	0	0	0	0	0	0	0	0	0	0	0	0	0	12.393	0	0	0	0	0	0	0	0	0	0	0	0	0	0	0	0	24.5923	0	0	0	0	0	0	0	0	0	0	0
1407	Planococcaceae(0.9200)	Kurthia(0.8464)			0	0	0	0	0	0	0	0	0	0	0	0	0	0	0	0	0	0	5.2233	0	0	0	0	0	0	0	0	0	0	0	0	0	0	0	0	0	0	0	14.7174	0	0	0	0	0	0
1408	Streptomycetaceae(0.6200)	Streptomyces(0.3286)			0	0	0	0	0	0	0	0	0	0	0	0	0	0	0	0	0	0	0	0	0	0	0	0	0	0	0	0	0	0	0	0	0	0	0	0	0	7.80688	0	0	0	0	0	0	0
1409	Unclassified_Alphaproteobacteria(0.5300)	Rhizomicrobium(0.2809)			0	0	0	0	0	0	21.8106	0	0	0	0	0	0	0	0	0	0	0	0	0	0	0	0	0	0	0	0	0	0	0	0	0	0	0	0	0	0	0	0	0	0	0	0	0	0
1410	Mycobacteriaceae(1.0000)	Mycobacterium(1.0000)			0	0	0	0	0	0	0	0	0	0	0	0	0	0	0	0	0	0	0	0	0	0	0	0	0	0	0	0	0	0	0	0	0	9.29043	0	0	0	0	0	0	0	0	0	0	3.98769
1411	Lachnospiraceae(1.0000)	Lachnoanaerobaculum(0.9800)			20.6703	0	0	0	0	0	0	0	0	0	0	0	0	0	0	0	0	0	0	0	0	0	0	0	0	0	0	0	0	0	0	0	0	0	0	0	0	0	0	0	0	0	0	0	0
1412	Porphyromonadaceae(0.8700)	Petrimonas(0.6612)			20.8281	0	0	0	0	0	0	0	0	0	0	0	0	0	0	0	0	0	0	0	0	0	0	0	0	0	0	0	0	0	0	0	0	0	0	0	0	0	0	0	0	0	0	0	0
1413	Unclassified_Burkholderiales(0.5500)	Aquabacterium(0.2805)			0	0	0	0	0	0	0	0	0	0	0	0	0	0	0	0	0	0	0	0	0	0	0	0	0	0	0	0	0	0	0	0	0	0	0	0	0	0	0	0	0	0	0	17.319	0
1414	Pseudonocardiaceae(1.0000)	Pseudonocardia(1.0000)			0	0	0	0	0	0	0	0	0	0	0	0	0	0	0	0	0	0	0	0	0	0	0	0	0	0	0	0	0	0	0	0	0	0	0	0	0	0	0	0	0	0	8.97156	0	0
1415	Anaerolineaceae(0.2400)	Ornatilinea(0.0264)			0	0	0	0	0	0	0	0	3.06302	0	6.68415	0	0	0	0	0	0	0	0	0	0	0	0	0	0	0	0	0	0	0	0	0	0	0	0	0	0	0	0	0	0	0	0	0	0
1416	Polyangiaceae(1.0000)	Byssovorax(0.6500)			0	0	0	0	0	0	0	0	0	0	0	0	0	0	0	0	0	0	0	0	0	0	0	0	0	0	0	8.46775	0	0	0	0	0	0	0	0	0	0	0	0	0	0	0	0	0
1417	Lysobacteraceae(1.0000)	Lysobacter(0.9200)			0	0	0	0	0	0	0	0	0	0	0	0	0	0	0	0	0	0	0	0	0	0	0	0	0	0	0	0	0	0	0	0	0	0	0	0	0	0	0	0	0	0	0	0	0
1418	Hyphomicrobiaceae(1.0000)	Devosia(1.0000)			0	0	0	0	0	0	0	0	0	0	0	0	0	12.9757	0	0	0	0	0	0	0	0	0	0	0	0	0	0	0	0	0	0	0	0	0	0	0	0	0	0	0	0	0	0	0
1419	Nocardioidaceae(1.0000)	Nocardioides(0.9800)			0	0	0	0	0	0	0	0	0	0	0	0	0	0	0	0	0	0	0	0	0	0	0	0	0	0	0	0	0	0	0	0	0	6.88585	0	0	0	0	0	0	0	0	0	0	0
1420	Leuconostocaceae(1.0000)	Leuconostoc(1.0000)			0	0	0	0	0	0	0	0	0	0	0	0	0	0	0	0	0	0	0	0	0	0	0	0	0	0	0	0	0	0	0	0	0	0	0	0	0	0	0	0	0	0	0	0	0
1421	Cytophagaceae(1.0000)	Adhaeribacter(0.9900)			0	0	0	0	0	0	0	0	0	0	0	0	0	0	0	0	0	0	0	0	0	0	0	0	0	0	0	0	0	0	0	0	0	0	0	0	0	0	0	0	0	0	0	0	0
1422	Pseudonocardiaceae(1.0000)	Thermobispora(1.0000)			0	0	0	0	0	0	0	0	0	0	0	0	0	0	0	0	0	0	0	0	0	0	0	0	0	0	0	0	0	0	0	0	0	0	0	0	0	0	0	0	0	0	8.4916	0	0
1423	Peptococcaceae(0.7300)	Pelotomaculum(0.3212)			0	0	0	0	0	0	0	0	0	0	0	0	0	0	0	0	0	0	0	0	0	0	0	0	0	0	0	0	0	0	0	0	0	0	0	0	0	0	0	0	0	0	10.2268	0	0
1424	Clostridiaceae(1.0000)	Clostridium(0.9900)			0	0	0	0	11.559	0	0	0	0	0	0	0	0	0	0	0	0	0	0	0	0	0	0	0	0	0	0	0	0	0	0	0	0	0	0	0	0	0	0	0	0	0	0	0	0
1425	Neisseriaceae(0.4600)	Aquaspirillum(0.2116)			0	0	0	0	0	0	0	0	0	0	0	0	0	0	0	0	0	0	0	0	0	0	0	0	0	0	0	0	0	0	0	0	0	0	0	0	0	0	0	0	0	0	9.4146	0	0
1426	Lysobacteraceae(0.9300)	Thermomonas(0.3255)			0	0	0	0	0	0	0	0	0	0	0	0	0	0	0	0	0	0	0	0	0	0	0	0	0	0	0	0	0	0	0	0	0	0	0	0	0	0	0	0	0	0	8.78696	0	0
1427	Burkholderiaceae(0.3500)	Polynucleobacter(0.1050)			0	0	0	0	0	0	0	0	0	0	0	0	0	0	0	0	0	0	0	0	0	0	0	0	0	0	0	0	0	0	0	0	0	0	0	0	0	0	0	0	0	0	0	0	0
1428	Oscillatoriales(0.5200)	Halospirulina(0.2548)			0	0	0	0	0	0	0	0	0	0	0	0	0	0	0	0	0	0	0	0	0	0	0	0	0	0	0	0	0	25.4533	0	0	0	0	0	0	0	0	0	0	0	0	0	0	0
1429	Intrasporangiaceae(1.0000)	Arsenicicoccus(0.9900)			0	0	0	0	0	0	0	0	0	0	0	0	10.2881	0	0	0	0	0	0	0	0	0	0	0	0	0	0	0	0	0	0	0	0	0	0	0	0	0	0	0	0	0	0	0	0
1430	Nevskiaceae(0.8600)	Steroidobacter(0.7396)			0	0	0	0	0	0	0	0	0	0	0	0	12.3778	0	0	0	0	0	0	0	0	0	0	0	0	0	0	0	0	0	0	0	0	0	0	0	0	0	0	0	0	0	0	0	0
1431	Pseudomonadaceae(1.0000)	Cellvibrio(1.0000)			0	0	0	0	0	0	0	0	0	0	0	0	0	0	0	0	0	0	0	0	0	0	0	0	0	0	0	0	0	0	0	0	0	0	0	0	0	0	0	0	0	0	0	0	0
1432	Bacillaceae(0.8200)	Amphibacillus(0.2952)			22.0115	0	0	0	0	0	0	0	0	0	0	0	0	0	0	0	0	0	0	0	0	0	0	0	0	0	0	0	0	0	0	0	0	0	0	0	0	0	0	0	0	0	0	0	0
1433	Lysobacteraceae(0.2200)	Tahibacter(0.0110)			0	0	0	0	0	0	0	0	0	0	0	0	0	0	0	0	0	0	0	0	0	0	0	0	0	0	0	0	0	0	0	0	0	0	0	0	0	7.5712	0	0	0	0	0	0	0
1434	Nitrosomonadaceae(0.1500)	Nitrosospira(0.0195)			0	0	0	0	0	0	0	0	0	0	0	0	0	0	0	0	0	0	0	0	0	0	0	0	0	0	0	0	0	0	0	0	0	0	0	0	0	7.51228	0	0	0	0	0	0	0
1435	Chitinophagaceae(1.0000)	Flavisolibacter(0.7500)			0	0	0	0	0	0	0	0	0	0	0	0	0	0	0	0	0	0	0	0	0	0	0	0	0	0	0	0	0	0	0	0	0	0	0	0	0	0	0	0	0	0	9.5992	0	0
1436	Hyphomicrobiaceae(0.9900)	Devosia(0.9702)			0	0	0	0	0	0	0	0	0	0	0	0	0	0	0	0	0	0	0	0	0	0	0	0	0	0	0	0	0	0	0	0	0	0	5.69367	0	0	0	0	0	0	0	0	0	0
1437	Sphaerobacteraceae(0.7300)	Nitrolancea(0.3577)			0	0	0	0	0	0	0	0	0	0	0	0	0	0	0	0	0	0	0	0	0	0	0	0	0	27.9673	0	0	0	0	0	0	0	0	0	0	0	0	0	0	0	0	0	0	0
1438	Planococcaceae(0.8100)	Ureibacillus(0.6561)			0	0	0	0	0	0	0	0	0	0	0	0	0	0	0	0	0	0	0	0	0	0	0	0	0	0	9.39302	0	0	0	0	0	0	0	0	0	0	0	0	0	0	0	0	0	0
1439	Aerococcaceae(1.0000)	Facklamia(1.0000)			0	0	0	0	0	0	0	0	0	0	0	0	0	0	0	0	0	0	0	27.0003	0	0	0	33.4564	0	0	0	0	0	0	0	0	0	0	0	0	0	0	0	0	0	0	0	0	0
1440	Hyphomonadaceae(0.3300)	Ponticaulis(0.0363)			0	0	0	0	0	0	0	0	0	0	0	0	0	0	0	0	0	0	0	0	52.5731	0	0	0	0	0	0	0	0	0	0	0	0	0	0	0	0	0	0	0	0	0	0	0	0
1441	Neisseriaceae(0.8900)	Snodgrassella(0.2403)			0	6.05216	0	0	0	0	0	0	0	0	0	0	0	0	5.94619	0	0	0	0	0	0	0	0	0	0	0	0	0	0	0	0	0	0	0	0	0	0	0	0	0	0	0	5.39032	0	0
1442	Nocardioidaceae(1.0000)	Aeromicrobium(1.0000)			0	0	0	0	0	0	0	0	0	0	0	0	0	0	0	0	0	0	0	0	11.7541	0	0	0	0	0	0	0	0	0	0	0	0	0	0	0	0	0	0	4.44894	0	0	0	0	0
1443	Unclassified_Alphaproteobacteria(0.6700)	Geminicoccus(0.4489)			0	0	0	0	0	0	0	0	0	0	0	0	0	0	0	0	0	0	0	0	0	0	0	0	0	0	0	0	0	0	0	0	0	0	0	0	0	0	0	0	0	0	10.0792	0	0
1444	Clostridiaceae(0.3300)	Clostridium(0.0825)			0	0	0	0	0	0	0	0	0	0	0	0	0	0	0	0	0	0	0	0	0	0	0	0	0	0	0	0	0	0	0	0	0	0	0	0	0	7.60066	0	0	0	0	0	0	0
1445	Bacillaceae(0.8600)	Bacillus(0.6364)			0	0	0	0	0	0	0	0	0	0	0	0	0	0	0	0	0	0	0	0	0	0	0	0	0	0	0	0	0	0	0	0	0	0	0	0	0	0	0	0	0	0	0	0	0
1446	Bradyrhizobiaceae(1.0000)	Rhodopseudomonas(0.5700)			0	0	0	0	0	0	3.12858	0	11.7416	0	0	0	0	0	0	0	0	0	0	0	0	0	0	0	0	0	0	0	0	0	0	0	0	0	0	0	0	0	0	0	0	0	0	0	0
1447	Chitinophagaceae(1.0000)	Chitinophaga(1.0000)			0	0	0	0	0	0	0	0	0	0	0	0	0	0	0	0	0	0	0	0	0	0	0	0	0	0	0	0	0	0	0	0	0	0	0	0	0	0	0	0	0	0	0	0	0
1448	Beijerinckiaceae(0.7600)	Chelatococcus(0.5776)			0	0	0	0	0	0	0	0	0	0	0	0	0	0	0	0	0	0	0	0	0	0	0	0	0	0	0	0	0	0	0	0	0	0	0	0	0	0	0	0	0	0	0	18.5613	0
1449	Fusobacteriaceae(0.9300)	Fusobacterium(0.7905)			0	0	0	0	0	0	0	0	0	0	0	0	0	0	0	0	0	0	0	0	26.2865	0	0	0	0	0	0	0	0	0	0	0	0	0	0	0	0	0	0	0	0	0	0	0	0
1450	Micrococcaceae(1.0000)	Yaniella(0.9800)			0	0	0	0	0	0	0	0	0	0	0	0	0	0	0	21.9395	0	0	0	0	0	0	0	0	0	0	0	0	0	0	0	0	0	0	0	0	0	0	0	0	0	0	0	0	0
1451	Bacillaceae(0.9600)	Bacillus(0.8736)			0	0	0	0	0	0	0	0	0	0	0	0	0	0	0	0	0	0	0	0	0	0	0	0	0	0	0	0	0	0	0	0	0	0	0	0	0	0	0	0	0	0	0	0	0
1452	Oxalobacteraceae(0.6900)	Herminiimonas(0.3795)			0	0	0	0	0	0	0	0	0	0	0	0	0	0	0	0	0	0	0	0	0	0	0	0	0	0	0	0	0	0	0	0	0	0	0	0	0	7.27661	0	0	0	0	0	0	0
1453	Hyphomicrobiaceae(0.7400)	Devosia(0.5476)			0	0	0	0	0	5.72437	0	0	3.9564	0	0	0	0	0	0	0	0	0	0	0	0	0	0	0	0	0	0	0	0	0	0	0	0	0	0	0	0	0	0	0	0	0	0	0	0
1454	Paenibacillaceae(0.9500)	Cohnella(0.4750)			0	0	0	0	0	0	0	0	0	0	0	0	0	0	0	0	0	0	0	0	0	0	0	0	0	0	0	0	0	0	0	0	0	0	0	0	0	0	0	0	0	0	5.05804	0	0
1455	Vulgatibacteraceae(0.0500)	Vulgatibacter(0.0025)			0	0	0	0	0	0	0	0	0	0	0	0	0	0	0	20.9191	0	0	0	0	0	0	0	0	0	0	0	0	0	0	0	0	0	0	0	0	0	0	0	0	0	0	0	0	0
1456	Unclassified_Clostridiales(1.0000)	Tissierella(1.0000)			21.3014	0	0	0	0	0	0	0	0	0	0	0	0	0	0	0	0	0	0	0	0	0	0	0	0	0	0	0	0	0	0	0	0	0	0	0	0	0	0	0	0	0	0	0	0
1457	Lysobacteraceae(1.0000)	Lysobacter(0.8200)			0	0	0	0	0	0	0	0	0	0	0	0	0	0	0	0	0	0	0	0	0	0	0	0	0	0	0	0	0	0	0	0	0	0	0	0	0	0	0	0	0	0	0	0	8.59319
1458	Sphingobacteriaceae(1.0000)	Pedobacter(0.9900)			0	0	0	0	0	0	0	0	0	0	0	0	0	7.1966	0	0	0	0	0	0	0	0	0	0	0	0	0	3.73029	0	0	0	0	0	0	0	0	0	0	0	0	0	0	0	0	0
1459	Ruminococcaceae(1.0000)	Faecalibacterium(0.9500)			0	0	0	0	0	0	0	0	0	0	0	0	0	0	0	0	0	0	0	0	0	0	0	0	0	0	0	0	0	0	0	0	0	0	0	0	0	0	0	0	0	0	0	0	0
1460	Chitinophagaceae(1.0000)	Ferruginibacter(0.3700)			0	0	0	0	0	0	0	0	0	0	0	0	0	0	0	0	0	0	0	0	0	3.39456	0	0	0	0	0	0	0	0	0	0	0	0	0	0	0	0	0	0	0	0	0	0	0
1461	Bacillaceae(0.9800)	Lysinibacillus(0.9604)			0	0	0	0	0	0	0	0	0	0	0	0	0	0	0	0	0	0	0	0	0	23.8562	0	0	0	0	0	0	0	0	0	0	0	0	0	0	0	0	0	0	0	0	0	0	0
1462	Pseudomonadaceae(0.6100)	Pseudomonas(0.3721)			0	0	0	0	0	0	0	0	0	0	0	0	0	0	0	0	0	0	0	0	0	0	0	0	0	0	0	0	0	0	0	0	0	0	0	0	0	0	0	0	0	0	0	0	0
1463	Chitinophagaceae(1.0000)	Niabella(1.0000)			0	0	0	0	0	0	0	0	0	0	0	0	0	0	0	0	0	0	0	0	0	0	0	0	0	0	0	0	0	0	0	0	0	0	0	0	0	0	0	0	0	0	0	0	0
1464	Erythrobacteraceae(0.9800)	Altererythrobacter(0.6174)			0	0	0	0	0	0	0	0	0	0	0	0	0	0	0	0	0	0	0	0	0	0	0	0	0	0	0	0	0	0	0	0	0	0	0	0	0	0	0	0	0	0	0	16.5882	0
1465	Actinomycetaceae(1.0000)	Actinomyces(1.0000)			0	0	0	0	0	0	0	0	0	0	0	0	0	0	0	0	0	0	0	0	0	0	0	0	0	0	0	0	0	0	0	0	0	0	0	0	0	0	0	0	0	0	0	0	0
1466	Chitinophagaceae(1.0000)	Sediminibacterium(0.3100)			0	0	0	0	0	12.1995	0	0	0	0	0	0	0	0	0	0	0	0	0	0	0	0	0	0	0	0	0	0	0	0	0	0	0	0	0	0	0	0	0	0	0	0	0	0	0
1467	Rhizobiaceae(0.9400)	Rhizobium(0.8648)			0	0	0	0	0	0	0	0	0	0	0	0	0	0	0	0	0	0	0	0	0	0	0	0	0	0	0	0	0	0	0	0	0	0	0	0	0	0	0	0	0	0	0	0	0
1468	Flavobacteriaceae(1.0000)	Chryseobacterium(1.0000)			0	0	0	0	0	0	0	0	0	0	0	0	0	0	0	0	0	0	0	0	0	0	0	0	0	0	0	0	0	0	0	0	0	0	0	0	0	0	0	5.36942	0	0	0	0	0
1469	Rhodocyclaceae(0.2500)	Zoogloea(0.0550)			0	0	0	0	0	0	0	0	0	0	0	0	0	0	0	0	0	0	0	0	0	0	0	0	0	0	0	0	0	0	0	0	0	0	0	0	0	0	0	0	0	0	0	17.1728	0
1470	Acetobacteraceae(1.0000)	Gluconobacter(0.9600)			0	0	0	0	0	0	0	0	0	0	0	0	0	0	0	0	0	0	0	0	0	0	0	0	0	0	0	0	0	0	0	0	0	0	0	0	0	0	0	0	0	0	0	0	0
1471	Hyphomicrobiaceae(0.4300)	Rhodoplanes(0.1720)			0	0	0	4.99927	0	0	0	0	0	0	0	0	0	0	0	0	0	0	0	0	0	0	0	0	9.38987	0	2.75313	0	3.53232	0	0	4.20168	0	0	0	0	0	0	0	0	0	0	0	0	0
1472	Solirubrobacteraceae(0.6400)	Solirubrobacter(0.4096)			0	0	0	0	0	0	0	0	0	0	0	0	0	0	0	0	0	0	0	0	0	0	0	0	0	0	0	0	0	0	0	0	0	0	0	0	0	0	0	0	0	0	8.97156	0	0
1473	Chitinophagaceae(1.0000)	Terrimonas(0.4200)			0	0	0	0	0	0	0	0	0	0	0	0	0	0	0	0	0	0	0	0	0	0	0	0	0	0	0	9.02729	0	0	0	0	0	0	0	0	0	0	0	0	0	0	0	0	0
1474	Thermomonosporaceae(0.9700)	Actinoallomurus(0.8924)			0	0	0	0	0	0	0	0	0	0	9.70692	0	0	0	0	0	0	0	0	0	0	0	0	0	0	0	0	0	0	0	0	0	0	0	0	0	0	0	0	0	0	0	0	0	0
1475	Planctomycetaceae(0.9800)	Pirellula(0.5194)			0	0	0	0	0	0	0	0	0	0	0	0	0	0	0	0	0	0	0	0	0	0	0	0	0	0	0	0	0	0	0	0	0	0	0	0	0	0	0	0	0	0	8.60236	0	0
1476	Acetobacteraceae(0.9900)	Roseomonas(0.7326)			0	0	0	0	0	0	0	0	13.7836	0	0	0	0	0	0	0	0	0	0	0	0	0	0	0	0	0	0	0	0	0	0	0	0	0	0	0	0	0	0	0	0	0	0	0	0
1477	Erythrobacteraceae(0.9600)	Porphyrobacter(0.5952)			0	0	0	0	0	4.87979	0	0	0	0	0	0	0	0	0	0	0	0	0	0	0	0	0	0	0	0	0	0	0	0	0	0	0	0	0	0	0	0	0	0	0	0	0	0	0
1478	Comamonadaceae(0.8400)	Ramlibacter(0.2520)			0	0	0	0	0	0	0	0	0	0	0	0	0	0	0	0	0	0	0	0	0	0	0	0	0	0	0	7.31136	0	0	0	0	0	0	0	0	0	0	0	0	0	0	0	0	0
1479	Chitinophagaceae(0.8800)	Hydrotalea(0.1496)			0	0	0	0	0	0	0	0	0	0	0	0	0	0	0	0	0	0	0	0	0	0	0	0	0	0	0	0	0	0	0	0	0	0	9.17072	0	0	0	0	0	0	0	0	0	0
1480	Rhodobacteraceae(0.8400)	Pleomorphobacterium(0.2184)			0	0	0	0	0	0	0	0	0	0	0	0	0	0	0	0	0	0	0	0	0	0	0	0	0	0	0	0	0	0	0	0	0	0	0	0	0	0	0	0	0	0	0	0	0
1481	Clostridiaceae(0.9700)	Clostridium(0.9312)			0	0	0	0	0	0	0	0	0	0	0	0	0	0	0	0	0	0	0	0	0	0	0	0	0	0	0	0	0	0	0	0	0	0	0	0	0	0	0	0	0	0	0	0	0
1482	Sphaerobacteraceae(1.0000)	Sphaerobacter(0.8100)			0	0	0	0	0	0	0	0	0	0	0	0	0	0	0	0	0	0	0	0	0	0	0	0	0	0	0	9.58683	0	0	0	0	0	0	0	0	0	0	0	0	0	0	0	0	0
1483	Planctomycetaceae(1.0000)	Singulisphaera(0.7400)			0	0	0	0	0	0	0	0	0	0	0	0	0	0	0	0	0	0	0	0	0	0	0	0	0	0	0	0	0	0	0	0	0	0	0	0	0	0	0	0	0	0	8.89772	0	0
1484	Cytophagaceae(1.0000)	Adhaeribacter(0.9900)			0	0	0	0	0	0	0	0	0	0	0	0	0	0	0	0	0	0	0	0	0	0	0	0	0	0	0	0	0	0	0	0	0	0	0	0	0	6.42227	0	0	0	0	0	0	0
1485	Comamonadaceae(0.4800)	Brachymonas(0.2304)			0	0	0	0	0	0	0	0	0	0	0	0	0	0	0	0	0	0	0	0	0	0	0	0	0	0	6.96379	0	0	0	0	0	0	0	0	0	0	0	0	0	0	0	0	0	0
1486	Pseudonocardiaceae(1.0000)	Actinomycetospora(0.9500)			0	0	0	0	0	0	0	0	0	0	0	0	0	0	0	0	0	0	0	0	0	0	0	0	0	0	0	0	0	0	0	0	0	0	5.73713	0	0	0	0	0	0	0	0	0	0
1487	Bacillaceae(1.0000)	Oceanobacillus(1.0000)			0	0	0	0	0	0	0	0	0	0	0	0	0	0	0	0	0	0	0	0	0	0	0	0	0	0	0	0	0	0	0	0	0	0	0	0	0	0	0	0	0	0	0	0	8.14387
1488	Corynebacteriaceae(0.1200)	Corynebacterium(0.0144)			0	0	0	0	0	0	0	0	0	0	0	0	0	0	0	0	0	0	0	0	0	0	0	0	0	0	0	0	0	0	0	0	0	0	0	0	0	0	0	0	0	0	0	0	0
1489	Clostridiaceae(0.7200)	Clostridium(0.4392)			0	11.7618	0	0	0	0	0	0	0	0	0	0	0	0	0	0	0	0	0	0	0	0	0	0	0	0	0	0	0	0	0	0	0	0	0	5.11178	0	0	0	0	0	0	0	0	0
1490	Acidimicrobiaceae(0.9500)	Ilumatobacter(0.9025)			0	0	0	0	0	0	0	0	0	0	0	0	0	0	0	0	0	0	0	0	0	0	0	0	0	0	0	0	0	0	0	0	0	0	0	0	0	7.18823	0	0	0	0	0	0	0
1491	Rhodobacteraceae(0.9200)	Paracoccus(0.2576)			0	0	0	0	0	0	0	0	0	0	0	0	0	0	0	0	6.7598	0	0	0	0	0	0	0	0	0	0	0	0	0	0	0	0	0	0	0	0	0	0	0	0	0	6.12872	0	0
1492	Corynebacteriaceae(1.0000)	Corynebacterium(1.0000)			0	0	0	0	0	0	0	0	0	0	0	0	0	0	0	0	0	0	0	0	0	0	0	0	0	0	0	0	0	0	0	0	0	0	0	0	0	0	9.95338	0	0	0	3.47048	0	0
1493	Unclassified_Elusimicrobia(0.9800)	Blastocatella(0.4606)			0	0	0	2.66016	0	0	0	0	0	0	0	0	0	0	0	0	0	0	0	0	0	0	0	0	0	0	0	0	0	0	0	7.0028	0	0	2.56433	0	0	0	0	0	0	0	0	0	0
1494	Clostridiaceae(0.6800)	Clostridium(0.3468)			0	0	0	0	0	0	0	0	0	0	9.49405	0	0	0	0	0	0	0	0	0	0	0	0	0	0	0	0	0	0	0	0	0	0	0	0	0	0	0	0	0	0	0	0	0	0
1495	Acidimicrobiaceae(0.4900)	Ilumatobacter(0.2401)			0	0	0	0	0	0	0	0	0	0	0	0	0	0	0	0	0	0	0	0	0	0	0	0	0	0	0	0	0	0	0	0	0	0	0	0	0	0	0	0	0	0	0	0	0
1496	Cytophagaceae(1.0000)	Hymenobacter(1.0000)			0	0	0	0	0	0	0	0	0	0	0	0	0	0	0	0	0	0	0	0	0	0	0	0	0	0	0	0	0	0	0	0	0	0	0	0	0	0	0	0	0	0	0	0	0
1497	Gaiellaceae(0.6500)	Gaiella(0.4225)			0	0	0	0	0	0	0	0	0	0	0	0	0	0	0	0	0	0	0	0	0	0	0	0	0	0	0	0	0	0	0	0	0	0	0	0	13.9478	0	0	0	0	0	0	0	0
1498	Conexibacteraceae(0.9900)	Conexibacter(0.9801)			0	0	0	0	0	0	0	0	0	0	0	0	0	0	0	0	0	0	0	0	0	0	0	0	0	0	0	0	0	0	0	0	0	0	0	0	0	0	0	0	0	0	8.15932	0	0
1499	Veillonellaceae(0.2600)	Acetonema(0.0234)			0	0	0	0	0	0	0	0	0	0	0	0	0	0	0	0	0	0	0	0	0	0	0	0	0	0	0	0	0	0	0	0	0	0	0	0	0	0	0	0	0	0	0	0	0
1500	Syntrophaceae(0.4000)	Desulfomonile(0.1440)			0	0	0	0	0	10.3226	0	0	0	0	0	0	0	0	0	0	0	0	0	0	0	0	0	0	0	0	0	0	0	0	0	0	0	0	0	0	0	0	0	0	0	0	0	0	0
1501	Acetobacteraceae(1.0000)	Acetobacter(1.0000)			19.1713	0	0	0	0	0	0	0	0	0	0	0	0	0	0	0	0	0	0	0	0	0	0	0	0	0	0	0	0	0	0	0	0	0	0	0	0	0	0	0	0	0	0	0	0
1502	Enterococcaceae(0.4900)	Vagococcus(0.0833)			39.0526	0	0	0	0	0	0	0	0	3.78293	0	13.5222	0	0	16.9714	0	4.50653	0	13.7112	0	0	0	0	0	0	0	0	0	0	0	0	0	0	0	0	0	0	0	0	0	0	0	0	0	0
1503	Mycoplasmataceae(0.1100)	Mycoplasma(0.0121)			0	0	0	0	0	0	0	0	0	0	0	0	0	0	0	0	0	0	0	0	0	0	0	0	0	0	0	0	0	0	0	0	0	0	0	0	0	0	0	0	0	0	0	0	0
1504	Parachlamydiaceae(0.7900)	Parachlamydia(0.6162)			0	0	0	0	0	0	0	0	0	0	0	0	0	12.8666	0	0	0	0	0	0	0	0	0	0	0	0	0	0	0	0	0	0	0	0	0	0	0	0	0	0	0	0	0	0	0
1505	Nostocales(0.5600)	Halotia(0.3136)			0	0	0	0	0	0	0	0	0	0	0	0	0	0	0	0	0	0	0	0	0	0	0	0	0	0	0	0	0	0	0	0	0	0	0	0	0	0	0	0	0	0	0	0	0
1506	Heliobacteriaceae(0.1700)	Hydrogenispora(0.0289)			0	0	0	0	0	0	0	0	0	0	10.0475	0	0	0	0	0	0	0	0	0	0	0	0	0	0	0	0	0	0	0	0	0	0	0	0	0	0	0	0	0	0	0	0	0	0
1507	Lysobacteraceae(1.0000)	Thermomonas(0.4800)			0	0	0	0	0	0	0	0	0	0	0	0	0	0	9.04316	0	0	0	0	0	0	0	0	0	0	0	0	5.67003	0	0	0	0	0	0	0	0	0	0	0	0	0	0	0	0	0
1508	Sphingomonadaceae(1.0000)	Sphingobium(1.0000)			0	0	0	0	0	0	0	0	0	0	0	0	0	0	0	0	0	0	0	0	0	0	0	0	0	0	0	0	0	0	0	0	0	0	0	0	0	0	0	0	0	0	0	0	0
1509	Clostridiaceae(1.0000)	Clostridium(0.9900)			0	0	0	0	0	0	0	0	0	0	0	0	0	0	0	0	0	0	0	0	0	0	0	0	0	0	0	0	0	0	0	0	0	0	0	0	0	0	0	0	0	0	0	0	0
1510	Acidimicrobiaceae(0.3700)	Ilumatobacter(0.1369)			0	0	0	0	0	0	0	0	0	0	0	0	0	0	0	12.9256	0	0	0	0	0	0	0	0	0	0	0	2.72311	0	0	0	0	0	0	0	0	0	0	0	0	0	0	0	0	0
1511	Enterobacteriaceae(1.0000)	Cosenzaea(0.5100)			18.1457	0	0	0	0	0	0	0	0	0	0	0	0	0	0	0	0	0	0	0	0	0	0	0	0	0	0	0	0	0	0	0	0	0	0	0	0	0	0	0	0	0	0	0	0
1512	Planctomycetaceae(0.9800)	Rubinisphaera(0.7742)			0	0	0	0	0	0	0	0	0	0	0	0	0	0	0	0	0	0	0	0	0	0	0	0	0	0	0	0	0	0	0	0	0	0	0	0	0	7.33553	0	0	0	0	0	0	0
1513	Oxalobacteraceae(1.0000)	Massilia(1.0000)			0	3.76833	0	0	0	0	0	0	0	0	0	0	0	0	0	0	0	0	0	0	0	9.33504	0	0	0	0	0	0	0	0	0	0	0	0	0	0	0	0	0	0	0	0	0	0	0
1514	Paenibacillaceae(1.0000)	Paenibacillus(0.9800)			0	0	0	0	0	0	0	0	0	0	0	0	0	0	0	0	0	0	0	0	0	0	0	0	0	0	0	0	0	0	0	0	0	0	0	0	0	0	0	0	0	0	8.56544	0	0
1515	Methylobacteriaceae(1.0000)	Methylobacterium(0.9900)			0	0	0	0	0	4.78595	0	0	0	0	0	0	0	0	0	0	0	0	0	0	0	0	0	0	0	0	0	0	0	0	0	11.9048	0	0	2.78164	0	0	0	0	0	0	0	0	0	0
1516	Erythrobacteraceae(0.9200)	Altererythrobacter(0.4508)			0	0	0	0	0	0	0	0	0	0	0	0	0	0	5.69843	0	0	0	0	0	0	14.5212	0	0	0	0	0	0	0	0	0	0	0	0	0	0	0	0	0	0	0	0	0	0	0
1517	Bacillaceae(1.0000)	Domibacillus(0.9700)			0	0	0	0	10.4277	0	0	0	0	0	0	0	0	0	0	0	0	0	0	0	0	0	0	0	0	0	0	0	0	0	0	0	0	0	0	0	0	0	0	0	0	0	0	0	0
1518	Desulfobacteraceae(0.1700)	Desulfonema(0.0204)			0	0	0	0	0	0	0	0	9.57194	0	0	0	0	0	0	0	0	0	0	0	0	0	0	0	0	0	0	0	0	0	0	0	0	0	0	0	0	0	0	0	0	0	0	0	0
1519	Veillonellaceae(1.0000)	Megamonas(1.0000)			0	0	0	0	0	0	0	0	0	0	0	0	0	0	0	0	0	0	0	0	0	0	0	0	0	0	0	0	0	7.43163	0	0	0	0	0	0	0	0	0	0	0	0	0	0	0
1520	Unclassified_Elusimicrobia(1.0000)	Blastocatella(0.9700)			0	0	0	0	0	0	0	0	0	0	0	0	0	0	0	0	0	0	0	0	0	0	0	0	0	0	0	0	0	0	0	0	0	0	0	0	0	0	0	0	0	0	0	0	12.3562
1521	Cytophagaceae(0.8800)	Siphonobacter(0.5456)			0	0	0	0	0	0	0	0	0	0	0	0	0	0	0	0	0	0	0	0	0	0	0	0	0	0	0	0	0	0	0	0	0	0	0	0	0	0	0	0	0	0	0	0	0
1522	Deinococcaceae(1.0000)	Deinococcus(1.0000)			0	0	0	0	0	0	0	0	0	0	0	0	0	0	0	0	0	0	0	11.5917	0	13.484	0	0	0	0	0	0	0	0	0	0	0	0	0	0	0	0	0	0	0	0	0	0	0
1523	Phyllobacteriaceae(0.7200)	Mesorhizobium(0.3528)			0	0	0	0	0	0	0	0	0	0	0	0	0	0	0	0	0	0	0	0	0	0	0	0	0	0	0	0	0	0	0	0	0	13.5531	0	0	0	0	0	0	0	0	0	0	0
1524	Leptotrichiaceae(1.0000)	Leptotrichia(1.0000)			0	0	24.8319	0	0	0	0	0	0	0	0	0	0	0	0	0	0	0	0	0	0	0	0	0	0	0	0	0	0	0	0	0	0	0	0	0	0	0	0	0	0	0	0	0	0
1525	Hyphomicrobiaceae(1.0000)	Devosia(1.0000)			0	0	0	0	0	4.64518	0	0	0	0	0	0	0	0	0	0	0	0	0	0	0	0	0	0	0	0	0	0	0	0	0	0	0	0	0	0	0	0	0	0	0	0	0	0	0
1526	Caulobacteraceae(1.0000)	Asticcacaulis(0.9900)			0	0	0	0	0	0	20.5592	0	0	0	0	0	0	0	0	0	0	0	0	0	0	0	0	0	0	0	0	0	0	0	0	0	0	0	0	0	0	0	0	0	0	0	0	0	0
1527	Unclassified_Acidobacteria(0.9800)	Paludibaculum(0.7154)			0	0	0	0	0	0	0	0	0	0	0	0	0	0	0	0	0	0	0	0	0	0	0	0	0	0	0	0	0	0	0	0	0	0	0	0	0	0	0	0	0	0	5.05804	0	0
1528	Unclassified_Bacillales(0.3800)	Ammoniibacillus(0.1444)			0	0	0	0	0	0	0	0	0	0	0	0	0	0	0	0	0	0	0	0	0	0	0	0	0	0	0	0	0	0	0	0	0	0	0	0	0	0	0	0	0	0	7.64244	0	0
1529	Labilitrichaceae(0.9600)	Labilithrix(0.9216)			0	0	0	0	0	0	0	0	0	0	0	0	0	0	0	0	0	0	0	0	0	0	0	0	0	0	0	7.42327	0	0	0	0	0	0	0	0	0	0	0	0	0	0	0	0	0
1530	Sphingomonadaceae(1.0000)	Sphingomonas(0.9200)			0	0	0	0	0	0	0	0	0	0	0	0	0	0	0	0	0	0	0	0	0	0	0	0	0	0	0	7.75899	0	0	0	0	0	0	0	0	0	0	0	0	0	0	0	0	0
1532	Thermoactinomycetaceae(0.9800)	Shimazuella(0.9604)			0	0	0	0	0	0	0	0	0	0	0	0	0	0	0	0	0	0	0	0	0	0	0	0	0	0	0	0	0	0	0	0	0	0	0	0	0	0	10.9742	0	0	0	0	7.59989	0
1533	Aurantimonadaceae(0.5200)	Martelella(0.2392)			0	0	0	0	0	0	0	0	0	0	0	0	0	0	0	0	0	0	0	0	0	0	0	0	0	0	0	0	0	0	0	0	0	0	0	0	0	0	0	0	0	0	0	0	0
1534	Comamonadaceae(0.9600)	Variovorax(0.5088)			0	0	0	0	0	5.91205	0	0	0	0	0	0	0	0	0	0	0	0	0	0	0	0	0	0	0	0	0	0	0	0	0	0	0	0	0	0	0	0	0	0	0	0	0	0	0
1535	Enterococcaceae(0.9800)	Vagococcus(0.9604)			0	0	0	0	0	0	0	0	0	0	0	0	0	0	0	0	0	0	0	0	0	0	0	0	0	0	0	0	0	0	0	0	0	0	0	0	0	0	0	0	0	0	0	10.8883	0
1536	Iamiaceae(1.0000)	Aquihabitans(1.0000)			0	0	0	0	0	0	0	0	0	0	0	0	0	0	0	0	0	0	0	0	0	0	0	0	0	0	0	0	0	0	0	0	0	0	0	0	0	0	0	0	0	0	0	0	12.8055
1537	Comamonadaceae(0.8800)	Ramlibacter(0.3960)			0	0	0	0	0	0	0	0	0	0	0	0	0	0	0	0	0	0	0	0	0	0	0	0	0	0	0	0	0	0	0	0	0	0	9.64882	0	0	0	0	0	0	0	0	0	0
1538	Armatimonadaceae(0.6200)	Armatimonas(0.3844)			0	0	0	0	0	0	0	0	0	0	0	0	0	0	0	0	0	0	0	0	0	0	0	0	0	0	0	0	0	0	0	0	0	0	8.73609	0	0	0	0	0	0	0	0	0	0
1539	Cryptosporangiaceae(0.7600)	Cryptosporangium(0.5092)			0	0	0	0	0	0	0	0	0	0	0	0	0	0	0	0	0	0	0	0	0	0	0	0	0	0	0	0	0	0	0	0	0	0	0	0	0	0	0	0	0	0	0	0	0
1540	Unclassified_Clostridiales(0.9900)	Blautia(0.9801)			0	0	0	0	0	0	0	0	0	0	0	0	0	0	0	0	0	0	0	0	0	0	0	0	0	0	0	0	0	0	0	0	0	0	7.56259	0	0	0	0	0	0	0	0	0	0
1541	Tepidisphaeraceae(0.5800)	Tepidisphaera(0.3364)			0	0	0	0	0	0	0	0	0	0	0	0	0	0	0	0	0	0	0	0	0	0	0	0	0	0	0	0	0	0	0	0	0	0	0	0	0	0	0	0	0	0	0	0	0
1542	Aurantimonadaceae(0.9400)	Aureimonas(0.8648)			0	0	0	0	0	0	0	0	0	0	0	0	0	0	0	0	0	0	0	0	0	0	0	0	0	0	0	0	0	0	0	0	0	0	0	0	0	0	0	0	43.4104	0	0	0	0
1543	Thermoanaerobacteraceae(0.3500)	Thermacetogenium(0.1190)			0	9.24953	0	0	0	0	0	0	0	0	0	0	0	0	0	0	0	0	0	0	0	0	0	0	0	0	0	0	0	0	0	0	0	0	0	0	0	0	0	0	0	0	0	0	0
1544	Symbiobacteriaceae(1.0000)	Symbiobacterium(1.0000)			0	0	0	0	0	0	0	0	0	0	0	0	0	0	0	0	0	0	0	0	0	0	0	0	0	0	0	0	0	0	0	0	0	0	7.08449	0	0	0	0	0	0	0	0	0	0
1545	Sphingomonadaceae(1.0000)	Sphingomonas(0.8700)			0	0	0	0	0	0	0	0	0	0	0	0	0	0	0	0	0	0	0	0	0	0	0	0	0	0	0	0	0	0	0	0	0	0	0	0	0	0	0	0	0	0	8.27008	0	0
1547	Nocardioidaceae(1.0000)	Nocardioides(0.9900)			0	0	0	0	0	0	0	0	0	0	0	0	0	0	3.46861	0	0	0	0	0	0	0	0	0	0	0	0	0	0	0	0	0	0	0	0	0	0	0	0	0	0	0	5.94412	0	0
1548	Paenibacillaceae(1.0000)	Paenibacillus(1.0000)			0	0	0	0	0	0	0	0	0	0	0	0	0	0	0	0	0	0	0	0	0	21.4046	0	0	0	0	0	0	0	0	0	0	0	0	0	0	0	0	0	0	0	0	0	0	0
1549	Intrasporangiaceae(0.9700)	Phycicoccus(0.8245)			21.3803	0	0	0	0	0	0	0	0	0	0	0	0	0	0	0	0	0	0	0	0	0	0	0	0	0	0	0	0	0	0	0	0	0	0	0	0	0	0	0	0	0	0	0	0
1550	Gemmatimonadaceae(0.4600)	Gemmatimonas(0.2116)			0	0	0	0	0	0	0	0	0	0	0	0	0	0	0	0	5.63317	0	0	0	0	0	0	0	0	0	0	0	0	0	0	0	0	0	0	0	0	0	0	0	0	0	8.60236	0	0
1551	Alcaligenaceae(0.9900)	Advenella(0.6138)			0	0	0	0	0	0	0	0	0	0	0	0	0	0	0	0	0	0	0	0	0	0	0	0	0	0	0	0	0	0	0	0	0	0	0	0	0	0	0	0	0	0	6.97788	0	0
1552	Sphingomonadaceae(0.9800)	Sphingomonas(0.8624)			0	0	0	0	0	5.63052	0	0	0	0	0	0	0	0	0	0	0	0	0	0	0	9.05216	0	0	0	0	0	0	0	0	0	0	0	0	0	0	0	0	0	0	0	0	0	0	0
1553	Micromonosporaceae(0.9400)	Micromonospora(0.7050)			0	0	0	0	0	0	0	0	0	0	0	0	0	0	0	0	0	0	0	0	0	0	0	0	0	0	0	0	0	0	0	0	0	0	0	0	0	0	0	0	0	0	8.23316	0	0
1554	Clostridiaceae(0.4000)	Lutispora(0.0480)			0	0	0	0	0	0	0	0	0	0	0	0	0	0	0	0	0	0	0	0	0	0	0	0	0	0	0	0	0	0	0	0	0	0	0	0	0	0	0	0	0	0	7.384	0	0
1555	Chloroflexaceae(0.2300)	Chloroflexus(0.0529)			0	0	0	0	0	0	0	0	11.1035	0	0	0	0	0	0	0	0	0	0	0	0	0	0	0	0	0	0	0	0	0	0	0	0	0	0	0	0	0	0	0	0	0	0	0	0
1556	Acetobacteraceae(1.0000)	Belnapia(0.9600)			0	0	0	0	0	0	0	0	0	0	0	0	0	0	0	0	4.50653	0	0	0	0	21.6875	0	0	0	0	0	0	0	0	0	0	0	0	0	0	0	0	0	0	0	0	0	0	0
1557	Pseudonocardiaceae(0.0700)	Allokutzneria(0.0035)			0	0	0	0	0	0	0	0	0	0	0	0	0	0	0	0	0	0	0	0	0	0	0	0	0	18.4515	7.77353	0	0	0	0	0	0	0	0	0	0	0	0	0	0	0	0	0	0
1558	Peptostreptococcaceae(1.0000)	Peptostreptococcus(1.0000)			0	0	0	0	0	0	0	0	0	0	0	0	0	10.1407	0	0	0	0	0	0	0	0	0	0	0	0	0	0	0	0	0	10.5042	0	0	0	0	0	0	0	0	0	0	0	0	0
1559	Rhodobacteraceae(0.0700)	Thalassobius(0.0049)			0	0	0	0	0	0	0	0	0	0	0	0	0	0	0	0	0	0	0	0	0	0	0	0	0	0	0	0	0	0	0	0	0	0	4.99826	0	0	0	0	0	0	0	0	0	4.94249
1560	Cytophagaceae(1.0000)	Hymenobacter(1.0000)			0	0	0	0	0	0	0	0	0	0	0	0	0	0	0	0	0	0	0	0	12.8227	12.8239	0	0	0	0	0	0	0	0	0	0	0	0	0	0	0	0	0	0	0	0	0	0	0
1561	Paenibacillaceae(0.9900)	Cohnella(0.9405)			0	0	0	0	0	0	0	0	0	0	0	0	0	0	0	0	0	0	0	0	0	0	0	0	0	0	0	0	0	0	0	0	0	0	0	0	0	0	0	4.14212	0	0	6.23948	0	0
1562	Myxococcaceae(0.3900)	Aggregicoccus(0.1326)			0	0	0	0	0	0	0	0	0	0	0	0	0	0	0	0	0	0	0	0	0	0	0	0	0	0	0	0	0	0	0	0	0	0	0	0	0	0	0	0	0	0	7.9378	0	0
1563	Succinivibrionaceae(0.1300)	Ruminobacter(0.0169)			0	0	0	0	0	0	0	0	0	0	0	0	0	0	0	0	0	0	0	0	0	0	0	0	0	0	0	0	0	0	0	0	0	0	0	0	0	0	16.0785	0	0	0	0	0	0
1564	Nocardioidaceae(1.0000)	Nocardioides(1.0000)			0	0	0	0	0	0	0	0	12.5073	0	0	0	0	0	0	0	0	0	0	0	0	0	0	0	0	0	0	0	0	0	0	0	0	0	0	0	0	0	0	0	0	0	0	0	0
1565	Planctomycetaceae(0.8400)	Rubinisphaera(0.1848)			0	0	0	0	0	0	0	0	0	0	0	0	0	0	0	0	0	0	0	0	0	0	0	0	0	0	0	0	0	0	0	0	0	0	0	0	0	0	0	0	0	0	7.34708	0	0
1566	Alcaligenaceae(1.0000)	Candidimonas(0.6700)			0	0	0	0	0	0	0	0	0	0	0	8.00655	0	0	0	0	0	0	0	0	0	0	0	0	0	0	0	6.22958	0	0	0	0	0	0	0	0	0	0	0	0	0	0	0	0	0
1567	Conexibacteraceae(0.9900)	Conexibacter(0.9801)			0	0	0	0	0	0	0	0	0	0	0	0	0	0	0	0	0	0	0	0	0	0	0	0	0	0	0	7.34866	0	0	0	0	0	0	0	0	0	0	0	0	0	0	0	0	0
1568	Bacteroidaceae(0.1500)	Acetomicrobium(0.0225)			0	0	0	0	0	0	0	0	0	0	0	0	0	0	0	0	0	0	0	0	0	0	0	0	0	0	0	0	0	0	0	0	0	0	0	0	0	0	0	0	0	0	0	0	0
1569	Chitinophagaceae(1.0000)	Flavisolibacter(0.9300)			0	0	0	0	0	0	0	0	0	0	0	0	0	0	0	0	0	0	0	0	0	0	0	0	0	0	0	0	0	0	0	0	0	0	0	0	0	0	0	0	0	0	0	0	0
1571	Flavobacteriaceae(1.0000)	Chishuiella(0.4700)			0	0	0	0	0	0	0	0	0	0	0	0	0	0	0	0	0	0	0	0	0	0	0	0	0	0	0	0	0	0	0	0	0	0	0	0	0	0	0	0	0	0	0	0	0
1572	Lysobacteraceae(0.9900)	Arenimonas(0.9504)			0	0	0	0	0	0	0	0	0	0	0	0	0	0	0	0	0	0	0	0	0	0	0	0	0	0	0	0	0	0	0	0	0	0	0	0	0	0	0	0	0	0	0	0	10.8398
1573	Clostridiaceae(0.9700)	Clostridium(0.9409)			0	0	0	0	0	0	0	0	0	0	0	0	0	0	0	0	0	0	0	0	0	0	0	0	0	0	0	0	0	0	0	0	0	0	0	0	0	0	0	0	0	0	8.82388	0	0
1574	Bradyrhizobiaceae(0.5900)	Salinarimonas(0.1947)			0	0	0	0	0	0	0	0	0	0	0	0	0	0	0	0	0	0	0	0	0	20.556	0	0	0	0	0	0	0	0	0	0	0	0	0	0	0	0	0	0	0	0	0	0	0
1575	Lactobacillaceae(1.0000)	Lactobacillus(1.0000)			18.9346	0	0	0	0	0	0	0	0	0	0	0	0	0	0	0	0	0	0	0	0	0	0	0	0	0	0	0	0	0	0	0	0	0	0	0	0	0	0	0	0	0	0	0	0
1577	Chitinophagaceae(0.8500)	Hydrotalea(0.3230)			0	0	0	0	0	0	0	0	0	0	0	0	0	0	0	0	0	0	0	0	0	0	0	0	0	0	0	0	0	0	0	0	0	0	0	0	0	0	0	0	0	0	0	0	0
1578	Sphingomonadaceae(1.0000)	Sphingomonas(0.7800)			0	0	0	0	0	0	0	0	0	0	0	0	0	0	0	0	0	0	0	0	0	0	0	0	0	0	0	0	0	0	0	0	0	0	0	0	0	0	0	0	0	0	7.12556	0	0
1579	Flavobacteriaceae(1.0000)	Flavobacterium(0.8100)			0	0	0	0	0	0	0	0	0	0	0	0	0	0	0	0	0	0	0	0	0	0	0	0	0	0	0	0	0	0	0	0	0	0	0	0	10.2808	0	0	0	0	0	3.95044	0	0
1580	Gaiellaceae(0.9600)	Gaiella(0.9216)			0	0	0	0	0	0	0	0	0	0	0	0	0	0	0	0	0	0	0	0	0	0	0	0	0	0	0	0	0	0	0	0	0	0	0	0	0	0	0	0	0	0	0	0	0
1581	Rhodobacteraceae(0.9000)	Rhodovulum(0.3600)			0	0	0	0	0	0	0	0	0	0	0	0	0	0	0	0	0	0	0	0	0	0	0	0	0	0	0	0	0	0	0	0	0	0	0	0	0	0	0	0	0	0	0	0	0
1582	Erythrobacteraceae(0.9400)	Altererythrobacter(0.8084)			0	0	0	0	0	9.19652	0	0	0	0	0	0	0	0	0	0	0	0	0	0	0	0	0	0	0	0	0	0	0	0	0	0	0	0	0	0	0	0	0	0	0	0	0	0	0
1583	Rhodobacteraceae(0.8700)	Pleomorphobacterium(0.1566)			0	0	0	0	0	0	0	0	0	0	0	0	0	0	3.59249	0	0	0	0	0	0	0	0	0	0	0	0	0	0	0	0	0	0	0	0	2.58023	0	0	0	0	0	0	5.20572	0	0
1584	Gemmatimonadaceae(0.9700)	Gemmatimonas(0.9409)			0	0	0	0	0	0	0	0	0	0	8.30197	0	0	0	0	0	0	0	0	0	0	0	0	0	0	0	0	0	0	0	0	0	0	0	0	0	0	0	0	0	0	0	0	0	0
1585	Parachlamydiaceae(1.0000)	Neochlamydia(1.0000)			0	0	0	0	0	0	0	0	12.6988	0	0	0	0	0	0	0	0	0	0	0	0	0	0	0	0	0	0	0	0	0	0	0	0	0	0	0	0	0	0	0	0	0	0	0	0
1586	Cellulomonadaceae(0.9400)	Cellulomonas(0.8742)			0	0	0	0	0	10.088	0	0	0	0	0	0	0	0	0	0	0	0	0	0	0	0	0	0	0	0	0	0	0	0	0	0	0	0	0	0	0	0	0	0	0	0	0	0	0
1587	Lysobacteraceae(0.1500)	Vulcaniibacterium(0.0090)			0	0	0	0	0	0	0	0	0	0	0	0	0	0	0	0	0	0	0	0	0	0	0	0	0	0	0	0	0	0	0	0	0	0	0	0	0	0	0	0	0	0	8.34392	0	0
1588	Bradyrhizobiaceae(0.3500)	Bradyrhizobium(0.1120)			0	0	0	0	0	0	3.12858	0	0	0	0	0	0	0	0	0	0	0	0	0	0	0	0	0	0	0	0	6.04306	0	0	0	4.20168	0	0	0	0	0	0	0	0	0	0	0	0	0
1589	Solirubrobacteraceae(1.0000)	Solirubrobacter(1.0000)			0	0	0	0	0	0	0	0	0	0	0	0	6.48362	0	0	0	0	0	0	0	0	0	0	0	0	0	0	0	0	0	0	0	0	0	0	0	0	0	0	0	0	0	0	0	0
1590	Unclassified_Clostridiales(0.2300)	Vallitalea(0.0529)			0	0	0	0	0	0	0	13.2186	0	0	0	0	0	0	0	0	0	0	0	0	0	0	0	0	0	0	0	0	0	0	0	0	0	0	0	0	0	0	0	0	0	0	0	0	0
1591	Rhodobacteraceae(0.9700)	Paracoccus(0.8342)			0	0	0	0	0	0	0	0	0	0	0	0	0	0	0	0	0	0	0	0	0	0	0	0	0	0	0	0	0	0	0	0	0	0	0	0	0	0	0	0	0	0	0	0	0
1592	Thermoanaerobacteraceae(0.3900)	Carboxydothermus(0.0429)			0	0	0	0	0	8.77423	0	0	0	0	0	0	0	0	0	0	0	0	0	0	0	0	0	0	0	0	0	0	0	0	0	0	0	0	0	0	0	0	0	0	0	0	0	0	0
1593	Gemmatimonadaceae(0.8700)	Gemmatimonas(0.7569)			0	0	0	0	0	0	0	0	0	0	0	0	0	0	0	0	0	0	0	0	0	0	0	0	0	0	0	0	0	0	0	0	0	0	0	0	0	0	0	0	0	0	0	0	0
1594	Prevotellaceae(1.0000)	Prevotella(1.0000)			0	0	0	0	0	0	0	0	0	0	0	0	0	0	0	0	0	0	0	0	0	0	0	0	0	0	0	0	0	0	0	0	0	0	0	0	0	0	0	0	0	0	0	0	0
1595	Flavobacteriaceae(0.9700)	Elizabethkingia(0.3395)			0	0	0	0	0	0	0	0	0	0	0	0	0	0	0	0	0	0	47.0097	0	0	0	0	0	0	0	0	0	0	0	0	0	0	0	0	0	0	0	0	0	0	0	0	0	0
1596	Micrococcaceae(1.0000)	Arthrobacter(1.0000)			0	0	0	0	0	0	0	10.3817	0	0	0	0	0	0	4.95516	0	0	0	0	0	0	0	0	0	0	0	0	0	0	0	0	0	0	0	0	0	0	0	0	0	0	0	0	0	0
1597	Rhodobacteraceae(0.9800)	Paenirhodobacter(0.8722)			0	0	0	0	0	0	0	0	0	0	0	0	0	0	0	0	0	0	5.2233	0	0	0	0	0	0	0	0	0	0	0	0	0	0	0	0	0	0	0	0	0	0	0	0	0	0
1598	Chitinophagaceae(1.0000)	Chitinophaga(0.9500)			0	0	0	0	0	0	0	0	0	0	0	0	0	0	0	0	0	0	0	0	0	0	0	0	0	0	0	0	0	0	0	0	0	0	0	0	0	0	0	0	0	0	0	0	0
1599	Tepidisphaeraceae(0.2800)	Tepidisphaera(0.0784)			0	0	0	0	0	0	0	0	0	0	0	0	0	0	0	0	0	0	0	0	0	0	0	0	0	0	0	7.05024	0	0	0	0	0	0	0	0	0	0	0	0	0	0	0	0	0
1600	Sphingomonadaceae(1.0000)	Novosphingobium(0.9900)			0	0	0	0	0	0	0	0	0	0	0	0	0	0	0	0	0	0	0	0	0	0	0	0	0	0	0	0	0	0	0	0	0	0	0	0	0	5.80361	0	0	0	0	0	0	0
1601	Phyllobacteriaceae(0.9100)	Mesorhizobium(0.6370)			0	0	0	0	0	0	0	0	0	0	0	0	0	0	0	0	0	0	0	0	0	0	0	0	0	0	0	6.93833	0	0	0	0	0	0	0	0	0	0	0	0	0	0	0	0	0
1602	Bacteriovoracaceae(1.0000)	Peredibacter(1.0000)			0	0	0	0	0	0	0	0	0	0	0	0	0	0	0	0	0	0	0	0	0	0	0	0	0	0	8.90717	4.92398	0	0	0	0	0	0	0	0	0	0	0	0	0	0	0	0	0
1603	Nevskiaceae(1.0000)	Nevskia(0.9300)			0	0	0	0	0	0	0	0	0	0	0	0	0	0	0	0	0	0	0	0	0	0	0	0	0	0	0	0	0	0	0	0	0	0	0	0	0	0	0	0	0	0	0	0	0
1604	Gaiellaceae(0.9400)	Gaiella(0.8836)			0	0	0	0	0	0	0	0	0	0	0	0	0	0	0	0	0	0	0	0	0	0	0	0	0	0	0	0	0	0	0	0	0	0	0	5.84203	0	0	0	0	0	0	0	0	0
1605	Gemmatimonadaceae(0.9500)	Gemmatimonas(0.9025)			0	0	0	0	0	0	0	0	0	0	0	0	0	0	0	0	0	0	0	0	0	0	0	0	0	0	0	0	0	0	0	0	0	0	0	0	0	0	0	5.90636	0	0	0	0	0
1606	Sphaerobacteraceae(0.6200)	Nitrolancea(0.2914)			0	0	0	0	0	0	0	0	0	0	0	0	0	0	0	0	0	0	0	0	0	0	0	0	9.38987	0	0	0	3.31155	0	0	6.30252	0	0	0	0	0	0	0	0	0	0	0	0	0
1607	Comamonadaceae(0.3500)	Roseateles(0.0980)			0	0	0	0	0	0	0	0	0	0	0	0	0	0	0	0	0	0	0	0	0	15.1812	0	0	0	0	0	0	0	0	0	0	0	0	0	0	0	0	0	0	0	0	0	0	0
1608	Rhodospirillaceae(0.3400)	Oceanibaculum(0.0476)			0	17.3571	0	0	0	0	0	0	0	0	0	0	0	0	0	0	0	0	0	0	0	0	0	0	0	0	0	0	0	0	0	0	0	0	0	0	0	0	0	0	0	0	0	0	0
1609	Micrococcaceae(1.0000)	Rothia(1.0000)			0	0	0	0	0	0	0	0	0	0	0	0	0	0	0	0	0	0	0	0	0	0	0	0	0	0	0	0	0	0	0	0	0	0	0	0	0	0	0	0	0	0	0	0	0
1610	Coxiellaceae(1.0000)	Diplorickettsia(1.0000)			0	0	0	0	0	0	0	0	0	0	0	0	0	0	0	0	0	0	19.5874	0	14.3187	0	0	0	0	0	0	0	0	0	0	0	0	0	0	0	0	0	0	0	0	0	0	0	0
1611	Unclassified_Rhodospirillales(1.0000)	Reyranella(1.0000)			0	15.8727	0	0	0	0	0	0	0	0	0	0	0	0	0	0	0	0	0	0	0	0	0	0	0	0	0	0	0	0	0	0	0	0	0	0	0	0	0	0	0	0	0	0	0
1612	Nakamurellaceae(1.0000)	Nakamurella(1.0000)			0	0	0	0	0	0	0	0	0	0	0	0	0	0	0	0	0	0	0	0	0	0	0	0	0	0	0	5.85655	0	0	0	0	0	0	0	0	0	0	0	0	0	0	0	0	0
1613	Clostridiaceae(1.0000)	Clostridium(1.0000)			0	0	0	0	0	0	0	0	0	0	0	0	0	0	0	0	0	0	0	0	0	0	0	0	0	0	0	0	0	0	0	0	0	0	0	0	0	0	0	0	0	0	8.41776	0	0
1614	Paenibacillaceae(1.0000)	Paenibacillus(1.0000)			0	0	0	0	0	0	0	0	0	0	0	0	0	0	0	0	0	0	0	0	0	0	0	0	0	0	0	0	0	0	0	0	0	0	0	0	0	0	0	0	42.6102	0	0	0	0
1615	Chitinophagaceae(1.0000)	Ferruginibacter(0.3300)			0	0	0	0	0	0	0	0	0	0	0	0	0	0	0	0	5.63317	0	0	2.54453	0	0	0	0	0	0	0	0	0	0	0	0	0	0	0	0	0	0	0	0	0	0	0	0	0
1616	Flavobacteriaceae(1.0000)	Flavobacterium(1.0000)			0	0	0	0	0	0	0	0	11.9968	0	0	0	0	0	0	0	0	0	0	0	0	0	0	0	0	0	0	0	0	0	0	0	0	0	0	0	0	0	0	0	0	0	0	0	0
1617	Gemmatimonadaceae(0.2300)	Gemmatimonas(0.0529)			0	0	0	0	0	0	0	0	0	0	0	0	0	0	0	0	0	0	0	0	0	0	0	0	0	0	0	0	0	0	0	0	0	0	0	0	0	0	0	0	0	0	0	0	6.45893
1618	Lysobacteraceae(0.4300)	Chiayiivirga(0.1419)			0	0	0	0	0	0	0	0	0	0	8.68514	0	0	0	0	0	0	0	0	0	0	0	0	0	0	0	0	0	0	0	0	0	0	0	0	0	0	0	0	0	0	0	0	0	0
1620	Myxococcaceae(0.9400)	Corallococcus(0.3572)			0	0	0	0	0	0	0	0	0	0	0	0	0	0	0	0	0	0	0	0	0	0	0	0	0	0	0	0	0	0	0	0	0	0	0	0	0	0	0	0	0	0	0	0	0
1621	Ruminococcaceae(0.5000)	Pseudobacteroides(0.1900)			0	0	0	0	0	0	0	0	0	0	0	0	0	0	0	0	9.01307	0	0	0	0	0	0	0	45.906	0	0	0	0	0	0	0	0	0	0	0	0	0	0	0	0	0	0	0	0
1622	Corynebacteriaceae(1.0000)	Corynebacterium(1.0000)			0	0	0	0	0	0	0	0	0	0	0	0	0	0	0	0	0	0	0	0	0	0	0	0	0	0	0	0	0	0	0	0	0	0	0	0	0	0	20.9276	0	0	0	0	0	0
1623	Bacteroidaceae(0.6100)	Bacteroides(0.3721)			0	0	0	0	0	0	0	0	0	0	0	0	0	0	0	0	0	0	0	0	0	0	0	0	0	0	0	0	0	0	3.64204	0	0	0	0	0	0	0	0	0	0	0	0	0	0
1624	Iamiaceae(0.9500)	Aquihabitans(0.8835)			0	0	0	0	0	0	0	0	0	0	0	0	0	0	0	0	0	0	0	0	0	0	0	0	0	0	0	0	0	0	0	0	0	0	0	0	0	0	0	0	0	0	0	0	10.8959
1625	Nocardioidaceae(1.0000)	Nocardioides(1.0000)			0	0	0	0	0	0	0	0	0	0	0	0	0	0	0	11.48	0	0	0	0	0	0	0	0	0	0	0	0	0	0	0	0	0	0	0	0	0	0	0	0	0	0	0	0	0
1626	Solirubrobacteraceae(0.9300)	Solirubrobacter(0.8649)			0	0	0	0	0	0	0	0	0	0	0	0	0	0	0	0	0	0	0	0	0	0	0	0	0	0	0	0	0	0	0	0	0	0	0	0	0	0	0	0	0	0	0	0	0
1627	Parachlamydiaceae(0.9600)	Parachlamydia(0.5760)			0	0	0	0	0	0	0	0	0	0	0	0	0	0	0	0	0	0	0	0	0	0	0	0	0	0	0	0	0	0	0	0	0	0	0	0	0	0	0	0	0	0	0	0	0
1628	Eubacteriaceae(0.1500)	Garciella(0.0225)			0	0	0	0	0	0	0	0	0	0	0	0	0	0	0	0	0	0	0	0	0	0	0	0	0	0	0	0	0	0	0	0	0	0	0	0	0	0	0	0	0	0	8.1224	0	0
1629	Chitinophagaceae(1.0000)	Flavisolibacter(0.9900)			0	0	0	0	0	0	0	0	0	0	0	0	0	0	0	0	0	0	0	0	0	0	0	0	0	0	0	0	0	0	0	0	0	0	0	0	0	0	11.6548	0	0	0	2.84284	0	0
1630	Fimbriimonadaceae(1.0000)	Fimbriimonas(1.0000)			0	0	0	0	0	0	17.967	0	0	0	0	0	0	0	0	0	0	0	0	0	0	0	0	0	0	0	0	0	0	0	0	0	0	0	0	0	0	0	0	0	0	0	0	0	0
1631	Bacillaceae(0.9800)	Fictibacillus(0.4410)			0	0	0	0	0	9.8065	0	0	0	0	0	0	0	0	0	0	0	0	0	0	0	0	0	0	0	0	0	0	0	0	0	0	0	0	0	0	0	0	0	0	0	0	0	0	0
1632	Bacillaceae(1.0000)	Falsibacillus(0.6500)			0	0	0	0	0	0	0	0	0	0	0	0	0	0	0	0	0	0	0	0	0	0	0	0	0	0	0	0	28.4793	0	0	0	0	0	0	0	0	0	0	0	0	0	0	0	0
1633	Anaerolineaceae(0.1200)	Thermomarinilinea(0.0132)			0	0	0	0	0	0	0	0	0	0	0	0	0	11.8853	0	0	0	0	0	0	0	0	0	0	0	0	0	0	0	0	0	0	0	0	0	0	0	0	0	0	0	0	0	0	0
1634	Bacillaceae(0.8900)	Oceanobacillus(0.1602)			0	0	0	0	0	0	0	0	11.933	0	0	0	0	0	0	0	0	0	0	0	0	0	0	0	0	0	0	0	0	0	0	0	0	0	0	0	0	0	0	0	0	0	0	0	0
1635	Ruminococcaceae(0.9300)	Faecalibacterium(0.6231)			0	0	0	0	0	0	0	0	0	0	0	0	0	11.3946	0	0	0	0	0	0	0	0	0	0	0	0	0	0	0	0	0	0	0	0	0	0	0	0	0	0	0	0	0	0	0
1636	Lactobacillaceae(1.0000)	Lactobacillus(1.0000)			0	0	0	0	0	0	0	0	0	0	0	0	0	0	0	0	0	0	0	0	0	0	0	0	0	0	0	0	0	0	0	0	0	0	0	0	0	0	0	0	0	0	0	0	0
1637	Unclassified_Clostridiales(0.1100)	Murdochiella(0.0055)			0	0	0	0	0	0	0	0	0	0	0	0	0	0	0	0	0	0	0	0	0	0	0	0	0	0	0	0	0	0	0	0	0	0	0	0	0	0	0	0	0	0	0	0	0
1638	Planococcaceae(0.8500)	Sporosarcina(0.6970)			0	0	0	0	0	8.915	0	0	0	0	0	0	0	0	0	0	0	0	0	0	0	0	0	0	0	0	0	0	0	0	0	0	0	0	0	0	0	0	0	0	0	0	0	0	0
1639	Rhodospirillaceae(0.1700)	Limimonas(0.0187)			0	0	0	0	0	0	0	0	0	0	0	0	0	0	0	0	0	0	0	0	0	0	0	0	0	0	0	0	0	0	0	0	0	0	0	0	0	0	0	0	0	0	7.7532	0	0
1640	Acetobacteraceae(1.0000)	Roseomonas(0.8600)			0	0	0	0	0	0	0	0	0	0	0	0	0	0	0	0	0	0	0	0	0	0	0	0	0	0	0	0	0	0	0	0	0	0	0	0	0	0	0	0	0	0	8.1224	0	0
1641	Dehalococcoidaceae(0.2000)	Dehalogenimonas(0.0400)			0	0	0	0	0	0	0	0	0	0	0	0	0	0	0	0	0	0	0	0	0	0	0	0	0	0	0	0	0	0	0	0	0	0	0	0	0	0	0	0	0	0	8.93464	0	0
1642	Bacillaceae(0.3700)	Salsuginibacillus(0.0222)			0	0	0	0	0	0	0	0	0	0	0	0	0	0	0	0	0	0	0	0	0	0	0	0	0	0	0	0	0	0	0	0	0	0	0	0	0	0	0	0	0	0	0	0	0
1643	Conexibacteraceae(0.4200)	Conexibacter(0.1764)			0	0	0	0	0	0	0	0	0	0	0	0	0	0	0	0	0	0	0	0	48.7263	0	0	0	0	0	0	0	0	0	0	0	0	0	0	0	0	0	0	0	0	0	0	0	0
1644	Caulobacteraceae(0.9800)	Brevundimonas(0.6076)			0	0	0	0	0	0	18.5927	0	0	0	0	0	0	0	0	0	0	0	0	0	0	0	0	0	0	0	0	0	0	0	0	0	0	0	0	0	0	0	0	0	0	0	0	0	0
1645	Unclassified_Spartobacteria(0.4500)	Terrimicrobium(0.1980)			0	0	0	0	0	0	0	0	0	0	0	0	0	0	0	0	0	0	0	0	0	0	0	0	0	0	0	0	0	0	0	0	0	0	0	0	0	0	0	0	0	0	0	0	0
1646	Bacillaceae(0.8600)	Oceanobacillus(0.2236)			16.0155	0	0	0	0	0	0	0	0	0	0	0	0	0	0	0	0	0	0	0	0	0	0	0	0	0	0	0	0	0	0	0	0	0	0	0	0	0	0	0	0	0	0	0	0
1647	Microbacteriaceae(1.0000)	Homoserinibacter(0.5600)			0	0	0	0	0	0	0	0	0	0	0	0	0	0	0	0	0	0	0	0	0	0	0	0	0	0	0	0	0	0	0	0	0	0	0	0	0	0	0	0	0	0	0	0	0
1648	Corynebacteriaceae(1.0000)	Corynebacterium(1.0000)			0	0	0	0	0	0	0	0	0	0	0	0	0	0	0	0	0	0	0	0	0	0	0	0	0	0	0	0	10.3762	0	0	0	0	0	0	0	0	0	0	0	0	0	0	0	0
1649	Beijerinckiaceae(0.7800)	Methylocella(0.3510)			0	0	0	0	0	4.22289	0	0	0	0	0	0	0	0	0	0	4.50653	0	0	0	0	0	0	0	0	0	0	0	0	0	0	0	0	0	0	0	0	0	0	0	0	0	0	0	0
1650	Hyphomicrobiaceae(0.5500)	Gemmiger(0.3025)			0	0	0	0	0	0	0	0	0	0	0	0	0	0	0	0	0	0	0	0	0	0	0	0	0	0	0	0	0	0	0	0	0	0	0	0	0	0	0	0	0	0	0	0	0
1651	Unclassified_Elusimicrobia(0.9100)	Aridibacter(0.5460)			0	0	0	0	0	0	0	0	0	0	0	0	0	0	0	0	0	0	0	0	0	0	0	0	0	0	0	0	0	0	0	0	0	0	0	0	0	0	0	0	0	0	0	0	0
1653	Hyphomonadaceae(0.3900)	Hirschia(0.0702)			0	0	0	0	0	0	0	0	0	0	0	0	0	0	0	0	0	0	0	0	0	0	0	0	0	0	0	0	0	0	0	0	0	0	0	0	0	5.50901	0	0	0	0	0	0	0
1654	Thermoanaerobacteraceae(0.1600)	Thermacetogenium(0.0224)			0	0	0	0	0	0	0	0	0	0	0	0	0	0	0	0	0	0	0	0	0	0	0	0	0	0	0	0	0	0	0	0	0	0	0	0	0	0	0	0	0	0	0	0	0
1655	Methylobacteriaceae(0.8600)	Methylobacterium(0.6708)			0	0	0	0	0	5.02055	0	0	0	0	0	0	0	0	0	0	0	0	0	0	0	0	0	0	17.5278	0	0	0	0	0	0	0	0	0	0	0	0	0	0	0	0	0	0	0	0
1656	Nocardioidaceae(1.0000)	Nocardioides(0.9900)			0	0	0	0	0	3.61292	9.83267	0	0	0	0	0	0	0	0	0	0	0	0	0	0	0	0	0	0	0	0	0	0	0	0	0	0	0	0	0	0	0	0	0	0	0	0	0	0
1657	Unclassified_Clostridiales(0.1600)	Anaerobranca(0.0240)			0	0	0	0	0	0	0	0	0	0	0	0	0	0	0	0	0	0	0	0	0	0	0	0	0	0	0	0	0	0	0	0	0	0	0	0	0	0	0	0	0	0	0	0	10.9521
1658	Clostridiaceae(1.0000)	Clostridium(1.0000)			0	0	0	0	0	0	0	0	0	0	0	0	0	0	0	0	0	0	0	0	0	0	0	0	0	22.6292	0	0	0	0	0	0	0	0	0	0	0	0	0	0	0	0	0	0	0
1659	Chitinophagaceae(1.0000)	Flavisolibacter(1.0000)			0	0	0	0	0	0	0	0	0	0	0	0	0	0	0	0	0	0	0	0	0	0	0	0	0	0	0	0	0	0	0	0	0	25.2481	0	0	0	0	0	0	0	0	0	0	0
1660	Cytophagaceae(1.0000)	Hymenobacter(1.0000)			0	0	0	0	0	0	0	0	0	0	0	0	0	0	0	0	0	0	0	0	0	0	0	0	0	0	0	0	0	0	0	0	0	0	8.69263	0	0	0	0	0	0	0	0	0	0
1661	Cytophagaceae(1.0000)	Hymenobacter(1.0000)			0	0	0	0	0	0	0	0	0	0	0	0	0	0	0	0	0	0	0	0	0	0	0	0	0	0	0	0	0	0	0	0	0	0	0	0	0	0	0	0	0	0	0	0	0
1662	Thermomonosporaceae(0.5200)	Actinomadura(0.1716)			0	0	0	0	0	0	0	0	0	0	0	0	0	0	0	0	0	0	0	0	0	0	0	0	0	0	0	0	0	0	0	0	0	0	0	0	13.8169	0	0	0	0	0	0	0	0
1663	Gaiellaceae(0.9700)	Gaiella(0.9409)			0	0	0	0	0	0	2.77102	0	0	0	5.91781	0	0	0	0	0	0	0	0	0	0	0	2.98507	0	0	0	0	0	0	0	0	0	0	0	0	0	0	0	0	0	0	0	0	0	0
1664	Staphylococcaceae(0.9300)	Staphylococcus(0.3069)			0	0	0	0	0	0	0	11.2871	0	0	0	0	0	0	0	0	0	0	0	0	0	0	0	0	0	0	0	0	0	0	0	0	0	0	0	0	0	0	0	0	0	0	0	0	0
1665	Clostridiaceae(1.0000)	Terrisporobacter(0.9900)			0	0	0	0	0	0	0	0	0	0	0	0	0	0	0	0	0	0	0	0	0	0	0	0	0	0	0	0	0	0	0	0	0	0	0	0	0	0	0	0	0	0	0	0	0
1666	Porphyromonadaceae(1.0000)	Porphyromonas(1.0000)			0	0	0	0	0	0	0	0	0	0	0	0	0	0	0	16.3271	0	0	0	0	0	0	0	0	0	0	0	0	0	0	0	0	0	0	0	0	0	0	0	0	0	0	0	0	0
1667	Sphaerobacteraceae(0.5000)	Nitrolancea(0.1700)			0	0	0	0	0	0	0	0	0	0	0	0	0	0	0	0	0	0	0	0	0	0	0	0	0	0	0	0	0	0	0	0	0	0	0	0	0	0	0	0	0	0	0	0	0
1668	Sporolactobacillaceae(0.8900)	Tuberibacillus(0.6675)			0	0	0	0	0	0	0	0	0	0	0	0	0	0	0	0	0	0	0	0	0	0	0	0	0	0	0	0	0	0	0	0	0	0	0	0	0	0	0	0	0	0	0	0	0
1669	Nocardioidaceae(1.0000)	Marmoricola(0.9600)			0	0	0	0	0	0	0	0	0	0	0	0	0	0	0	0	0	0	0	0	0	0	0	0	0	0	0	0	0	0	0	0	0	0	0	0	0	5.89199	0	0	0	0	0	0	0
1670	Pseudomonadaceae(0.9700)	Pseudomonas(0.9409)			0	0	0	0	0	0	0	0	0	0	0	0	0	0	0	0	0	0	0	0	0	0	11.6915	0	0	0	0	0	0	0	0	0	0	0	0	0	0	0	0	0	0	0	0	0	0
1671	Bacillaceae(0.9500)	Ornithinibacillus(0.2565)			0	0	0	0	0	0	0	0	0	0	0	0	0	0	0	0	0	0	0	0	0	0	0	0	0	0	0	0	0	0	0	0	0	0	0	0	0	0	0	0	0	0	0	0	0
1672	Nocardioidaceae(1.0000)	Nocardioides(1.0000)			0	0	0	0	0	3.14371	0	0	0	0	0	0	0	0	0	0	0	2.91206	0	0	0	0	0	0	0	0	0	2.79771	0	0	0	4.20168	0	0	0	0	0	0	0	0	0	0	0	0	0
1673	Cryomorphaceae(0.9700)	Wandonia(0.8342)			0	0	0	0	0	0	0	0	0	0	0	0	0	0	0	0	0	0	0	0	0	0	0	0	0	20.0761	0	0	0	0	0	0	0	0	0	0	0	0	0	0	0	0	0	0	0
1674	Geodermatophilaceae(0.5700)	Blastococcus(0.1653)			0	0	0	0	0	0	0	0	0	0	0	0	0	0	0	0	0	0	0	0	0	18.1986	0	0	0	0	0	0	0	0	0	0	0	0	0	0	0	0	0	0	0	0	0	0	0
1675	Thermomonosporaceae(1.0000)	Actinomadura(0.9700)			0	0	0	0	0	0	0	0	0	0	0	0	0	0	0	0	0	0	0	0	0	0	0	0	0	0	0	0	0	0	0	0	0	0	0	0	0	0	0	0	0	0	7.23632	0	0
1676	Alcaligenaceae(1.0000)	Achromobacter(0.7000)			0	0	0	0	0	0	0	0	0	0	0	0	0	0	0	0	0	0	0	0	0	0	0	0	0	0	0	0	0	0	0	0	0	0	0	0	0	0	0	0	0	0	0	0	0
1677	Cytophagaceae(1.0000)	Dyadobacter(1.0000)			0	0	0	0	0	0	0	0	0	0	0	0	0	0	0	0	0	0	0	0	0	0	0	0	0	0	0	0	0	0	0	0	0	0	0	0	0	0	0	0	0	0	0	0	0
1678	Unclassified_Lysobacteriales(0.4700)	Povalibacter(0.2209)			0	0	0	0	0	0	0	0	0	0	0	0	0	0	0	0	0	0	0	0	0	0	0	0	0	0	0	0	0	0	0	0	0	0	0	0	0	0	10.5489	0	0	0	0	0	0
1679	Paenibacillaceae(0.9700)	Paenibacillus(0.7372)			0	0	0	0	0	0	0	0	0	0	0	0	0	0	0	0	0	0	0	0	0	0	0	0	0	0	0	0	0	0	0	0	0	0	0	0	0	0	0	0	0	0	0	0	10.4466
1680	Intrasporangiaceae(1.0000)	Phycicoccus(0.9200)			0	0	0	0	0	0	0	0	0	0	0	0	0	0	0	0	0	0	0	0	0	0	0	0	0	0	0	0	0	0	0	0	0	0	0	0	0	0	0	0	0	0	0	0	0
1681	Sphingomonadaceae(1.0000)	Novosphingobium(0.7100)			0	0	0	0	0	0	0	0	0	0	0	0	0	0	3.34473	0	0	0	0	0	0	0	0	0	0	0	0	0	0	0	0	0	0	0	6.82371	0	0	0	0	0	0	0	0	0	0
1682	Syntrophorhabdaceae(0.1300)	Syntrophorhabdus(0.0169)			0	0	0	0	0	0	0	0	0	0	0	0	0	0	8.7954	0	0	0	0	0	0	0	0	0	0	0	0	0	0	0	0	0	0	0	4.91134	0	0	0	0	0	0	0	0	0	0
1683	Fusobacteriaceae(0.9500)	Fusobacterium(0.9025)			0	0	0	0	0	0	0	0	0	0	0	0	0	0	0	0	0	0	0	0	0	0	0	0	0	0	0	0	0	0	0	0	0	0	0	0	0	0	0	0	0	0	0	0	0
1684	Neisseriaceae(0.8100)	Aquaspirillum(0.6561)			0	0	0	0	0	0	0	0	0	0	0	0	0	0	0	0	0	0	0	0	0	17.1614	0	0	0	0	0	0	0	0	0	0	0	0	0	0	0	0	0	0	0	0	0	0	0
1685	Bifidobacteriaceae(1.0000)	Bifidobacterium(1.0000)			0	0	0	0	0	0	0	0	0	0	0	0	0	0	0	0	0	0	0	0	0	0	0	0	0	0	0	0	0	0	0	0	0	0	0	0	0	0	0	0	0	0	0	0	0
1686	Alicyclobacillaceae(1.0000)	Tumebacillus(0.8700)			0	0	0	0	0	0	0	0	0	0	0	0	0	0	0	0	0	0	0	0	0	0	0	0	0	0	0	0	0	0	0	0	0	0	0	0	0	0	17.0994	0	0	0	0	0	0
1687	Unclassified_Rhizobiales(0.2900)	Bauldia(0.0841)			0	0	0	0	0	0	0	0	0	0	0	0	0	0	0	0	0	0	0	0	0	0	0	0	0	0	0	0	0	0	0	0	0	0	0	0	0	0	0	0	0	0	0	0	0
1688	Kineosporiaceae(0.2900)	Angustibacter(0.0841)			0	0	0	0	0	0	0	0	0	0	0	0	0	0	0	0	0	0	0	0	0	0	0	0	0	0	0	4.81207	0	0	0	0	0	0	0	0	0	0	0	0	0	0	0	0	0
1689	Mycobacteriaceae(1.0000)	Mycobacterium(1.0000)			0	0	0	0	0	0	0	0	0	0	0	0	0	0	0	0	0	0	0	0	0	0	0	0	0	0	0	0	0	0	0	0	0	15.0833	0	0	0	0	0	0	0	0	0	0	0
1690	Peptococcaceae(0.4300)	Desulfitobacterium(0.1419)			0	0	0	0	0	0	0	0	0	0	0	0	0	0	0	0	0	0	0	0	0	0	0	0	0	22.165	0	0	0	0	0	0	0	0	0	0	0	0	0	0	0	0	0	0	0
1691	Rickettsiaceae(0.0500)	Orientia(0.0025)			0	0	0	0	0	0	0	0	0	0	0	0	0	0	0	0	0	0	0	0	0	0	0	0	0	0	0	0	0	0	0	0	0	0	0	0	0	5.21441	0	0	0	0	0	0	0
1692	Comamonadaceae(0.9400)	Curvibacter(0.7426)			0	0	0	0	0	3.19063	0	0	0	0	0	0	0	0	0	0	0	0	0	0	0	0	0	0	0	0	0	0	0	0	0	0	0	0	0	0	0	0	0	0	0	0	3.54432	0	0
1693	Paenibacillaceae(0.9800)	Paenibacillus(0.9016)			0	0	0	0	0	0	0	0	0	0	0	0	0	0	0	0	0	0	0	0	0	0	0	0	0	0	0	0	0	0	0	0	0	0	0	0	0	0	0	0	0	0	0	0	10.8959
1694	Bacillaceae(0.9700)	Lysinibacillus(0.5432)			0	0	0	0	0	0	0	0	0	0	0	0	0	0	0	0	0	0	9.79368	0	0	0	0	0	0	0	0	0	0	0	0	0	0	0	0	0	0	0	0	0	0	0	0	0	0
1696	Leptotrichiaceae(1.0000)	Leptotrichia(1.0000)			0	0	0	0	0	0	0	0	0	0	0	0	0	0	0	0	0	0	0	0	0	0	0	0	0	0	0	0	0	0	0	0	0	0	0	5.45256	0	0	0	0	0	0	0	0	0
1697	Bacillaceae(0.2200)	Caldibacillus(0.0396)			0	0	0	0	0	0	0	0	0	0	0	0	0	0	0	0	0	0	0	0	0	0	0	0	0	0	0	0	0	0	0	0	0	0	0	0	0	0	0	0	0	0	7.0148	0	0
1698	Micromonosporaceae(1.0000)	Rhizocola(0.8900)			0	0	0	0	0	0	0	0	0	0	0	0	0	0	0	0	0	0	0	0	0	0	0	0	0	0	0	0	0	0	0	0	0	0	0	0	0	5.45009	0	0	0	0	0	0	0
1699	Sphingomonadaceae(1.0000)	Sphingomonas(0.9700)			0	0	0	0	0	0	0	0	0	0	0	0	0	0	0	0	0	0	0	0	0	0	0	0	0	0	0	0	0	0	0	0	0	0	0	0	0	0	0	0	0	0	6.97788	0	0
1700	Unclassified_Bacillales(0.9900)	Ammoniibacillus(0.9801)			0	0	0	0	0	0	0	0	0	0	0	0	0	0	0	0	0	0	0	4.09952	0	0	0	0	0	0	0	0	0	0	0	0	0	0	0	0	0	0	0	0	0	0	4.17196	0	0
1701	Geodermatophilaceae(1.0000)	Blastococcus(0.4200)			0	0	0	0	0	0	0	0	0	0	0	0	0	0	0	0	0	0	0	0	0	0	0	0	0	0	0	0	0	0	0	0	0	0	0	0	0	0	0	4.06541	0	0	2.65824	0	0
1702	Micromonosporaceae(0.4000)	Luedemannella(0.0760)			0	8.10761	0	0	0	0	0	0	5.99842	0	0	0	0	0	0	0	0	0	0	0	0	0	0	0	0	0	0	0	0	0	0	0	0	0	0	0	0	0	0	0	0	0	0	0	0
1703	Chromatiaceae(0.0900)	Thioflavicoccus(0.0036)			0	0	0	0	0	0	0	0	0	0	0	0	0	0	0	0	0	0	0	0	0	0	0	0	0	0	0	0	0	0	0	0	0	0	0	0	0	0	16.9293	0	0	0	0	0	0
1704	Hyphomicrobiaceae(0.9800)	Devosia(0.9604)			0	0	0	0	0	4.08213	0	0	0	0	0	0	0	0	0	0	13.5196	0	0	0	0	0	0	0	0	0	0	0	0	0	0	0	0	0	0	0	0	0	0	0	0	0	0	0	0
1705	Sphingomonadaceae(1.0000)	Sphingomonas(0.8600)			0	0	0	0	0	0	0	0	0	0	0	0	0	0	0	18.2829	0	0	0	0	0	0	0	0	0	0	0	0	0	0	0	0	0	0	0	0	0	0	0	0	0	0	0	0	0
1706	Unclassified_Alphaproteobacteria(0.3000)	Rhizomicrobium(0.0900)			0	0	0	0	0	0	12.7825	0	0	0	0	0	0	0	0	0	0	0	0	0	0	0	0	0	0	0	0	0	0	0	0	0	0	0	0	0	0	0	0	0	0	0	0	0	0
1707	Sphaerobacteraceae(0.6900)	Nitrolancea(0.4416)			0	0	0	0	0	0	0	0	0	0	0	0	0	0	0	0	0	0	0	0	0	0	0	0	0	0	0	0	0	0	0	0	0	19.6739	0	0	0	0	0	0	0	0	0	0	0
1708	Chitinophagaceae(1.0000)	Terrimonas(0.9900)			0	0	0	6.87972	0	0	0	0	0	0	0	0	0	0	0	0	0	0	0	0	0	0	0	0	0	0	0	0	0	0	0	0	0	0	0	0	0	0	0	0	0	0	0	0	0
1709	Acidobacteriaceae(0.1200)	Chloracidobacterium(0.0096)			0	20.7829	0	0	0	0	0	0	0	0	0	0	0	0	0	0	0	0	0	0	0	0	0	0	0	0	0	0	0	0	0	0	0	0	0	0	0	0	0	0	0	0	0	0	0
1710	Nocardioidaceae(1.0000)	Nocardioides(1.0000)			0	0	0	0	0	0	0	0	0	0	0	0	0	0	0	0	0	0	0	0	0	0	0	0	0	0	0	0	0	0	0	0	0	0	0	0	0	0	0	0	0	0	7.31016	0	0
1711	Cytophagaceae(1.0000)	Spirosoma(1.0000)			0	0	0	0	0	0	0	0	0	0	0	0	0	0	0	0	0	0	0	0	0	0	0	0	0	0	0	0	0	0	0	0	0	0	7.91029	0	0	0	0	0	0	0	0	0	0
1712	Clostridiaceae(0.9400)	Clostridium(0.8836)			0	0	0	0	0	0	0	0	0	0	0	0	0	0	0	9.69421	0	0	0	0	0	0	0	0	0	0	0	0	0	0	0	0	0	0	0	0	0	0	0	0	0	0	0	0	0
1713	Sphaerobacteraceae(0.6200)	Nitrolancea(0.2728)			0	0	0	0	0	0	0	0	0	0	0	0	0	0	0	13.6909	0	0	0	0	0	0	0	0	0	0	0	0	0	0	0	0	0	0	0	0	0	0	0	0	0	0	0	0	0
1714	Sphingomonadaceae(0.9600)	Novosphingobium(0.7200)			0	0	0	0	0	0	0	0	0	0	0	0	0	0	0	0	0	0	0	0	42.7423	0	0	0	0	0	0	0	0	0	0	0	0	0	0	0	0	0	0	0	0	0	0	0	0
1715	Oxalobacteraceae(0.9600)	Noviherbaspirillum(0.6912)			0	0	23.0762	0	0	0	0	0	0	0	0	0	0	0	0	0	0	0	0	0	0	0	0	0	0	0	0	0	0	0	0	0	0	0	0	0	0	0	0	0	0	0	0	0	3.81919
1716	Comamonadaceae(0.2800)	Roseateles(0.0392)			0	0	0	0	0	0	0	0	0	0	0	0	0	0	0	0	0	0	0	0	0	0	0	0	0	0	0	0	0	0	0	0	0	0	0	0	0	5.65631	0	0	0	0	0	0	0
1717	Prevotellaceae(1.0000)	Prevotella(1.0000)			0	0	0	0	0	0	0	0	0	0	0	32.0262	0	0	0	0	0	0	0	0	0	0	0	0	0	0	0	0	0	0	0	0	0	0	0	0	0	0	0	0	0	0	0	0	0
1718	Cellulomonadaceae(0.9900)	Cellulomonas(0.9801)			0	0	0	0	0	0	0	0	0	0	6.42871	0	0	0	0	0	0	0	0	0	0	2.92309	0	0	0	0	0	0	0	0	0	0	0	0	0	0	0	0	0	0	0	0	0	0	0
1719	Nakamurellaceae(0.7500)	Nakamurella(0.5625)			0	0	0	0	0	0	0	0	0	0	0	0	0	0	0	0	0	0	0	0	0	0	0	0	0	0	0	0	0	0	0	0	0	0	0	0	0	0	0	0	0	0	0	0	0
1720	Clostridiaceae(0.7400)	Clostridium(0.5402)			0	0	0	0	0	0	0	0	0	0	0	0	0	0	0	0	0	0	0	0	0	0	0	0	0	0	0	0	0	0	0	0	0	0	0	0	0	0	0	0	0	0	0	0	0
1721	Thermoactinomycetaceae(1.0000)	Planifilum(0.9400)			0	0	0	0	0	0	0	0	0	0	0	0	0	0	0	0	0	0	0	0	0	0	0	0	0	0	0	0	0	0	0	0	0	0	0	0	0	0	7.65645	0	0	0	0	0	0
1722	Rhodospirillaceae(0.1900)	Azospirillum(0.0285)			0	0	0	0	0	0	0	0	0	0	0	0	0	0	0	0	0	0	0	0	0	0	0	0	0	0	0	0	0	0	0	0	0	0	0	0	0	0	0	0	0	0	7.82704	0	0
1723	Coxiellaceae(1.0000)	Aquicella(1.0000)			0	0	0	0	0	7.17892	0	0	0	0	0	0	0	0	0	0	0	0	0	0	0	0	0	0	0	0	0	0	0	0	0	0	0	0	0	0	0	0	0	0	0	0	0	0	0
1724	Geodermatophilaceae(0.5900)	Modestobacter(0.2419)			0	0	0	0	0	0	0	0	0	0	0	0	0	0	0	0	0	0	0	0	0	0	0	0	0	0	0	0	0	0	0	0	0	0	0	0	0	0	0	0	0	0	0	0	0
1725	Sandaracinaceae(0.1700)	Sandaracinus(0.0289)			0	0	0	0	0	0	0	0	0	0	0	0	0	0	0	0	0	0	0	0	0	0	0	0	0	0	0	0	0	0	0	0	0	0	0	0	0	0	0	0	0	0	0	0	0
1726	Bacillaceae(0.8500)	Bacillus(0.3910)			0	0	0	0	0	0	0	0	0	0	0	0	0	0	0	0	0	0	0	0	0	0	0	0	0	0	0	0	43.9332	0	0	0	0	0	0	0	0	0	0	0	0	0	0	0	0
1727	Thermoactinomycetaceae(1.0000)	Hazenella(1.0000)			0	0	0	0	0	0	0	0	0	0	0	0	0	0	0	0	0	0	0	0	0	0	0	0	0	0	0	0	0	0	0	0	0	0	0	0	0	0	0	0	0	0	0	0	0
1728	Acetobacteraceae(1.0000)	Acidisoma(0.6800)			0	0	0	0	0	0	0	0	0	0	0	0	0	0	0	16.242	0	0	0	0	0	0	0	0	0	0	0	0	0	0	0	0	0	0	0	0	0	0	0	0	0	0	0	0	0
1729	Dermabacteraceae(1.0000)	Brachybacterium(1.0000)			0	0	0	0	0	0	0	0	0	0	0	0	0	0	0	0	0	0	0	0	0	0	0	0	0	0	0	6.86373	0	0	0	0	0	0	0	0	0	0	0	0	0	0	0	0	0
1730	Chromatiaceae(0.1700)	Halochromatium(0.0221)			0	0	0	0	0	0	0	0	0	0	0	0	0	0	0	0	0	0	0	0	0	0	0	0	0	0	0	0	0	0	0	0	0	0	0	0	0	5.03765	0	0	0	0	0	0	0
1731	Unclassified_Clostridiales(0.3000)	Thermaerobacter(0.0900)			0	0	0	0	0	0	0	0	0	0	0	0	0	0	0	0	0	0	0	0	0	0	0	0	0	0	0	0	0	0	0	0	0	0	0	0	0	5.12603	0	0	0	0	0	0	0
1732	Acidobacteriaceae(1.0000)	Terriglobus(0.8200)			0	0	0	0	0	0	0	0	0	0	0	0	0	0	0	0	0	0	0	0	0	0	0	0	0	0	0	2.5739	0	0	0	0	0	0	0	0	0	0	0	0	0	0	0	0	0
1734	Lactobacillaceae(1.0000)	Lactobacillus(1.0000)			0	0	0	0	0	0	0	0	0	0	0	0	0	0	0	0	0	0	0	0	0	0	0	0	0	0	0	0	0	0	0	0	0	0	0	0	0	0	0	0	0	0	0	0	0
1735	Bdellovibrionaceae(0.9800)	Vampirovibrio(0.9604)			0	0	0	0	0	0	0	0	0	0	0	0	0	9.7045	0	0	0	0	0	0	0	0	0	0	0	0	0	0	0	0	0	0	0	0	0	0	0	0	0	0	0	0	0	0	0
1736	Bacillaceae(0.9300)	Bacillus(0.5580)			0	0	0	0	0	0	0	0	0	0	0	0	0	0	0	17.0074	0	0	0	0	0	0	0	0	0	0	0	0	0	0	0	0	0	0	0	0	0	0	0	0	0	0	0	0	0
1737	Staphylococcaceae(0.9500)	Jeotgalicoccus(0.8740)			0	0	0	0	0	0	0	0	0	0	0	0	0	0	0	0	0	0	0	0	0	0	0	0	0	0	0	7.08754	0	0	0	0	0	0	0	0	0	0	0	0	0	0	0	0	0
1739	Rhodospirillaceae(0.3000)	Defluviicoccus(0.0390)			0	0	0	0	0	0	0	0	0	0	0	0	0	0	0	0	0	0	0	0	0	0	0	0	0	0	0	0	0	0	0	0	0	0	0	0	0	0	0	0	0	0	0	0	0
1740	Caldilineaceae(1.0000)	Litorilinea(1.0000)			0	0	0	0	0	0	0	0	0	0	0	0	0	0	0	0	0	0	0	0	0	0	0	0	0	0	0	0	0	0	0	0	0	0	0	0	0	0	0	0	0	0	0	0	10.3343
1741	Syntrophaceae(0.5500)	Desulfomonile(0.2970)			0	0	0	0	0	0	0	0	0	0	0	0	0	0	0	0	0	0	0	0	0	0	0	0	0	0	0	0	0	0	0	0	0	0	0	0	0	5.62685	0	0	0	0	0	0	0
1742	Pseudomonadaceae(0.2500)	Rhizobacter(0.0625)			0	0	0	0	0	0	0	0	0	0	0	0	0	0	0	0	0	0	0	0	0	0	0	0	0	0	0	0	0	0	0	0	0	0	0	0	0	0	0	0	0	0	0	0	0
1743	Sphingomonadaceae(0.9600)	Sphingobium(0.3360)			0	0	0	0	0	0	0	0	10.4015	0	0	0	0	0	0	0	0	0	0	0	0	0	0	0	0	0	0	0	0	0	0	0	0	0	0	0	0	0	0	0	0	0	0	0	0
1744	Streptosporangiaceae(1.0000)	Nonomuraea(0.9900)			0	0	0	0	0	0	0	0	0	0	0	0	0	0	0	0	0	0	0	0	0	0	0	0	0	0	0	0	0	0	0	0	0	0	0	0	0	0	0	0	0	0	4.31964	0	0
1745	Gaiellaceae(0.8600)	Gaiella(0.7396)			0	0	0	7.79702	0	0	0	0	0	0	0	0	0	0	0	0	0	0	0	0	0	0	0	0	0	0	0	0	0	0	0	0	0	0	0	0	0	0	0	0	0	0	0	0	0
1746	Intrasporangiaceae(0.9600)	Ornithinimicrobium(0.6144)			0	0	0	0	0	0	0	0	0	0	0	0	0	0	0	0	0	0	0	0	0	0	0	0	0	0	0	0	0	0	0	0	0	0	7.64951	0	0	0	0	0	0	0	0	0	0
1748	Bradyrhizobiaceae(1.0000)	Bosea(1.0000)			0	0	0	0	0	0	0	0	0	0	0	0	0	0	0	0	0	0	0	0	0	0	0	0	0	0	0	0	0	0	0	0	0	0	8.17107	0	0	0	0	0	0	0	0	0	0
1749	Caulobacteraceae(1.0000)	Asticcacaulis(1.0000)			0	0	0	0	0	5.06747	0	0	0	0	0	0	0	0	0	0	0	0	0	0	0	0	0	0	0	0	0	0	0	0	0	0	0	0	0	0	0	0	0	0	0	0	0	0	0
1750	Paenibacillaceae(0.7700)	Paenibacillus(0.4851)			0	0	0	0	0	0	0	0	0	0	0	0	0	0	0	0	0	0	0	0	0	0	0	0	0	0	0	0	0	0	0	0	0	0	0	0	0	0	17.1845	0	0	0	0	0	0
1751	Nocardioidaceae(1.0000)	Nocardioides(1.0000)			0	0	0	0	0	0	0	0	4.84978	0	0	0	0	0	0	0	0	0	0	0	0	0	0	0	0	0	0	0	0	0	0	0	0	0	0	0	0	0	0	0	0	0	0	0	0
1752	Cytophagaceae(1.0000)	Adhaeribacter(1.0000)			0	0	0	0	0	8.16426	0	0	0	0	0	0	0	0	0	0	0	0	0	0	0	0	0	0	0	0	0	0	0	0	0	0	0	0	0	0	0	0	0	0	0	0	0	0	0
1753	Actinomycetaceae(1.0000)	Varibaculum(1.0000)			0	0	0	0	0	0	0	0	0	0	0	14.9456	0	0	0	0	0	0	0	0	0	0	0	0	0	0	0	0	0	0	0	0	0	0	0	0	0	0	0	0	0	0	0	0	0
1754	Corynebacteriaceae(1.0000)	Corynebacterium(1.0000)			0	0	0	0	0	0	0	7.78628	0	0	0	0	0	0	0	0	0	0	0	0	0	0	0	0	0	0	0	0	0	0	0	0	0	0	0	0	0	0	0	0	0	0	0	0	0
1755	Mycobacteriaceae(1.0000)	Mycobacterium(1.0000)			0	0	0	0	0	0	0	0	0	0	0	0	0	0	0	0	0	0	0	0	0	0	0	0	0	0	0	0	0	0	0	0	0	0	0	0	0	0	0	0	0	0	0	0	0
1756	Nocardioidaceae(1.0000)	Nocardioides(0.7700)			0	0	0	0	0	0	0	0	0	0	0	0	0	0	0	0	0	0	0	0	0	0	0	0	0	0	0	0	0	0	0	0	0	0	5.99791	0	0	0	0	0	0	0	0	0	0
1757	Heliobacteriaceae(0.0900)	Hydrogenispora(0.0081)			0	0	0	0	0	0	0	0	0	0	0	0	0	0	0	0	0	0	0	0	0	0	0	0	0	0	0	0	0	0	0	0	0	0	0	0	0	0	3.99837	0	0	0	0	0	3.93152
1758	Acetobacteraceae(0.9000)	Craurococcus(0.4860)			0	0	0	0	0	0	0	0	0	0	6.72672	0	0	0	0	0	0	0	0	0	0	0	0	0	0	0	0	0	0	0	0	0	0	0	0	0	0	0	0	0	0	0	0	0	0
1760	Phyllobacteriaceae(0.9600)	Mesorhizobium(0.9216)			0	0	0	0	0	0	0	0	0	0	0	0	0	0	0	0	0	0	0	0	0	0	0	0	0	0	0	0	0	0	0	0	0	0	0	0	0	0	0	0	0	0	0	0	0
1761	Burkholderiaceae(1.0000)	Burkholderia(1.0000)			0	0	0	0	0	0	13.8551	0	0	0	0	0	0	0	0	0	0	0	0	0	0	0	0	0	0	0	0	0	0	0	0	0	0	0	0	0	0	0	0	0	0	0	0	0	0
1762	Sandaracinaceae(0.0800)	Sandaracinus(0.0064)			0	0	0	0	0	0	0	0	0	0	0	0	0	0	0	0	0	0	0	0	3.20568	0	0	0	0	0	0	0	0	0	0	0	0	0	0	0	0	0	0	0	0	0	0	0	0
1763	Gaiellaceae(0.9100)	Gaiella(0.8281)			0	0	0	0	0	0	0	0	0	0	0	0	0	0	0	0	0	0	0	0	0	0	0	0	0	0	0	5.74464	0	0	0	0	0	0	0	0	0	0	0	0	0	0	0	0	0
1764	Sphaerobacteraceae(0.2400)	Sphaerobacter(0.0312)			0	0	0	0	0	0	0	0	0	0	0	0	0	0	0	0	0	0	0	0	0	0	0	0	0	0	0	0	0	0	0	0	0	0	0	0	0	0	0	0	0	0	0	0	0
1766	Streptomycetaceae(1.0000)	Streptomyces(1.0000)			0	0	0	0	0	0	0	0	0	0	0	0	0	0	0	0	0	0	0	0	0	0	0	0	0	0	0	0	0	0	0	0	0	0	0	0	0	0	0	0	0	0	6.42408	0	0
1767	Lactobacillaceae(0.9800)	Lactobacillus(0.9506)			14.201	0	0	0	0	0	0	0	0	0	0	0	0	0	0	0	0	0	0	0	0	0	0	0	0	0	0	0	0	0	0	0	0	0	0	0	0	0	0	0	0	0	0	0	0
1769	Porphyromonadaceae(0.9800)	Parabacteroides(0.6664)			0	0	0	0	0	0	0	0	0	0	0	0	0	0	0	0	0	0	0	0	0	0	0	0	0	0	0	0	0	0	0	2.80112	0	0	0	0	0	0	0	0	0	0	0	0	0
1770	Lysobacteraceae(1.0000)	Ignatzschineria(1.0000)			0	0	0	0	0	0	0	0	0	0	0	0	0	0	0	0	0	0	9.14077	0	0	0	0	0	0	0	0	0	0	0	0	0	0	0	0	0	0	0	0	0	0	0	0	0	5.67263
1771	Micromonosporaceae(0.9100)	Actinoplanes(0.4186)			0	0	0	0	0	0	0	0	0	0	0	0	0	0	0	0	0	0	0	0	0	0	0	0	0	0	0	0	0	0	0	0	0	0	0	0	0	0	0	0	0	0	7.23632	0	0
1772	Myxococcaceae(0.7700)	Aggregicoccus(0.5775)			0	0	0	0	0	7.60121	0	0	0	0	0	0	0	0	0	0	0	0	0	0	0	0	0	0	0	0	0	0	0	0	0	0	0	0	0	0	0	0	0	0	0	0	0	0	0
1773	Gaiellaceae(1.0000)	Gaiella(1.0000)			0	0	0	0	0	0	0	0	0	0	0	0	0	0	0	8.33362	0	0	0	0	0	0	0	0	0	0	0	0	0	0	0	0	0	0	0	0	0	0	0	0	0	0	0	0	0
1774	Succinivibrionaceae(0.0900)	Ruminobacter(0.0081)			0	0	0	0	0	0	0	0	0	0	0	0	0	0	0	0	0	0	0	0	0	0	0	0	0	0	2.91507	0	0	0	0	0	0	0	0	0	0	0	0	0	0	0	0	0	0
1775	Unclassified_Chloroflexales(0.0900)	Kallotenue(0.0081)			0	0	0	0	0	0	0	0	0	0	0	0	0	0	0	0	0	0	0	0	0	0	0	0	0	9.51585	0	0	0	0	0	0	0	0	0	0	0	0	0	0	0	0	0	0	0
1777	Bacillaceae(0.9700)	Bacillus(0.8536)			0	19.641	0	0	0	0	0	0	0	0	0	0	0	0	0	0	0	0	0	0	0	0	0	0	0	0	0	0	0	0	0	0	0	0	0	0	0	0	0	0	0	0	0	0	0
1778	Nocardioidaceae(1.0000)	Nocardioides(0.9700)			0	0	0	0	0	0	0	0	0	0	6.81187	0	0	0	0	0	0	0	0	0	0	0	0	0	0	0	0	0	0	0	0	0	0	0	0	0	0	0	0	0	0	0	0	0	0
1779	Porphyromonadaceae(0.5300)	Dysgonomonas(0.1219)			0	0	0	0	0	0	0	0	11.8054	0	0	0	0	0	0	0	0	0	0	0	0	0	0	0	0	0	0	0	0	0	0	0	0	0	0	0	0	0	0	0	0	0	0	0	0
1780	Thermoactinomycetaceae(1.0000)	Thermoactinomyces(0.8500)			0	0	0	0	0	7.46045	0	0	0	0	0	0	0	0	0	0	0	0	0	0	0	0	0	0	0	0	0	0	3.09078	0	0	0	0	0	0	0	0	0	0	0	0	0	0	0	0
1782	Oscillatoriales(0.5100)	Halospirulina(0.2295)			0	0	0	0	0	0	0	0	0	0	0	0	0	0	15.7326	0	0	0	0	0	9.83074	0	0	0	0	0	0	0	3.31155	0	0	0	0	0	0	0	0	0	0	0	0	0	0	0	0
1783	Cytophagaceae(1.0000)	Spirosoma(1.0000)			0	0	0	0	0	0	0	0	0	0	0	0	0	0	0	0	19.1528	0	0	0	0	0	0	0	0	0	0	6.19227	0	0	0	0	0	0	0	0	0	0	0	0	0	0	0	0	0
1784	Chitinophagaceae(1.0000)	Ferruginibacter(0.3000)			0	0	0	0	0	0	0	0	0	0	0	0	0	0	0	0	0	0	0	20.3562	0	0	0	0	0	0	0	0	0	0	0	0	0	0	0	0	0	0	0	0	0	0	0	0	0
1785	Nocardiopsaceae(1.0000)	Thermobifida(0.9600)			0	0	0	0	0	0	0	0	0	0	0	0	0	0	0	0	0	0	0	0	0	0	0	0	0	0	0	3.8795	0	0	0	0	0	0	0	0	0	0	0	0	0	0	0	0	0
1786	Bacillaceae(0.9800)	Bacillus(0.7644)			0	0	0	0	0	0	0	0	0	0	0	0	0	0	0	0	0	0	0	0	0	0	0	0	0	0	0	0	0	0	0	0	0	0	0	0	0	0	0	0	0	0	6.38716	0	0
1787	Conexibacteraceae(1.0000)	Conexibacter(1.0000)			0	0	0	0	0	0	0	0	0	0	0	0	0	0	0	0	0	29.9295	0	0	0	0	0	0	0	0	0	0	0	0	0	0	0	0	0	0	0	0	0	0	0	0	0	0	0
1788	Unclassified_Alphaproteobacteria(1.0000)	Rhizomicrobium(1.0000)			0	0	0	0	0	4.92671	0	0	0	0	0	0	0	0	0	0	0	0	0	0	0	0	0	0	0	0	0	0	0	0	0	0	0	0	0	0	0	0	0	0	0	0	0	0	0
1789	Methylobacteriaceae(1.0000)	Methylobacterium(1.0000)			0	0	0	0	0	0	0	0	0	0	0	0	0	0	0	0	0	0	0	0	0	0	0	0	0	0	0	0	0	0	0	0	0	0	0	0	0	0	0	0	0	0	0	0	0
1790	Streptomycetaceae(1.0000)	Streptomyces(1.0000)			0	5.13863	0	4.44889	0	0	0	0	0	0	0	0	0	0	0	0	0	0	0	0	0	0	0	0	0	0	0	0	0	0	0	0	0	0	0	0	0	0	0	0	0	0	0	0	0
1791	Paenibacillaceae(1.0000)	Brevibacillus(1.0000)			0	0	0	0	0	0	0	0	0	0	0	0	6.37646	0	0	0	0	0	0	0	0	0	0	0	0	0	0	0	0	0	0	0	0	0	0	0	0	0	0	0	0	0	0	0	2.63974
1792	Deinococcaceae(1.0000)	Deinococcus(1.0000)			0	0	0	0	0	0	0	0	0	0	0	0	0	0	0	0	0	0	0	0	0	0	0	0	0	0	0	0	0	0	0	0	0	0	0	0	0	0	0	0	0	0	0	0	0
1793	Bradyrhizobiaceae(1.0000)	Bosea(1.0000)			0	0	0	0	0	0	0	0	0	0	0	0	0	0	0	0	0	0	5.2233	0	0	0	0	0	0	0	0	0	0	0	0	0	0	0	0	0	0	0	0	3.68189	0	0	0	0	0
1794	Cryomorphaceae(1.0000)	Fluviicola(0.7700)			0	0	0	0	0	0	0	0	0	0	0	0	0	0	0	0	0	0	0	0	0	0	0	0	0	0	0	0	0	0	0	0	0	0	0	0	0	0	0	0	35.0084	0	0	0	0
1795	Rhodobacteraceae(0.8900)	Falsirhodobacter(0.1157)			0	0	0	0	0	0	0	0	0	0	0	0	0	0	0	0	0	0	0	0	0	0	0	0	0	0	0	0	0	0	0	0	0	0	6.91064	0	0	0	0	0	0	0	0	0	0
1796	Nocardiaceae(1.0000)	Rhodococcus(1.0000)			0	0	0	0	0	0	0	0	0	0	0	0	0	0	0	0	0	0	0	0	0	0	0	0	0	0	0	0	0	0	0	0	0	0	7.04103	0	0	0	0	0	0	0	0	0	0
1797	Cytophagaceae(1.0000)	Spirosoma(1.0000)			0	0	0	0	0	0	0	0	0	0	0	0	0	0	0	0	0	0	0	0	0	0	0	0	0	0	0	0	0	0	0	0	0	0	0	0	0	0	0	0	0	0	0	0	0
1798	Unclassified_Elusimicrobia(1.0000)	Aridibacter(0.9900)			0	0	0	0	0	0	0	0	0	0	0	0	0	0	0	0	0	0	0	0	0	0	0	0	0	0	0	0	0	0	0	0	0	0	0	0	0	0	0	0	0	0	0	0	0
1799	Moraxellaceae(0.9800)	Acinetobacter(0.9604)			0	0	0	0	0	0	0	0	0	0	0	0	0	0	0	0	0	0	0	0	0	0	0	0	0	0	0	0	0	0	0	0	0	0	0	0	0	0	0	0	0	0	0	0	0
1800	Erysipelotrichaceae(0.1400)	Bulleidia(0.0140)			0	0	0	0	0	0	0	0	0	0	0	0	0	0	0	0	0	0	0	0	0	0	0	0	0	0	0	0	0	0	0	0	0	0	0	0	0	0	17.4397	0	0	0	0	0	0
1801	Burkholderiaceae(0.4900)	Lautropia(0.2352)			0	0	0	0	0	3.89445	0	0	0	0	0	0	0	0	0	0	0	0	0	0	0	0	0	0	0	0	0	0	0	0	0	0	0	0	0	0	0	0	0	0	0	0	0	0	0
1802	Streptococcaceae(1.0000)	Streptococcus(1.0000)			0	0	0	0	0	0	0	0	0	0	0	0	0	0	0	0	0	0	0	0	0	0	0	0	0	0	0	0	0	0	0	0	0	0	0	0	0	0	0	0	0	0	0	0	0
1803	Geodermatophilaceae(1.0000)	Geodermatophilus(0.9700)			0	0	0	0	0	0	0	0	0	0	0	0	0	0	0	0	0	0	0	0	28.4237	0	0	0	0	0	0	0	0	0	0	0	0	0	0	0	0	0	0	0	0	0	0	0	0
1804	Thermomonosporaceae(1.0000)	Actinocorallia(1.0000)			0	0	0	0	0	0	0	0	0	0	0	0	0	0	0	0	0	0	0	0	0	0	0	0	0	0	0	0	0	0	0	0	0	0	0	0	0	0	0	0	0	0	0	0	0
1805	Hydrogenophilaceae(0.2200)	Tepidiphilus(0.0374)			0	0	0	0	0	0	0	0	0	0	0	0	0	0	0	0	0	0	0	0	0	0	0	0	0	0	0	0	0	0	0	0	0	0	0	0	0	0	0	0	0	0	5.94412	0	0
1806	Enterobacteriaceae(0.9600)	Cronobacter(0.4512)			0	0	0	0	0	0	0	0	0	0	0	0	0	0	0	0	0	0	0	0	0	0	0	0	0	0	0	0	0	0	0	0	0	0	0	0	0	0	0	0	0	0	0	0	0
1807	Chitinophagaceae(1.0000)	Segetibacter(0.4700)			0	0	0	0	0	0	0	0	0	0	0	0	0	0	0	0	0	0	0	0	0	0	0	0	17.9451	0	0	0	0	0	0	0	0	0	0	0	0	0	7.31616	0	0	0	0	0	0
1808	Cytophagaceae(1.0000)	Pontibacter(1.0000)			0	0	0	0	0	0	0	0	0	0	0	0	0	0	0	0	0	0	0	17.1049	0	0	0	0	0	0	0	0	0	0	0	0	0	0	0	0	0	0	0	0	0	0	0	0	0
1809	Chitinophagaceae(0.9100)	Niabella(0.1456)			0	0	0	0	0	0	0	0	0	0	0	0	0	0	0	0	0	0	0	0	0	0	0	0	0	0	0	0	0	0	0	0	0	6.01145	3.3032	0	0	0	0	0	0	0	0	0	0
1810	Cytophagaceae(1.0000)	Fibrella(0.8800)			0	0	0	0	0	0	0	0	0	0	0	0	0	0	2.97309	0	0	0	0	0	13.6776	0	0	0	0	0	0	0	0	0	0	0	0	0	0	0	0	0	0	0	0	0	0	0	0
1811	Chthonomonadaceae(0.0700)	Chthonomonas(0.0049)			0	0	0	0	0	0	0	0	0	0	5.91781	0	0	0	0	0	0	0	0	0	0	0	0	0	0	0	0	0	0	0	0	0	0	0	0	0	0	0	0	0	0	0	0	0	0
1812	Comamonadaceae(0.8200)	Delftia(0.3772)			0	0	0	0	0	0	0	0	0	0	0	0	0	0	0	0	0	0	0	0	0	0	0	0	0	0	0	0	3.53232	0	0	0	0	0	0	0	0	0	0	0	0	0	0	0	0
1813	Conexibacteraceae(0.3600)	Conexibacter(0.1296)			0	0	0	0	0	0	0	0	0	0	0	0	0	0	0	0	0	0	0	0	0	0	0	0	0	0	0	0	0	0	0	0	0	0	0	0	0	0	0	0	0	0	0	0	0
1814	Cytophagaceae(1.0000)	Hymenobacter(1.0000)			0	0	0	0	0	0	0	0	0	0	0	0	0	0	0	0	0	0	0	0	0	0	0	0	0	0	0	0	0	0	0	0	0	0	7.82337	0	0	0	0	0	0	0	0	0	0
1815	Clostridiaceae(0.9400)	Intestinibacter(0.3572)			0	0	0	0	0	7.78889	0	0	0	0	0	0	0	0	0	0	0	0	0	0	0	0	0	0	0	0	0	0	0	0	0	0	0	0	0	0	0	0	0	0	0	0	0	0	0
1816	Sphingobacteriaceae(0.1100)	Solitalea(0.0099)			0	0	0	0	0	0	0	0	0	0	0	0	0	0	0	0	0	0	0	0	0	0	0	0	0	0	0	0	0	0	0	0	0	0	0	0	0	0	0	0	0	0	0	0	0
1817	Mycoplasmataceae(0.2700)	Mycoplasma(0.0729)			0	0	0	0	0	0	0	0	0	0	0	0	0	0	0	0	0	0	0	0	0	0	0	0	0	0	7.61158	0	0	0	0	0	0	0	0	0	0	0	0	0	0	0	0	0	0
1818	Tepidisphaeraceae(0.4200)	Tepidisphaera(0.1764)			0	0	0	0	0	0	0	0	0	0	0	0	0	0	0	0	0	0	0	0	0	15.3698	0	0	0	0	0	0	0	0	0	0	0	0	0	0	0	0	0	0	0	0	0	0	0
1819	Ruminococcaceae(0.9400)	Subdoligranulum(0.5358)			0	0	0	0	0	0	0	0	0	0	0	0	0	0	0	0	0	0	0	0	0	0	0	0	33.8035	0	0	0	0	0	0	0	0	0	0	0	0	0	0	0	0	0	0	0	0
1821	Lysobacteraceae(1.0000)	Ignatzschineria(1.0000)			14.5165	0	0	0	0	0	0	0	0	0	0	0	0	0	0	0	0	0	0	0	0	0	0	0	0	0	0	0	0	0	0	0	0	0	0	0	0	0	0	0	0	0	0	0	0
1822	Gaiellaceae(0.7900)	Gaiella(0.6241)			0	0	0	0	0	0	0	0	0	0	0	0	0	0	0	0	0	0	0	0	0	0	0	0	0	0	0	0	0	0	0	0	0	0	0	0	0	0	0	0	0	0	6.71944	0	0
1823	Nocardioidaceae(1.0000)	Nocardioides(0.9000)			0	0	0	0	0	0	0	0	0	0	0	0	0	0	0	0	0	0	0	0	0	0	0	0	0	0	0	0	0	0	0	0	0	0	0	0	0	0	0	0	0	0	0	0	0
1824	Parachlamydiaceae(0.9800)	Neochlamydia(0.6860)			0	0	0	0	0	0	0	0	0	0	0	0	0	9.7045	0	0	0	0	0	0	0	0	0	0	0	0	0	0	0	0	0	0	0	0	0	0	0	0	0	0	0	0	0	0	0
1825	Rhizobiaceae(0.3900)	Ensifer(0.1521)			0	0	0	0	0	0	0	0	0	0	0	0	0	9.59546	0	0	0	0	0	0	0	0	0	0	0	0	0	0	0	0	0	0	0	0	0	0	0	0	0	0	0	0	0	0	0
1826	Unclassified_Lysobacteriales(0.4300)	Povalibacter(0.1849)			0	0	0	0	0	0	0	0	0	0	0	0	0	0	0	0	0	0	0	0	0	0	0	0	30.4649	0	0	0	0	0	0	0	0	0	0	0	0	0	0	0	0	0	0	0	0
1827	Sphingomonadaceae(1.0000)	Sphingomonas(0.9900)			0	0	0	7.88875	0	0	0	0	0	0	0	0	0	0	0	0	0	0	0	0	0	0	0	0	0	0	0	0	0	0	0	0	0	0	0	0	0	0	0	0	0	0	0	0	0
1828	Planctomycetaceae(1.0000)	Aquisphaera(0.9300)			0	0	0	0	0	0	0	0	0	0	0	0	0	0	0	0	0	0	0	0	0	0	0	0	0	0	0	0	0	0	0	0	0	18.4716	0	0	0	0	0	0	0	0	0	0	0
1829	Cytophagaceae(1.0000)	Spirosoma(1.0000)			0	0	0	0	0	0	0	0	0	0	0	0	0	0	0	0	0	0	0	0	0	0	0	0	0	0	0	0	0	0	0	0	0	0	0	0	0	0	0	0	0	0	0	0	0
1830	Rhodospirillaceae(0.2100)	Dongia(0.0378)			0	0	0	0	0	0	0	0	0	0	0	0	0	0	0	0	0	0	0	0	0	0	0	0	0	0	0	0	0	0	0	0	0	0	0	0	0	0	15.483	0	0	0	0	0	0
1831	Pseudobacteriovoracaceae(0.2100)	Pseudobacteriovorax(0.0441)			0	0	0	0	0	0	0	0	0	0	0	0	0	0	2.72534	0	0	0	0	0	0	0	0	0	0	0	0	0	0	0	0	0	0	0	0	0	0	0	0	0	0	0	0	0	0
1832	Fusobacteriaceae(1.0000)	Fusobacterium(1.0000)			0	0	0	0	0	0	0	0	0	0	0	0	0	0	0	0	0	0	0	0	0	0	0	44.9931	0	0	0	0	0	0	0	0	0	0	0	0	0	0	0	0	0	0	0	0	0
1833	Sphingomonadaceae(1.0000)	Sphingomonas(1.0000)			0	0	0	0	0	0	0	0	0	0	6.47128	0	0	0	0	0	0	0	0	0	0	0	0	0	0	0	0	0	0	0	0	0	0	0	0	0	0	0	0	0	0	0	0	0	0
1834	Nocardioidaceae(1.0000)	Nocardioides(1.0000)			0	0	0	0	0	0	0	0	0	0	0	0	0	0	0	0	0	0	0	0	0	0	0	0	0	0	0	0	0	0	0	0	0	0	0	0	0	0	0	0	0	0	0	0	0
1835	Rhodobacteraceae(0.9700)	Rubellimicrobium(0.9021)			0	0	0	0	0	0	0	0	0	0	0	0	0	0	0	0	0	0	0	0	0	0	0	0	0	0	0	5.52082	0	0	0	0	0	0	0	0	0	0	0	0	0	0	0	0	0
1836	Clostridiaceae(0.7500)	Clostridium(0.5550)			0	0	0	0	0	0	0	0	0	0	0	0	0	0	0	0	0	0	0	0	0	0	0	0	0	0	0	0	0	0	0	0	0	0	0	0	0	0	0	0	0	0	0	0	0
1837	Thermoactinomycetaceae(1.0000)	Thermoactinomyces(1.0000)			0	0	0	0	0	0	0	0	0	0	0	0	0	0	0	0	0	0	0	0	0	0	0	0	0	0	0	0	0	0	0	0	0	0	0	5.01441	0	0	0	0	0	0	0	0	0
1838	Rhodocyclaceae(0.4500)	Methyloversatilis(0.1710)			0	0	0	0	0	6.52202	0	0	0	0	0	0	0	0	0	0	0	0	0	0	0	0	0	0	0	0	0	0	0	0	0	0	0	0	0	0	0	0	0	0	0	0	0	0	0
1839	Beijerinckiaceae(0.0800)	Methylocella(0.0056)			0	0	0	0	0	0	0	0	0	0	0	0	0	0	0	0	0	0	0	0	0	0	0	0	0	0	0	0	0	0	0	0	0	0	0	0	0	0	14.8025	0	0	0	0	0	0
1840	Nocardioidaceae(0.9800)	Nocardioides(0.9506)			0	0	0	0	0	0	0	0	0	0	0	0	0	0	0	0	0	0	0	0	0	0	0	0	0	0	0	0	0	0	0	0	0	0	0	0	0	0	0	0	0	0	6.8302	0	0
1841	Thermoactinomycetaceae(0.7300)	Kroppenstedtia(0.2555)			0	0	0	0	0	0	0	0	0	0	0	0	0	0	0	0	0	0	0	0	0	0	0	0	0	0	0	0	0	0	0	0	0	0	0	0	0	0	0	0	0	0	0	0	8.93018
1843	Prevotellaceae(0.7900)	Paraprevotella(0.4582)			0	0	0	0	0	0	0	0	0	0	0	0	0	0	0	0	0	0	0	20.639	0	0	0	0	0	0	0	0	0	0	0	0	0	0	0	0	0	0	0	0	0	0	0	0	0
1844	Clostridiaceae(1.0000)	Clostridium(1.0000)			12.7809	0	0	0	0	0	0	0	0	0	0	0	0	0	0	0	0	0	8.48786	0	0	0	0	0	0	0	0	0	0	0	3.12175	0	0	0	0	0	0	0	0	0	0	0	0	0	0
1846	Flavobacteriaceae(1.0000)	Chryseobacterium(1.0000)			0	0	0	0	0	0	0	0	0	0	4.51287	0	0	0	0	0	0	0	0	0	0	0	0	0	0	0	0	0	0	0	0	0	0	0	0	0	0	0	0	0	0	0	0	0	0
1847	Gaiellaceae(0.9200)	Gaiella(0.8464)			0	0	0	0	0	0	0	0	0	0	0	0	0	0	0	0	0	0	0	0	0	0	0	0	0	0	0	0	0	0	0	0	0	0	0	0	0	0	0	0	0	0	0	0	0
1848	Clostridiaceae(0.9500)	Romboutsia(0.6935)			0	0	0	0	0	0	0	0	0	0	0	0	0	0	0	0	0	0	0	0	0	0	0	0	0	0	0	0	0	0	0	0	0	0	0	0	0	0	0	0	0	0	5.42724	0	0
1849	Chitinophagaceae(1.0000)	Flavisolibacter(0.6900)			0	0	0	0	0	0	0	0	0	0	0	0	0	0	0	0	0	0	0	0	0	0	0	0	0	0	0	0	0	0	0	0	0	0	0	0	0	0	0	0	0	0	0	0	0
1850	Streptomycetaceae(0.3600)	Streptomyces(0.1296)			0	0	0	0	0	0	0	0	0	0	0	0	0	0	0	0	0	0	0	0	0	0	0	0	0	18.6836	0	0	0	0	0	0	0	0	0	0	0	0	0	0	0	0	0	0	0
1851	Leptotrichiaceae(1.0000)	Sneathia(1.0000)			0	0	0	0	0	0	0	0	0	0	0	0	0	0	0	0	0	0	0	0	0	0	0	0	0	0	0	0	0	0	0	0	0	0	0	0	0	0	0	0	0	0	0	0	0
1852	Clostridiaceae(0.3500)	Caloramator(0.0735)			0	0	0	0	0	0	0	0	0	0	0	0	0	0	0	0	0	0	0	0	0	0	0	0	0	0	0	0	0	0	0	0	0	0	0	0	0	0	0	0	0	0	0	0	0
1853	Flavobacteriaceae(1.0000)	Riemerella(0.4300)			0	0	0	0	0	0	0	0	0	0	0	0	0	0	0	0	0	0	0	0	0	0	0	0	0	0	0	0	0	0	0	0	0	0	0	0	0	0	0	0	0	0	0	0	0
1854	Ruminococcaceae(0.8000)	Papillibacter(0.4960)			0	0	37.1225	0	0	0	0	0	0	0	0	0	0	0	0	0	0	0	0	0	0	0	0	0	0	0	0	0	0	0	0	0	0	0	0	0	0	0	0	0	0	0	0	0	0
1855	Planctomycetaceae(1.0000)	Thermogutta(0.7500)			0	19.2984	0	0	0	0	0	0	0	0	0	0	0	0	0	0	0	0	0	0	0	0	0	0	0	0	0	0	0	0	0	0	0	0	0	0	0	0	0	0	0	0	0	0	0
1857	Cytophagaceae(0.8700)	Rhodocytophaga(0.6960)			0	0	0	0	0	0	0	0	0	0	0	0	0	0	0	0	0	0	0	0	0	0	0	0	0	0	0	0	0	0	0	0	0	0	0	0	0	0	13.7816	0	0	0	0	0	0
1858	Rhizobiaceae(0.5300)	Rhizobium(0.2756)			0	0	0	0	0	0	0	0	0	0	0	31.4924	0	0	0	0	0	0	0	0	0	0	0	0	0	0	0	0	0	0	0	0	0	0	0	0	0	0	0	0	0	0	0	0	0
1859	Acidimicrobiaceae(0.0900)	Acidimicrobium(0.0081)			0	0	0	0	0	0	0	0	0	0	6.68415	0	0	0	0	0	0	0	0	0	0	0	0	0	0	0	0	0	0	0	0	0	0	0	0	0	0	0	0	0	0	0	0	0	0
1860	Unclassified_Clostridiales(0.9200)	Gallicola(0.6532)			14.8321	0	0	0	0	0	0	0	0	0	0	0	0	0	0	0	0	0	0	0	0	0	0	0	0	0	0	0	0	0	0	0	0	0	0	0	0	0	0	0	0	0	0	0	0
1861	Desulfobacteraceae(0.2800)	Desulfonema(0.0224)			0	0	0	0	0	0	0	0	0	0	0	0	0	0	0	0	0	0	0	0	0	0	0	0	0	0	0	0	0	0	0	0	0	0	0	0	0	4.71359	0	0	0	0	0	0	0
1862	Rhodobiaceae(0.2400)	Anderseniella(0.0480)			0	0	0	0	0	0	0	0	0	0	0	0	0	0	0	0	0	0	0	0	0	0	0	0	0	0	0	0	0	0	0	0	0	0	0	0	0	0	0	0	0	0	5.39032	0	0
1863	Paenibacillaceae(1.0000)	Paenibacillus(1.0000)			0	0	0	0	0	0	0	0	0	0	0	0	0	0	0	0	0	0	21.5461	0	0	0	0	0	0	0	0	0	0	0	0	0	0	0	0	0	0	0	0	0	0	0	0	0	0
1864	Methylobacteriaceae(1.0000)	Microvirga(0.9500)			0	0	0	0	0	6.66279	0	0	0	0	0	0	0	0	0	0	0	0	0	0	0	0	0	0	0	0	0	0	0	0	0	0	0	0	0	0	0	0	0	0	0	0	0	0	0
1865	Hyphomicrobiaceae(1.0000)	Hyphomicrobium(0.9600)			0	0	0	0	0	0	10.369	0	0	0	0	0	0	0	0	0	0	0	0	0	0	0	0	0	0	0	0	0	0	0	0	0	0	0	0	0	0	0	0	0	0	0	0	0	0
1866	Xanthobacteraceae(0.9700)	Pseudolabrys(0.9409)			0	0	0	0	0	0	0	0	0	0	0	0	0	0	0	0	0	0	0	0	0	0	0	0	0	0	0	0	0	0	0	0	0	0	0	0	0	0	0	0	0	0	0	0	0
1867	Clostridiaceae(0.6300)	Alkaliphilus(0.2394)			0	0	0	0	0	0	0	0	0	0	0	0	0	0	0	0	0	0	0	0	0	0	0	0	0	0	0	0	0	0	0	0	0	0	6.9541	0	0	0	0	0	0	0	0	0	0
1868	Sphingomonadaceae(1.0000)	Sphingobium(0.9900)			0	0	0	0	0	0	0	0	0	0	0	0	0	0	0	0	0	0	0	0	0	0	0	0	0	0	0	0	0	0	0	0	0	18.4716	0	0	0	0	0	0	0	0	0	0	0
1869	Euzebyaceae(0.0900)	Euzebya(0.0081)			0	0	0	0	0	0	0	0	0	0	0	0	0	0	0	0	0	0	0	0	0	0	0	0	0	0	0	0	0	0	0	0	0	0	0	0	0	0	0	0	0	0	0	0	0
1870	Sphingomonadaceae(1.0000)	Sphingomonas(0.5300)			0	0	0	0	0	0	0	0	0	0	0	0	0	0	0	0	0	0	0	0	37.6133	0	0	0	0	0	0	0	0	0	0	0	0	0	0	0	0	0	0	0	0	0	0	0	0
1872	Rhodanobacteraceae(1.0000)	Dyella(0.7600)			0	0	0	0	0	6.99124	0	0	0	0	0	0	0	0	0	0	0	0	0	0	0	0	0	0	0	0	0	0	0	0	0	4.90196	0	0	0	0	0	0	0	0	0	0	0	0	0
1873	Nocardioidaceae(1.0000)	Nocardioides(0.9300)			0	0	0	0	0	0	0	0	0	0	0	0	0	0	0	0	0	0	0	0	0	0	0	0	0	0	0	0	0	0	0	0	0	0	0	0	0	0	0	0	0	0	5.83336	0	0
1874	Rhodobacteraceae(1.0000)	Paracoccus(0.5400)			0	0	0	0	0	0	0	0	0	0	0	0	0	0	0	0	0	0	0	0	0	0	0	0	0	0	0	0	0	0	0	0	0	0	0	0	0	0	0	0	0	0	0	0	0
1875	Bacillaceae(0.9200)	Oceanobacillus(0.3128)			0	0	0	0	0	0	0	0	0	0	0	0	0	0	0	0	0	0	0	0	0	0	0	0	0	0	0	0	0	0	0	0	0	0	0	0	0	0	0	0	0	0	6.05488	0	0
1876	Sphingomonadaceae(1.0000)	Rhizorhabdus(0.3400)			0	0	0	0	0	6.42818	0	0	0	0	0	0	0	0	0	0	0	0	0	0	0	0	0	0	0	0	0	0	0	0	0	0	0	0	0	0	0	0	0	0	0	0	0	0	0
1877	Gemmatimonadaceae(0.9700)	Gemmatimonas(0.9409)			0	0	0	0	0	7.50737	0	0	0	0	0	0	0	0	0	0	0	0	0	0	0	0	0	0	0	0	0	0	0	0	0	0	0	0	0	0	0	0	0	0	0	0	0	0	0
1879	Iamiaceae(0.1700)	Aquihabitans(0.0221)			0	0	0	0	0	0	0	0	0	0	0	0	0	0	0	0	0	0	0	0	0	0	0	0	0	0	0	0	0	0	0	0	0	0	0	0	0	0	0	3.29836	0	0	4.615	0	0
1880	Desulfobacteraceae(0.1200)	Desulfoblus(0.0132)			0	0	0	0	0	6.19358	0	0	0	0	0	0	0	0	0	0	0	0	0	0	0	0	0	0	0	0	0	0	0	0	0	0	0	0	0	0	0	0	0	0	0	0	0	0	0
1881	Paenibacillaceae(0.8500)	Paenibacillus(0.6290)			0	0	0	0	0	0	0	0	0	0	0	0	0	0	0	0	0	0	0	0	0	0	0	0	0	0	0	0	0	0	0	0	0	0	0	0	0	0	0	0	0	0	5.94412	0	0
1882	Flavobacteriaceae(1.0000)	Chryseobacterium(1.0000)			0	0	0	0	0	0	0	0	0	0	0	0	0	0	0	0	0	0	0	0	0	0	0	0	0	0	0	0	0	0	0	0	0	0	0	0	0	0	0	0	0	0	0	0	0
1883	Pseudoalteromonadaceae(1.0000)	Pseudoalteromonas(1.0000)			0	0	0	0	0	0	0	0	0	0	0	0	0	0	0	0	0	0	0	0	0	0	0	0	0	0	0	0	0	0	0	0	0	0	0	0	0	0	0	0	0	0	0	0	0
1884	Porphyromonadaceae(1.0000)	Porphyromonas(1.0000)			0	0	0	0	0	0	0	0	0	0	0	0	0	0	0	0	0	0	0	0	0	0	0	0	0	0	0	0	0	0	0	2.80112	0	0	0	0	0	0	0	0	0	0	0	0	0
1885	Coriobacteriaceae(0.9600)	Collinsella(0.9120)			0	0	0	0	0	0	0	0	0	0	0	0	0	0	0	0	0	0	0	0	0	0	0	0	0	0	0	0	0	0	0	0	0	0	0	0	0	0	0	0	0	0	0	0	0
1887	Sphingomonadaceae(0.9800)	Sphingomonas(0.5488)			0	0	0	0	0	0	0	0	0	0	0	0	0	0	0	0	0	0	0	0	0	0	0	0	0	0	0	0	0	0	0	0	0	0	0	0	0	0	0	0	0	0	0	0	0
1888	Cystobacteraceae(0.7100)	Cystobacter(0.3550)			0	0	0	0	0	0	0	0	0	0	0	0	0	0	0	0	0	0	0	0	0	0	0	0	0	0	0	0	0	0	0	0	0	0	0	0	0	0	0	0	0	0	0	0	0
1889	Gemmatimonadaceae(0.7600)	Gemmatimonas(0.5776)			0	0	0	0	0	0	0	0	0	0	0	0	0	0	0	0	0	0	0	0	0	0	0	0	0	0	0	0	0	0	0	0	0	0	0	0	0	0	0	0	0	0	0	0	0
1890	Clostridiaceae(0.0900)	Romboutsia(0.0072)			0	0	0	0	7.52568	0	0	0	0	0	0	0	0	0	0	0	0	0	0	0	0	0	0	0	0	0	0	0	0	0	0	0	0	0	0	0	0	0	0	0	0	0	0	0	0
1891	Sphaerobacteraceae(0.4300)	Nitrolancea(0.1118)			0	0	0	0	0	0	0	7.907	0	0	0	0	0	0	0	0	0	0	0	0	0	0	0	0	0	0	0	0	0	0	0	0	0	0	0	0	0	0	0	0	0	0	0	0	0
1892	Geodermatophilaceae(0.1500)	Modestobacter(0.0165)			0	0	0	0	2.80368	4.59826	0	0	0	0	0	0	0	0	0	0	0	0	0	0	0	0	0	0	0	0	0	0	0	0	0	0	0	0	0	0	0	0	0	0	0	0	0	0	0
1893	Polyangiaceae(0.7400)	Chondromyces(0.3848)			0	0	0	0	0	0	0	0	0	0	0	0	0	0	0	0	0	0	0	0	0	0	0	0	0	0	0	6.34149	0	0	0	0	0	0	0	0	0	0	0	0	0	0	0	0	0
1895	Planctomycetaceae(1.0000)	Zavarzinella(0.7800)			0	0	0	0	0	0	0	0	0	0	0	0	0	0	0	0	0	0	0	0	0	0	0	0	0	0	0	6.37879	0	0	0	0	0	0	0	0	0	0	0	0	0	0	0	0	0
1896	Fimbriimonadaceae(0.0600)	Fimbriimonas(0.0036)			0	0	0	0	0	0	0	0	0	0	0	0	0	0	0	0	0	0	0	0	0	16.0299	0	0	0	0	0	0	0	0	0	0	0	0	0	0	0	0	0	0	0	0	0	0	0
1897	Rhodobacteraceae(0.9500)	Paracoccus(0.8645)			0	0	0	0	0	0	0	0	0	0	0	0	0	0	0	0	0	0	0	0	0	0	0	0	0	0	0	0	0	0	0	0	0	0	0	0	0	0	0	0	0	0	0	0	0
1898	Atopobacteriaceae(1.0000)	Atopobium(1.0000)			0	0	0	0	0	0	0	0	0	0	0	0	0	0	0	0	0	0	0	0	0	0	0	0	0	0	0	0	0	0	0	3.5014	0	0	0	0	0	0	0	0	0	0	0	0	0
1900	Pseudonocardiaceae(1.0000)	Pseudonocardia(0.7600)			0	15.5301	0	0	0	0	0	0	0	0	0	0	0	0	0	0	0	0	0	0	0	0	2.98507	0	0	0	0	0	0	0	0	0	0	0	0	0	0	0	0	0	0	0	0	0	0
1901	Acetobacteraceae(0.9400)	Roseomonas(0.3384)			0	0	0	0	0	0	0	8.75202	0	0	0	0	0	0	0	0	0	0	0	0	0	0	0	0	0	0	0	0	0	0	0	0	0	0	0	0	0	0	0	0	0	0	0	0	0
1902	Cytophagaceae(1.0000)	Spirosoma(1.0000)			0	0	0	0	0	0	0	0	0	0	0	0	0	0	0	0	0	0	0	0	0	0	0	0	0	0	0	0	0	0	0	0	0	0	0	0	0	0	0	0	0	0	0	0	0
1903	Gaiellaceae(0.9200)	Gaiella(0.8464)			0	0	0	0	7.86999	0	0	0	0	0	0	0	0	0	0	0	0	0	0	0	0	0	0	0	0	0	0	0	0	0	0	0	0	0	0	0	0	0	0	0	0	0	0	0	0
1904	Erythrobacteraceae(0.9900)	Altererythrobacter(0.4059)			0	0	0	0	0	6.52202	0	0	0	0	0	0	0	0	0	0	0	0	0	0	0	0	0	0	0	0	0	0	0	0	0	0	0	0	0	0	0	0	0	0	0	0	0	0	0
1905	Legionellaceae(0.0700)	Legionella(0.0049)			0	0	0	0	0	0	0	0	0	0	0	0	0	0	0	0	0	0	0	0	0	0	0	0	0	0	0	0	0	0	0	0	0	0	6.56293	0	0	0	0	0	0	0	0	0	0
1906	Clostridiaceae(1.0000)	Lutispora(1.0000)			0	0	0	0	0	0	0	0	0	0	0	0	0	0	0	0	0	0	0	0	0	0	0	0	0	0	0	0	0	0	0	0	0	0	0	0	0	0	0	0	0	0	0	0	8.70552
1908	Paenibacillaceae(1.0000)	Paenibacillus(0.9800)			0	0	0	0	0	0	0	0	0	0	0	0	0	0	0	0	0	0	0	0	0	0	0	0	0	0	0	0	0	0	0	0	0	0	0	0	0	0	0	0	0	0	0	0	0
1909	Unclassified_Elusimicrobia(1.0000)	Aridibacter(0.9800)			0	0	0	0	0	0	0	0	0	0	0	0	0	0	0	0	0	0	0	0	0	0	0	0	0	0	0	0	0	0	0	0	0	0	0	0	0	0	0	0	0	0	0	0	0
1910	Kofleriaceae(0.3500)	Kofleria(0.1225)			0	0	0	0	0	0	0	0	0	0	0	0	0	9.10479	0	0	0	0	0	0	0	0	0	0	0	0	0	0	0	0	0	0	0	0	0	0	0	0	0	0	0	0	0	0	0
1911	Micromonosporaceae(1.0000)	Actinoplanes(1.0000)			0	0	0	0	0	6.66279	0	0	0	0	0	0	0	0	0	0	3.3799	0	0	0	0	0	0	0	0	0	0	0	0	0	0	0	0	0	0	0	0	0	0	0	0	0	0	0	0
1912	Haliangiaceae(0.7300)	Haliangium(0.5329)			0	0	0	0	7.18136	0	0	0	0	0	0	0	0	0	0	0	0	0	0	0	0	0	0	0	0	0	0	0	0	0	0	0	0	0	0	0	0	0	0	0	0	0	0	0	0
1913	Unclassified_Burkholderiales(0.6600)	Aquabacterium(0.1980)			0	0	0	0	0	0	0	0	0	0	0	0	0	0	0	0	0	0	0	0	0	0	0	0	0	0	0	5.2597	0	0	0	0	0	0	0	0	0	0	0	0	0	0	0	0	0
1914	Cytophagaceae(1.0000)	Adhaeribacter(1.0000)			0	0	0	0	0	0	0	0	0	0	0	0	0	0	0	0	0	0	0	24.7385	0	0	0	0	0	0	0	0	0	0	0	0	0	0	0	0	0	0	0	0	0	0	0	0	0
1915	Cytophagaceae(1.0000)	Dyadobacter(1.0000)			0	0	0	0	0	0	0	0	0	0	0	0	0	0	0	0	0	0	0	0	0	0	0	0	0	0	0	0	0	0	0	0	0	0	6.21523	0	0	0	0	0	0	0	0	0	0
1916	Phyllobacteriaceae(0.8600)	Mesorhizobium(0.7310)			0	0	0	0	0	0	0	0	0	0	0	0	0	0	0	0	0	0	0	0	0	0	0	0	0	0	0	0	0	0	0	0	0	0	0	0	0	0	0	0	0	0	0	0	0
1917	Rhodospirillaceae(0.9200)	Limimonas(0.2024)			0	0	0	0	0	0	0	0	0	0	0	0	0	0	0	0	0	0	0	0	0	0	0	0	0	0	0	0	0	0	0	0	0	0	0	0	0	0	0	0	0	0	0	0	0
1919	Iamiaceae(0.3400)	Aquihabitans(0.1156)			0	0	0	0	0	0	0	0	0	0	0	0	0	0	0	0	0	0	0	0	0	0	0	0	0	0	0	0	0	0	0	0	0	0	0	0	0	0	0	0	0	0	5.9072	0	0
1920	Melioribacteraceae(0.1200)	Melioribacter(0.0144)			0	0	0	0	0	0	0	0	0	0	0	0	0	0	0	0	0	0	0	0	0	0	0	0	0	0	0	0	0	0	0	0	0	0	0	0	11.394	0	0	0	0	0	0	0	0
1921	Thermoactinomycetaceae(0.1400)	Shimazuella(0.0168)			0	0	0	0	0	0	0	0	0	0	0	0	0	0	0	0	0	0	0	0	0	0	0	0	0	0	0	0	0	0	0	0	0	0	0	0	0	0	0	0	0	0	0	0	7.24524
1922	Unclassified_Thermoanaerobacterales(0.4800)	Caldicellulosiruptor(0.2304)			0	0	0	7.20078	0	0	0	0	0	0	0	0	0	0	0	0	0	0	0	0	0	0	0	0	0	0	0	0	0	0	0	0	0	0	0	0	0	0	0	0	0	0	0	0	0
1923	Haliangiaceae(0.8100)	Haliangium(0.6561)			0	0	0	0	0	0	0	0	0	0	0	0	0	0	0	0	0	0	0	0	0	0	0	0	0	0	12.3081	0	0	0	0	0	0	0	0	0	0	0	0	0	0	0	0	0	0
1924	Paenibacillaceae(0.9700)	Paenibacillus(0.9312)			0	0	0	0	0	0	0	0	0	0	0	0	0	0	0	0	0	0	0	0	0	0	0	0	0	0	0	0	0	0	0	0	0	0	0	0	0	0	0	0	0	0	3.98736	0	0
1925	Unclassified_Spartobacteria(0.5400)	Terrimicrobium(0.2916)			0	0	0	0	0	0	0	0	0	0	0	0	0	0	0	0	0	0	0	0	0	0	0	0	0	0	0	0	0	0	0	0	0	0	0	0	0	0	0	0	0	0	5.87028	0	0
1926	Sphaerobacteraceae(0.1900)	Nitrolancea(0.0209)			0	0	0	0	0	0	0	0	0	0	0	0	0	0	0	0	0	0	0	0	0	0	0	0	0	0	0	0	0	0	0	0	0	0	0	0	0	0	0	0	0	0	5.94412	0	0
1927	Methylocystaceae(0.4000)	Methylosinus(0.1240)			0	0	0	0	0	0	0	0	0	0	0	0	0	0	0	0	0	0	0	0	0	0	0	0	0	0	0	0	0	0	0	0	0	0	0	0	0	0	0	0	0	0	6.01796	0	0
1928	Ktedonobacteraceae(0.0600)	Ktedonobacter(0.0036)			0	0	0	0	0	0	0	0	0	0	0	0	0	0	0	0	0	0	0	0	0	0	0	0	0	0	0	0	0	0	0	0	0	0	0	0	0	0	0	0	0	0	5.83336	0	0
1929	Syntrophaceae(0.2900)	Desulfomonile(0.0841)			0	0	0	0	0	0	0	0	0	0	0	0	0	0	0	0	0	0	0	0	0	0	0	0	0	0	0	0	0	0	0	0	0	0	0	0	0	0	0	0	0	0	6.38716	0	0
1931	Unclassified_Acidobacteria(0.4900)	Bryobacter(0.1323)			0	0	0	0	0	0	0	0	0	0	0	0	0	0	0	0	0	0	0	0	0	0	0	0	0	0	0	0	0	0	0	0	0	0	0	0	0	0	0	0	0	0	0	0	0
1932	Peptococcaceae(0.0800)	Desulfotomaculum(0.0056)			0	0	0	0	0	0	0	0	0	0	0	0	0	0	0	0	0	0	0	0	0	0	0	0	32.1342	0	0	0	0	0	0	0	0	0	0	0	0	0	0	0	0	0	0	0	0
1933	Ruminococcaceae(0.6600)	Acetivibrio(0.1782)			0	0	0	0	0	0	0	0	0	0	0	0	0	0	0	0	0	0	0	0	0	0	0	0	0	0	0	0	0	0	0	0	0	0	0	0	0	0	0	0	0	0	0	0	0
1934	Cytophagaceae(1.0000)	Hymenobacter(1.0000)			0	0	0	0	0	0	0	0	0	0	0	0	0	0	0	0	0	0	0	21.6285	0	0	0	0	0	0	0	0	0	0	0	0	0	0	0	0	0	0	0	0	0	0	0	0	0
1935	Spirochaetaceae(0.1000)	Treponema(0.0090)			0	0	0	0	0	0	0	0	0	0	0	0	0	0	0	12.0752	0	0	0	0	0	0	0	0	0	0	0	0	5.96079	0	0	0	0	0	0	0	0	0	0	0	0	0	0	0	0
1936	Gaiellaceae(0.9300)	Gaiella(0.8649)			0	10.0489	0	0	0	0	0	0	0	0	0	0	0	0	0	0	0	0	0	0	0	0	0	0	0	0	0	0	0	0	0	0	0	0	0	0	0	0	0	0	0	0	0	0	0
1938	Enterobacteriaceae(1.0000)	Cosenzaea(0.5400)			0	0	0	0	0	0	0	0	0	0	0	0	0	0	0	0	0	0	0	0	0	0	0	0	0	0	0	0	0	0	0	0	0	0	0	0	0	0	14.5472	0	0	0	0	0	0
1939	Anaerolineaceae(0.1700)	Longilinea(0.0119)			0	18.8416	0	0	0	0	0	0	0	0	0	0	0	0	0	0	0	0	0	0	0	0	0	0	0	0	0	0	0	0	0	0	0	0	0	0	0	0	0	0	0	0	0	0	0
1940	Paenibacillaceae(0.9200)	Ammoniphilus(0.5336)			0	0	0	0	0	0	0	0	0	0	0	0	0	0	0	0	0	0	0	0	0	0	0	0	0	0	0	0	5.07771	0	0	0	0	0	0	0	0	0	0	0	0	0	0	0	0
1941	Sphingomonadaceae(1.0000)	Sphingomonas(1.0000)			0	0	0	0	0	0	0	0	0	0	0	0	0	0	0	0	0	0	0	0	0	0	0	0	0	0	0	0	0	0	0	0	0	0	0	0	0	0	0	0	0	0	0	0	0
1942	Thermoactinomycetaceae(1.0000)	Planifilum(0.9800)			0	0	0	0	0	0	0	0	0	0	0	0	0	0	0	0	0	0	0	0	0	0	3.48259	0	0	0	0	0	0	0	0	0	0	0	0	0	0	0	0	0	0	0	0	0	5.67263
1943	Heliobacteriaceae(0.0900)	Hydrogenispora(0.0081)			0	0	0	3.99024	0	0	0	0	0	0	0	0	0	0	0	0	0	0	0	0	0	0	0	0	0	0	0	0	0	0	0	0	0	0	0	0	0	0	0	0	0	0	0	0	5.16715
1944	Cellulomonadaceae(0.9200)	Cellulomonas(0.4692)			0	0	0	0	0	0	0	0	0	0	0	0	0	0	0	0	0	0	0	0	0	0	0	0	0	0	0	0	0	0	0	0	0	0	0	0	0	0	0	0	0	0	3.98736	0	0
1945	Gaiellaceae(1.0000)	Gaiella(1.0000)			0	0	0	0	0	0	0	0	0	0	0	0	8.14472	0	0	0	0	0	0	0	0	0	0	0	0	0	0	0	0	0	0	0	0	0	0	0	0	0	0	0	0	0	0	0	0
1946	Hydrogenophilaceae(1.0000)	Tepidiphilus(1.0000)			0	0	0	0	0	0	0	0	0	0	0	0	0	0	0	0	4.50653	0	0	0	0	0	0	0	0	0	0	0	0	0	0	0	0	0	0	0	0	0	0	0	0	0	0	0	0
1947	Hyphomicrobiaceae(1.0000)	Devosia(1.0000)			0	0	0	0	0	0	0	0	0	0	0	0	0	0	0	0	0	0	0	0	0	0	0	0	0	0	0	5.33431	0	0	0	0	0	0	0	0	0	0	0	0	0	0	0	0	0
1949	Flavobacteriaceae(1.0000)	Flavobacterium(0.9900)			0	0	0	0	0	0	0	0	0	0	0	0	0	0	0	0	0	0	0	0	0	0	0	0	0	0	0	5.74464	0	0	0	0	0	0	0	0	0	0	0	0	0	0	0	0	0
1950	Sphingomonadaceae(0.9900)	Novosphingobium(0.8019)			0	0	0	0	0	0	0	0	0	0	0	0	0	0	0	0	0	0	0	0	0	15.0869	0	0	0	0	0	0	0	0	0	0	0	0	0	0	0	0	0	0	0	0	0	0	0
1951	Labilitrichaceae(0.9000)	Labilithrix(0.8100)			0	0	0	0	0	0	0	0	0	0	0	0	0	0	0	0	0	0	0	0	0	0	0	0	0	0	0	0	0	0	0	0	0	0	0	0	0	0	13.6965	0	0	0	0	0	0
1952	Listeriaceae(0.1500)	Brochothrix(0.0090)			0	18.2707	0	0	0	0	0	0	0	0	0	0	0	0	0	0	0	0	0	0	0	0	0	0	0	0	0	0	0	0	0	0	0	0	0	0	0	0	0	0	0	0	0	0	0
1953	Unclassified_Elusimicrobia(0.9500)	Aridibacter(0.5605)			0	0	0	0	0	0	0	0	0	0	0	0	0	0	0	0	0	0	0	0	0	0	0	0	0	0	0	0	0	0	0	0	0	0	0	0	0	0	0	0	0	0	0	0	0
1954	Deinococcaceae(1.0000)	Deinococcus(1.0000)			0	0	0	0	0	0	0	0	0	0	0	0	0	0	0	0	0	0	0	0	0	0	0	0	0	0	0	0	0	0	0	0	0	0	0	0	0	0	0	0	0	0	0	0	0
1955	Nocardioidaceae(1.0000)	Nocardioides(1.0000)			0	0	0	0	3.00043	0	0	0	0	0	0	0	0	0	0	0	0	0	0	0	0	0	0	0	0	0	0	0	0	0	0	0	0	0	0	0	0	0	0	0	0	0	0	0	0
1956	Corynebacteriaceae(1.0000)	Corynebacterium(1.0000)			0	18.2707	0	0	0	0	0	0	0	0	0	0	0	0	0	0	0	0	0	0	0	0	0	0	0	0	0	0	0	0	0	0	0	0	0	0	0	0	0	0	0	0	0	0	0
1957	Conexibacteraceae(0.6400)	Conexibacter(0.4096)			0	0	0	0	0	0	0	0	0	0	0	0	0	0	0	0	0	0	0	0	0	0	0	0	0	0	0	0	0	0	0	0	0	0	0	0	0	0	0	0	0	0	0	0	0
1958	Cytophagaceae(1.0000)	Hymenobacter(1.0000)			0	0	0	0	0	0	0	0	0	0	0	0	0	0	0	0	0	0	0	0	0	0	0	0	0	0	0	0	0	0	0	0	0	0	0	0	0	0	0	0	0	0	0	0	0
1959	Unclassified_Burkholderiales(0.8600)	Aquabacterium(0.7224)			0	0	0	0	0	0	0	0	0	0	0	0	0	0	0	0	0	0	0	0	0	0	0	0	0	0	20.8914	0	0	0	0	0	0	0	0	0	0	0	0	0	0	0	0	0	0
1960	Myxococcaceae(0.8000)	Aggregicoccus(0.6400)			0	0	0	0	0	0	0	0	0	0	0	0	0	0	0	0	0	0	0	0	0	0	0	0	0	0	0	0	0	0	0	0	0	0	0	0	0	0	0	0	0	0	0	0	8.81785
1961	Tepidisphaeraceae(0.7900)	Tepidisphaera(0.6241)			0	0	0	0	0	0	0	0	0	0	0	0	0	0	0	0	0	0	0	0	0	0	0	0	0	0	0	0	0	0	0	0	0	0	0	0	0	0	0	0	0	0	5.83336	0	0
1962	Nocardioidaceae(1.0000)	Aeromicrobium(1.0000)			0	0	0	0	0	0	0	0	0	0	0	0	0	0	0	0	0	0	0	0	0	0	0	0	0	0	0	0	0	0	0	0	0	0	0	0	0	0	0	13.2701	0	0	0	0	0
1963	Methylobacteriaceae(1.0000)	Microvirga(0.9900)			0	0	0	0	0	0	0	0	0	0	0	0	0	0	0	0	0	0	0	0	0	0	0	0	0	0	0	0	0	0	0	0	0	0	0	0	0	0	0	0	32.6078	0	0	0	0
1964	Planctomycetaceae(0.6500)	Rubinisphaera(0.1170)			0	0	0	0	0	0	0	0	0	0	0	0	0	0	0	0	0	0	0	0	0	0	0	0	0	0	0	0	0	0	0	0	0	0	0	0	0	0	0	0	0	0	0	0	0
1965	Cytophagaceae(1.0000)	Hymenobacter(1.0000)			0	0	0	0	0	0	0	0	0	0	0	0	0	0	7.68049	0	0	0	0	0	0	0	0	0	0	0	0	0	0	0	0	2.80112	0	0	0	0	0	0	0	0	0	0	0	0	0
1966	Hyphomonadaceae(0.4200)	Hirschia(0.0966)			0	0	0	0	0	0	0	0	0	0	0	0	0	0	0	0	0	0	0	0	18.1655	0	0	0	0	0	0	0	0	0	0	0	0	0	0	0	0	0	0	0	0	0	0	0	0
1967	Unclassified_Gammaproteobacteria(0.2000)	Thiohalobacter(0.0400)			0	0	0	0	0	0	0	0	0	0	0	0	0	0	0	0	0	0	0	0	0	0	0	0	0	0	0	0	0	0	0	0	0	0	0	0	0	0	0	0	0	0	0	0	0
1968	Desulfovibrionaceae(0.1200)	Desulfovibrio(0.0144)			0	0	0	0	0	0	0	0	0	0	0	0	8.89489	0	0	0	0	0	0	0	0	0	0	0	0	0	0	0	0	0	0	0	0	0	0	0	0	0	0	0	0	0	0	0	0
1969	Kineosporiaceae(1.0000)	Kineosporia(0.6900)			0	0	0	0	0	0	0	0	0	0	0	0	0	0	0	0	0	0	0	0	0	0	5.97015	0	0	0	0	0	0	0	0	0	0	0	0	0	0	0	0	0	0	0	0	0	0
1971	Flavobacteriaceae(1.0000)	Flavobacterium(1.0000)			0	0	0	0	0	0	0	0	0	0	0	0	0	0	0	0	0	0	0	0	0	0	0	0	0	0	0	0	0	0	0	0	0	0	0	0	0	0	0	0	0	0	0	0	0
1972	Acetobacteraceae(1.0000)	Belnapia(0.6000)			0	0	0	0	0	0	0	0	0	0	0	0	0	0	0	0	0	0	0	0	0	0	0	0	0	0	0	0	0	0	0	0	0	0	0	0	0	0	0	0	0	0	0	0	0
1973	Lysobacteraceae(1.0000)	Pseudoxanthomonas(1.0000)			0	0	0	0	0	0	0	0	0	0	0	0	0	0	0	0	0	0	0	0	0	0	0	0	0	0	0	0	0	0	0	0	0	0	0	0	0	0	0	0	0	0	0	0	0
1974	Comamonadaceae(0.7100)	Melaminivora(0.1207)			0	16.672	0	0	0	0	0	0	0	0	0	0	0	0	0	0	0	0	0	0	0	0	0	0	0	0	0	0	0	0	0	0	0	0	0	0	0	0	0	0	0	0	0	0	0
1975	Acidimicrobiaceae(1.0000)	Ilumatobacter(1.0000)			0	0	0	0	0	0	0	4.76834	0	0	0	0	0	0	0	0	0	0	0	0	0	0	0	0	0	0	0	0	0	0	0	0	0	0	0	0	0	0	5.6998	0	0	0	0	0	0
1976	Xanthobacteraceae(0.2300)	Pseudolabrys(0.0460)			0	0	0	7.15491	0	0	0	0	0	0	0	0	0	0	0	0	0	0	0	0	0	0	0	0	0	0	0	0	0	0	0	0	0	0	0	0	0	0	0	0	0	0	0	0	0
1977	Sphingomonadaceae(1.0000)	Sphingomonas(0.9400)			0	0	0	0	0	0	0	0	0	0	0	0	0	0	0	0	0	0	0	0	0	0	0	0	0	0	0	0	0	0	0	0	0	0	6.1283	0	0	0	0	0	0	0	0	0	0
1978	Sphingobacteriaceae(0.6200)	Olivibacter(0.1364)			0	0	0	0	0	0	0	0	0	0	0	0	0	0	0	0	0	0	0	0	0	0	0	0	0	0	0	0	0	0	0	0	0	0	0	0	0	0	0	0	0	0	0	0	0
1979	Burkholderiaceae(1.0000)	Limnobacter(1.0000)			0	0	0	0	0	0	0	0	0	0	0	0	0	0	0	0	0	0	0	0	0	0	0	0	0	0	0	0	0	0	0	0	0	0	0	0	0	0	0	0	0	0	0	0	0
1980	Oscillatoriales(1.0000)	Crinalium(1.0000)			0	0	0	0	0	0	0	0	0	0	0	0	0	0	0	0	0	0	0	0	0	0	0	0	0	0	0	0	0	0	0	0	0	0	0	0	0	0	0	0	0	0	0	0	0
1981	Sphingobacteriaceae(1.0000)	Pedobacter(0.9500)			0	0	0	0	0	0	0	0	0	0	0	0	0	0	0	0	0	0	0	0	0	0	0	0	0	0	0	0	0	0	0	0	0	0	5.51982	0	0	0	0	0	0	0	0	0	0
1982	Micromonosporaceae(0.9900)	Virgisporangium(0.9801)			0	0	0	0	0	0	0	0	0	0	0	0	0	0	0	0	0	0	0	0	0	0	0	0	0	0	24.7781	0	0	0	0	0	0	0	0	0	0	0	0	0	0	0	0	0	0
1983	Unclassified_Alphaproteobacteria(0.5400)	Geminicoccus(0.2916)			0	0	0	0	0	0	0	0	0	0	0	0	0	0	0	0	0	0	0	0	0	0	0	0	0	0	0	0	0	0	0	0	0	0	0	5.89072	0	0	0	0	0	0	0	0	0
1984	Bacillaceae(0.9900)	Aeribacillus(0.8811)			0	11.305	0	0	0	0	0	0	0	0	0	0	0	0	0	0	0	0	0	0	0	0	0	0	0	0	0	0	0	0	0	0	0	0	0	3.2618	0	0	0	0	0	0	0	0	0
1985	Sphingomonadaceae(0.9800)	Sphingomonas(0.5782)			0	0	0	0	0	0	0	0	0	0	0	0	0	0	0	0	0	0	0	0	0	0	0	0	0	0	0	0	0	0	0	0	0	0	0	0	0	0	0	0	0	0	0	0	0
1986	Thermoactinomycetaceae(1.0000)	Laceyella(0.9900)			0	0	0	0	0	0	0	0	0	0	0	0	0	0	0	0	0	0	0	0	0	0	0	0	0	0	0	0	0	0	0	0	0	0	0	0	0	3.74141	0	0	0	0	0	0	0
1987	Gaiellaceae(1.0000)	Gaiella(1.0000)			0	14.8449	0	0	0	0	0	0	0	0	0	0	0	0	0	0	0	0	0	0	0	0	0	0	0	0	0	0	0	0	0	0	0	0	0	0	0	0	0	0	0	0	0	0	0
1988	Prevotellaceae(1.0000)	Prevotella(1.0000)			0	0	0	0	0	0	0	0	0	0	0	0	0	0	0	0	0	0	0	0	0	0	0	0	0	0	0	0	0	0	0	0	0	0	0	0	0	0	0	0	0	0	0	0	0
1989	Sphingomonadaceae(0.9900)	Sphingomonas(0.9702)			0	0	0	0	0	7.88273	0	0	0	0	0	0	0	0	0	0	0	0	0	0	0	0	0	0	0	0	0	0	0	0	0	0	0	0	0	0	0	0	0	0	0	0	0	0	0
1990	Bifidobacteriaceae(1.0000)	Bifidobacterium(0.9700)			0	0	0	0	0	0	0	0	0	0	0	0	0	0	0	0	0	0	0	0	0	0	8.70647	0	0	0	0	0	0	0	6.2435	0	0	0	0	0	0	0	0	0	0	0	0	0	0
1991	Paenibacillaceae(1.0000)	Brevibacillus(1.0000)			0	0	0	0	0	0	0	0	0	0	0	0	0	0	0	0	0	0	0	0	0	0	0	0	0	0	0	0	0	0	0	5.60224	0	0	0	0	0	0	0	0	0	0	4.31964	0	0
1992	Rhodospirillaceae(0.1800)	Skermanella(0.0108)			0	0	0	7.10905	0	0	0	0	0	0	0	0	0	0	0	0	0	0	0	0	0	0	0	0	0	0	0	0	0	0	0	0	0	0	0	0	0	0	0	0	0	0	0	0	0
1993	Conexibacteraceae(0.3900)	Conexibacter(0.1521)			0	0	0	0	0	0	0	0	10.0186	0	0	0	0	0	0	0	0	0	0	0	0	0	0	0	0	0	0	0	0	0	0	0	0	0	0	0	0	0	0	0	0	0	0	0	0
1994	Alteromonadaceae(0.8900)	Alishewanella(0.7921)			0	0	0	0	0	0	0	0	0	0	0	0	0	0	0	0	0	0	0	0	0	0	0	0	0	0	0	0	0	0	0	0	0	0	0	0	0	0	0	0	0	0	0	0	0
1995	Nocardiopsaceae(1.0000)	Nocardiopsis(0.9900)			0	0	0	0	0	0	0	0	0	0	0	0	0	0	0	0	0	0	0	0	0	0	0	0	0	0	0	0	0	0	0	0	0	0	0	0	0	0	0	0	0	0	0	0	0
1996	Streptococcaceae(0.9800)	Lactococcus(0.9604)			0	0	0	0	0	0	0	0	0	0	0	0	0	0	0	0	0	0	0	0	0	0	0	0	0	0	0	0	0	0	0	0	0	0	0	0	0	0	0	0	0	0	0	0	0
1997	Unclassified_Clostridiales(1.0000)	Anaerococcus(1.0000)			0	0	0	0	0	0	0	0	0	0	0	26.8664	0	0	0	0	0	0	0	0	0	0	0	0	0	0	0	0	0	0	0	0	0	0	0	0	0	0	0	0	0	0	0	0	0
1998	Verrucomicrobiaceae(0.4800)	Roseimicrobium(0.0624)			0	0	0	0	0	0	0	0	0	0	0	0	0	0	0	0	0	0	0	0	0	0	0	0	0	0	0	0	0	0	0	0	0	0	0	0	0	0	0	0	0	0	0	0	0
1999	Lysobacteraceae(1.0000)	Wohlfahrtiimonas(1.0000)			0	0	0	0	0	0	0	0	0	0	0	0	0	0	0	0	0	0	0	0	0	0	4.22886	0	0	0	0	0	0	0	4.94277	4.20168	0	0	0	0	0	0	0	0	0	0	0	0	0
2000	Comamonadaceae(0.7900)	Curvibacter(0.4029)			0	0	0	0	0	0	0	0	0	0	0	0	0	0	0	0	0	0	0	0	0	0	0	0	0	0	0	0	0	0	0	0	0	0	0	0	0	0	0	0	0	0	0	0	0
2001	Armatimonadaceae(0.6800)	Armatimonas(0.4624)			0	0	0	0	0	6.94431	0	0	0	0	0	0	0	0	0	0	0	0	0	0	0	0	0	0	0	0	0	0	0	0	0	0	0	0	0	0	0	0	0	0	0	0	0	0	0
2002	Anaplasmataceae(0.0800)	Ehrlichia(0.0040)			0	0	0	0	9.14886	0	0	0	0	0	0	0	0	0	0	0	0	0	0	0	0	0	0	0	0	0	0	0	0	0	0	0	0	0	0	0	0	0	0	0	0	0	0	0	0
2003	Unclassified_Chloroflexales(0.0700)	Kallotenue(0.0049)			0	0	0	0	0	0	0	0	0	0	0	0	0	0	0	0	0	0	0	0	0	0	0	0	0	0	0	0	0	0	0	0	0	0	0	0	0	0	0	0	0	0	3.3228	0	0
2004	Unclassified_Spartobacteria(0.3000)	Terrimicrobium(0.0900)			0	0	0	0	0	0	0	0	0	0	0	0	0	0	0	0	0	0	0	0	0	0	0	0	0	0	0	0	0	0	0	0	0	0	0	0	0	0	0	0	0	0	0	0	0
2005	Sphingomonadaceae(1.0000)	Sphingomonas(1.0000)			0	0	0	0	0	0	0	0	0	0	0	0	0	0	0	0	0	0	0	0	0	0	0	0	0	0	0	0	0	0	0	0	0	0	7.38873	0	0	0	0	0	0	0	0	0	0
2006	Geodermatophilaceae(0.7500)	Blastococcus(0.2925)			0	0	0	0	0	0	0	0	0	0	0	0	0	0	0	0	0	0	0	0	0	0	0	0	0	0	0	0	0	0	0	0	0	0	5.82406	0	0	0	0	0	0	0	0	0	0
2007	Synergistaceae(0.0900)	Thermanaerovibrio(0.0081)			0	0	0	0	0	0	0	0	0	0	0	0	0	0	0	0	0	0	0	0	35.6899	0	0	0	0	0	0	0	0	0	0	0	0	0	0	0	0	0	0	0	0	0	0	0	0
2008	Nocardioidaceae(1.0000)	Nocardioides(1.0000)			0	0	0	0	0	0	0	0	0	0	0	0	0	0	0	0	0	0	0	0	0	0	0	0	0	0	0	0	0	0	0	0	0	17.3786	0	0	0	0	0	0	0	0	0	0	0
2009	Unclassified_Elusimicrobia(0.9800)	Blastocatella(0.4312)			0	17.1288	0	0	0	0	0	0	0	0	0	0	0	0	0	0	0	0	0	0	0	0	0	0	0	0	0	0	0	0	0	0	0	0	0	0	0	0	0	0	0	0	0	0	0
2010	Sphaerobacteraceae(0.6800)	Nitrolancea(0.3196)			0	0	0	0	0	0	0	0	0	0	0	0	0	0	0	0	0	0	0	0	0	0	0	0	0	0	5.6682	0	0	0	0	0	0	0	0	0	0	0	0	0	0	0	0	0	0
2011	Acetobacteraceae(1.0000)	Belnapia(0.8200)			0	0	0	0	0	0	0	0	0	0	0	0	0	0	0	0	0	0	0	0	0	0	0	0	0	0	0	0	0	0	0	0	0	0	0	0	0	0	0	0	0	0	5.13188	0	0
2012	Streptomycetaceae(0.4800)	Streptomyces(0.2256)			0	0	0	0	0	0	0	0	0	0	6.08811	0	0	0	0	0	0	0	0	0	0	0	0	0	0	0	0	0	0	0	0	0	0	0	0	0	0	0	0	0	0	0	0	0	0
2013	Cytophagaceae(1.0000)	Hymenobacter(1.0000)			0	0	0	0	0	6.4751	0	0	0	0	0	0	0	0	0	0	0	0	0	0	0	0	0	0	0	0	0	0	0	0	0	0	0	0	0	0	0	0	0	0	0	0	0	0	0
2014	Sandaracinaceae(0.2400)	Sandaracinus(0.0576)			0	0	0	0	0	5.91205	0	0	0	0	0	0	0	0	0	0	0	0	0	0	0	0	0	0	0	0	0	0	0	0	0	0	0	0	0	0	0	0	0	0	0	0	0	0	0
2015	Paenibacillaceae(0.8900)	Paenibacillus(0.7743)			0	0	0	0	0	0	0	0	0	0	0	0	0	0	0	0	0	0	0	0	0	0	0	0	0	0	0	0	0	0	0	0	0	0	0	0	0	0	0	0	0	0	0	0	0
2016	Hyphomicrobiaceae(1.0000)	Devosia(1.0000)			0	0	0	0	0	0	0	0	0	0	0	0	0	8.34151	0	0	0	0	0	0	0	0	0	0	0	0	0	0	0	0	0	0	0	0	0	0	0	0	0	0	0	0	0	0	0
2018	Planococcaceae(0.7700)	Planomicrobium(0.4235)			0	0	0	0	0	0	0	0	0	0	0	0	0	0	0	0	0	0	0	0	0	0	0	0	0	0	0	0	0	0	0	0	0	0	0	0	0	0	0	0	0	0	0	0	0
2019	Carnobacteriaceae(0.2600)	Desemzia(0.0468)			0	0	0	0	0	0	0	0	0	0	0	0	0	0	0	0	0	0	0	0	0	0	0	0	0	0	0	0	0	0	0	0	0	0	0	0	0	0	0	0	0	0	0	0	0
2020	Rhodocyclaceae(0.4600)	Zoogloea(0.1518)			0	0	0	0	0	0	0	0	0	0	0	0	0	0	0	0	0	0	0	0	0	0	0	0	0	0	0	0	0	0	0	0	0	0	0	0	0	0	0	0	0	0	5.42724	0	0
2021	Hyphomicrobiaceae(1.0000)	Pedomicrobium(1.0000)			0	0	0	0	0	0	0	0	0	0	0	0	0	0	0	0	0	0	0	0	0	0	0	0	0	0	0	0	0	0	0	0	0	0	0	0	0	0	0	0	0	0	0	0	0
2022	Verrucomicrobiaceae(0.5700)	Roseimicrobium(0.1083)			0	0	0	0	0	6.61587	0	0	0	0	0	0	0	0	0	0	0	0	0	0	0	0	0	0	0	0	0	0	0	0	0	0	0	0	0	0	0	0	0	0	0	0	0	0	0
2023	Euzebyaceae(0.0900)	Euzebya(0.0081)			0	0	0	0	0	0	0	0	0	0	0	0	0	0	0	0	4.50653	0	0	0	0	0	0	0	0	0	0	0	0	0	0	0	0	0	0	0	0	0	0	0	0	0	0	0	0
2024	Clostridiaceae(0.7200)	Clostridium(0.5184)			0	0	0	0	0	0	0	0	0	0	0	0	0	0	0	0	0	0	0	0	0	13.6725	0	0	0	0	0	0	0	0	0	0	0	0	0	0	0	0	0	0	0	0	0	0	0
2025	Streptomycetaceae(0.5900)	Streptomyces(0.3068)			0	0	0	0	0	0	0	0	0	0	0	0	0	0	0	0	0	0	0	0	0	0	0	0	0	0	0	0	0	0	0	0	0	0	0	0	0	0	0	0	0	0	0	0	0
2026	Cytophagaceae(1.0000)	Hymenobacter(1.0000)			0	0	0	0	0	0	0	0	0	0	0	0	0	0	0	0	0	0	0	0	0	13.1068	0	0	0	0	0	0	0	0	0	0	0	0	0	0	0	0	0	0	0	0	0	0	0
2028	Dermatophilaceae(0.9400)	Piscicoccus(0.8084)			0	0	0	0	0	0	0	0	7.84899	0	0	0	0	0	0	0	0	0	0	0	0	0	0	0	0	0	0	0	0	0	0	0	0	0	0	0	0	0	0	0	0	0	0	0	0
2029	Nostocales(0.4800)	Halotia(0.2304)			0	0	0	0	0	0	0	0	0	0	0	0	0	0	4.45964	0	0	0	0	0	0	0	0	0	0	0	0	0	0	0	0	0	0	0	0	0	0	0	0	0	0	0	0	0	0
2030	Lysobacteraceae(0.7600)	Stenotrophomonas(0.5700)			0	0	0	0	0	0	0	0	0	0	0	0	0	0	9.29092	0	6.7598	0	0	0	0	0	0	0	0	0	0	0	0	0	0	0	0	0	0	0	0	0	0	0	0	0	0	0	0
2031	Xanthobacteraceae(0.7500)	Pseudolabrys(0.4800)			0	0	0	0	0	4.03521	4.20123	0	0	0	0	0	0	0	0	0	0	0	0	0	0	0	0	0	0	0	0	0	0	0	0	0	0	0	0	0	0	0	0	0	0	0	0	0	0
2032	Labilitrichaceae(0.9400)	Labilithrix(0.8836)			0	0	0	0	0	6.70971	0	0	0	0	0	0	0	0	0	0	0	0	0	0	0	0	0	0	0	0	0	0	0	0	0	0	0	0	0	0	0	0	0	0	0	0	0	0	0
2033	Caulobacteraceae(0.9700)	Phenylobacterium(0.4947)			0	0	0	0	0	0	0	0	0	0	0	0	0	0	0	0	0	0	0	0	0	0	0	0	0	0	0	0	0	0	0	0	0	0	0	0	0	0	0	0	0	0	0	0	0
2034	Dietziaceae(0.9700)	Dietzia(0.9409)			0	0	0	0	0	0	0	0	0	0	0	0	0	0	0	0	0	0	0	0	0	0	0	0	0	0	0	0	0	0	0	0	0	0	0	0	0	0	0	0	0	0	0	0	0
2036	Gemmatimonadaceae(0.9300)	Gemmatimonas(0.8649)			0	0	0	0	0	0	0	0	0	0	0	0	0	0	0	0	0	0	0	0	0	0	0	0	0	0	0	0	0	0	0	0	0	0	0	0	0	0	0	0	0	0	0	0	0
2037	Actinomycetaceae(0.9800)	Actinomyces(0.9604)			0	0	0	0	0	0	0	0	0	0	0	0	0	0	0	0	0	0	0	0	0	12.2581	0	0	0	0	0	0	0	0	0	0	0	0	0	0	0	0	0	0	0	0	0	0	0
2039	Labilitrichaceae(0.7600)	Labilithrix(0.5776)			0	4.68186	0	0	0	0	0	0	0	0	0	0	0	0	0	0	0	0	0	7.35086	0	0	0	0	0	0	0	0	0	0	0	0	0	0	0	0	0	0	0	0	0	0	0	0	0
2040	Bacillaceae(0.9900)	Bacillus(0.9801)			0	0	0	0	0	0	0	0	0	0	0	0	0	0	0	0	19.1528	0	0	0	0	0	0	0	0	0	0	0	0	0	0	0	0	0	0	0	0	0	0	0	0	0	0	0	0
2041	Sphingomonadaceae(1.0000)	Sphingomonas(0.9200)			0	18.7274	0	0	0	0	0	0	0	0	0	0	0	0	0	0	0	0	0	0	0	0	0	0	0	0	0	0	0	0	0	0	0	0	0	0	0	0	0	0	0	0	0	0	0
2042	Rhodocyclaceae(0.4900)	Zoogloea(0.2107)			0	0	0	0	0	0	0	0	0	0	6.00296	0	0	0	0	0	0	0	0	0	0	0	0	0	0	0	0	0	0	0	0	0	0	0	0	0	0	0	0	0	0	0	0	0	0
2043	Paenibacillaceae(1.0000)	Paenibacillus(1.0000)			0	0	0	0	0	0	0	0	0	0	0	0	0	0	0	0	0	0	0	0	0	0	0	0	0	0	0	0	0	0	0	0	0	0	0	0	0	0	0	0	0	0	0	0	0
2045	Methylocystaceae(0.3900)	Methylosinus(0.0897)			0	0	0	0	0	0	0	0	0	0	0	0	0	0	0	0	0	0	0	0	0	0	0	0	0	0	0	0	0	0	0	0	0	0	0	0	0	0	0	0	0	0	0	0	0
2046	Streptomycetaceae(1.0000)	Streptomyces(0.9700)			0	0	0	0	0	0	0	0	0	0	0	0	0	0	0	0	0	0	0	0	0	0	0	0	0	0	0	0	0	0	0	0	0	0	0	0	0	0	0	0	0	0	3.8766	0	0
2047	Thermoactinomycetaceae(0.5600)	Seinonella(0.1456)			0	0	0	7.5677	0	0	0	0	0	0	0	0	0	0	0	0	0	0	0	0	0	0	0	0	0	0	0	0	0	0	0	0	0	0	0	0	0	0	0	0	0	0	0	0	0
2048	Streptomycetaceae(1.0000)	Streptomyces(1.0000)			0	0	0	0	0	0	6.52531	0	0	0	0	0	0	0	0	0	0	0	0	0	0	0	0	0	0	0	0	0	0	0	0	0	0	0	0	0	0	0	0	0	0	0	0	0	0
2049	Desulfobacteraceae(0.2000)	Desulfoblus(0.0260)			0	0	0	0	0	0	0	0	0	0	0	0	0	0	0	0	0	0	0	0	0	0	0	0	0	15.8984	0	0	0	0	0	0	0	0	0	0	0	0	0	0	0	0	0	0	0
2050	Clostridiaceae(1.0000)	Clostridium(1.0000)			0	0	0	0	0	0	0	0	0	0	0	0	0	0	0	0	0	0	0	0	0	0	0	0	0	0	0	0	0	0	0	0	0	11.9136	0	0	0	0	0	0	0	0	0	0	0
2051	Nocardioidaceae(1.0000)	Nocardioides(0.9600)			0	0	0	0	0	0	0	0	0	0	0	0	0	0	0	0	0	0	0	0	0	0	0	0	0	0	0	5.52082	0	0	0	0	0	0	0	0	0	0	0	0	0	0	0	0	0
2052	Unclassified_Elusimicrobia(1.0000)	Aridibacter(1.0000)			0	0	0	0	0	0	0	0	0	0	0	0	0	0	0	0	0	0	0	0	0	0	0	0	0	0	3.23897	0	0	0	0	0	0	0	0	0	0	0	0	0	0	0	0	0	0
2053	Gemmatimonadaceae(0.2200)	Gemmatimonas(0.0484)			0	0	0	0	0	0	0	0	0	0	0	0	0	0	0	0	0	0	0	0	31.8431	0	0	0	0	0	0	0	0	0	0	0	0	0	0	0	0	0	0	0	0	0	0	0	0
2054	Sphingobacteriaceae(1.0000)	Pedobacter(1.0000)			0	0	0	0	0	0	0	0	0	0	0	0	0	0	0	0	0	0	0	0	0	0	0	0	0	0	0	0	0	0	0	0	0	0	2.73818	0	0	0	0	0	0	0	0	0	0
2055	Unclassified_Alphaproteobacteria(0.8300)	Geminicoccus(0.6889)			0	0	0	0	0	0	0	0	0	0	0	0	0	0	0	0	0	0	0	0	0	0	0	0	0	0	0	0	0	0	0	0	0	0	0	6.66965	0	0	0	0	0	0	0	0	0
2056	Flavobacteriaceae(0.0700)	Euzebyella(0.0028)			0	0	0	0	0	0	0	0	0	0	0	0	0	0	0	0	0	0	0	0	0	0	0	0	0	0	0	0	0	0	0	0	0	0	0	0	0	0	0	0	0	0	5.68568	0	0
2057	Symbiobacteriaceae(1.0000)	Symbiobacterium(1.0000)			0	0	0	0	0	0	0	0	0	0	0	0	0	0	0	0	0	0	0	0	0	0	0	0	0	0	0	0	0	0	0	0	0	0	0	0	0	0	0	0	0	0	4.65192	0	0
2058	Parachlamydiaceae(1.0000)	Neochlamydia(0.9600)			0	16.7862	0	0	0	0	0	0	0	0	0	0	0	0	0	0	0	0	0	0	0	0	0	0	0	0	0	0	0	0	0	0	0	0	0	0	0	0	0	0	0	0	0	0	0
2059	Streptomycetaceae(1.0000)	Streptomyces(0.5000)			0	0	0	0	0	0	0	0	0	0	0	0	0	0	0	0	0	0	0	0	0	0	0	0	0	0	0	0	0	0	0	0	0	0	0	0	0	0	0	0	0	0	0	0	0
2060	Rhodobacteraceae(0.3700)	Pannonibacter(0.0740)			0	0	0	0	0	0	0	0	0	0	0	0	0	0	0	0	0	0	0	0	0	0	0	0	0	0	0	0	0	0	0	0	0	0	0	0	0	0	0	0	0	0	0	0	0
2061	Deinococcaceae(1.0000)	Deinococcus(1.0000)			0	0	0	0	0	0	0	0	0	0	0	0	0	0	0	0	0	0	0	19.084	0	0	0	0	0	0	0	0	0	0	0	0	0	0	0	0	0	0	0	0	0	0	0	0	0
2063	Sphingomonadaceae(1.0000)	Sphingomonas(1.0000)			0	0	0	0	0	0	0	0	0	0	0	0	0	0	0	0	0	0	0	0	0	0	0	0	0	0	0	0	0	0	0	0	0	0	0	0	0	0	0	0	0	0	0	0	0
2064	Microbacteriaceae(1.0000)	Agromyces(0.9500)			0	0	0	0	0	0	0	0	0	0	0	0	0	0	0	0	0	0	0	0	0	0	0	0	0	0	0	0	0	0	0	0	0	0	0	0	0	0	0	0	0	0	0	0	0
2065	Flavobacteriaceae(1.0000)	Chryseobacterium(1.0000)			0	0	0	0	0	0	0	0	0	0	0	0	0	0	9.53867	0	0	0	0	0	0	0	0	0	0	0	0	0	0	0	0	0	0	0	0	0	0	0	0	0	0	0	0	0	3.59454
2066	Nocardioidaceae(1.0000)	Nocardioides(1.0000)			0	0	0	0	0	0	0	0	0	0	0	0	0	0	4.45964	0	4.50653	0	0	0	0	0	0	0	0	0	0	0	0	0	0	0	0	0	0	0	0	0	0	0	0	0	0	0	0
2067	Chitinophagaceae(1.0000)	Flavitalea(1.0000)			0	0	0	0	0	0	0	0	0	0	6.17326	0	0	0	0	0	0	0	0	0	0	0	0	0	0	0	0	0	0	0	0	0	0	0	0	0	0	0	0	0	0	0	0	0	0
2068	Corynebacteriaceae(1.0000)	Corynebacterium(0.9900)			0	0	0	0	0	0	0	0	0	0	0	17.7923	0	0	0	0	0	0	0	0	0	0	0	0	0	0	0	0	0	0	0	0	0	0	0	0	0	0	0	0	0	0	0	0	0
2069	Sphaerobacteraceae(0.5500)	Nitrolancea(0.2365)			0	0	0	0	0	0	0	0	0	0	0	0	0	0	0	0	0	0	0	0	0	0	0	0	0	0	0	0	0	0	0	0	0	0	0	0	0	0	0	0	0	0	0	0	0
2070	Sphingobacteriaceae(1.0000)	Mucilaginibacter(0.9200)			0	0	0	0	0	0	14.1233	0	0	0	0	0	0	0	0	0	0	0	0	0	0	0	0	0	0	0	0	0	0	0	0	0	0	0	0	0	0	0	0	0	0	0	0	0	0
2071	Patulibacteraceae(0.2800)	Patulibacter(0.0784)			0	0	0	0	0	4.50442	0	0	0	0	0	0	0	0	0	0	0	0	0	0	0	0	0	0	0	0	0	0	0	0	0	0	0	0	0	0	0	0	0	0	0	0	0	0	0
2072	Unclassified_Rhizobiales(0.2800)	Bauldia(0.0700)			0	0	0	0	0	0	0	0	0	0	0	0	0	0	0	0	0	0	0	0	0	0	0	0	0	0	0	0	0	0	0	0	0	0	0	0	0	0	0	0	0	0	0	0	0
2074	Rhodospirillaceae(0.4000)	Pararhodospirillum(0.0760)			0	0	0	0	0	0	0	0	0	0	0	0	0	0	0	0	0	0	0	0	0	0	0	0	0	0	0	0	0	0	0	0	0	15.0833	0	0	0	0	0	0	0	0	0	0	0
2075	Sphingomonadaceae(1.0000)	Sphingobium(0.9900)			0	0	0	0	0	0	0	0	0	0	0	0	0	0	0	0	0	0	0	0	34.835	0	0	0	0	0	0	0	0	0	0	0	0	0	0	0	0	0	0	0	0	0	0	0	0
2077	Sphingomonadaceae(0.9500)	Novosphingobium(0.6745)			0	0	0	0	0	0	0	0	0	0	0	0	0	0	12.6356	0	0	0	0	0	0	0	0	0	0	0	0	0	0	0	0	0	0	0	0	0	0	0	0	3.98871	0	0	0	0	0
2078	Planococcaceae(0.3600)	Kurthia(0.1260)			0	0	0	0	0	0	0	0	0	0	0	0	0	0	0	0	0	0	0	0	0	0	0	0	0	0	0	0	0	0	0	0	0	0	0	0	0	0	0	0	0	0	4.0612	0	0
2080	Unclassified_Alphaproteobacteria(0.8100)	Rhizomicrobium(0.6561)			0	0	0	0	0	0	12.7825	0	0	0	0	0	0	0	0	0	0	0	0	0	0	0	0	0	0	0	0	0	0	0	0	0	0	0	0	0	0	0	0	0	0	0	0	0	0
2081	Sphingomonadaceae(1.0000)	Sphingomonas(0.8000)			0	0	0	0	0	6.2405	0	0	0	0	0	0	0	0	0	0	0	0	0	0	0	0	0	0	0	0	0	0	0	0	0	0	0	0	0	0	0	0	0	0	0	0	0	0	0
2082	Lactobacillaceae(1.0000)	Lactobacillus(1.0000)			0	0	0	0	0	0	0	0	0	0	0	0	0	0	0	0	0	0	0	0	0	0	30.8458	0	0	0	0	0	0	0	43.1842	0	0	0	0	0	0	0	0	0	0	0	0	0	0
2083	Pseudonocardiaceae(0.2200)	Saccharopolyspora(0.0198)			0	0	0	0	0	0	0	0	0	0	0	0	0	0	0	0	0	0	0	0	0	0	0	0	0	0	0	0	0	0	0	0	0	0	5.51982	0	0	0	0	0	0	0	0	0	0
2084	Ignavibacteriaceae(0.3800)	Ignavibacterium(0.1444)			0	0	0	0	0	0	0	0	0	0	0	0	0	0	0	0	0	0	0	0	0	0	0	0	0	0	0	0	0	0	0	0	0	0	5.73713	0	0	0	0	0	0	0	0	0	0
2085	Micromonosporaceae(1.0000)	Actinoplanes(0.9700)			0	0	0	0	0	0	0	0	0	0	0	0	0	0	0	0	0	0	0	0	0	0	0	0	0	0	0	0	0	0	0	0	0	0	0	0	0	0	0	0	0	0	0	0	0
2086	Unclassified_Clostridiales(1.0000)	Anaerococcus(1.0000)			0	0	0	0	0	0	0	0	0	0	0	14.0559	0	0	0	0	0	0	0	0	0	0	5.22388	0	0	0	0	0	0	0	0	0	0	0	0	0	0	0	0	0	0	0	0	0	0
2088	Clostridiaceae(1.0000)	Clostridium(1.0000)			0	0	0	0	0	0	0	8.51059	0	0	0	0	0	0	0	0	0	0	0	0	0	0	0	0	0	0	0	0	0	0	0	0	0	0	0	0	0	0	0	0	0	0	0	0	0
2089	Polyangiaceae(1.0000)	Sorangium(1.0000)			0	0	0	0	0	0	0	0	0	0	0	0	0	0	0	0	0	0	0	0	0	0	0	0	0	0	22.6728	0	0	0	0	0	0	0	0	0	0	0	0	0	0	0	0	0	0
2090	Microbacteriaceae(0.9800)	Rudaibacter(0.4018)			0	0	0	0	0	0	4.20123	0	0	0	0	0	0	0	0	0	0	0	0	0	0	0	0	0	0	0	0	0	0	0	0	0	0	0	0	0	0	0	0	0	0	0	0	0	0
2091	Oxalobacteraceae(0.7900)	Herbaspirillum(0.4740)			0	0	0	0	0	0	0	0	0	0	0	0	0	0	0	0	0	0	0	0	0	0	0	0	0	0	0	0	0	0	0	0	0	0	0	0	0	0	0	8.66777	0	0	0	0	0
2092	Mycoplasmataceae(0.4100)	Mycoplasma(0.1681)			0	0	0	0	0	0	0	0	0	0	0	0	0	0	0	0	0	0	0	0	0	0	0	0	0	0	0	0	0	0	0	0	0	0	0	0	0	0	0	0	0	0	0	0	0
2093	Chitinophagaceae(1.0000)	Flavisolibacter(0.6800)			0	16.3294	0	0	0	0	0	0	0	0	0	0	0	0	0	0	0	0	0	0	0	0	0	0	0	0	0	0	0	0	0	0	0	0	0	0	0	0	0	0	0	0	0	0	0
2094	Rhodobacteraceae(0.5100)	Paracoccus(0.1989)			0	0	0	0	0	0	0	0	0	0	0	0	0	0	0	0	0	0	0	0	0	0	0	0	0	0	0	0	0	0	0	0	0	0	0	0	0	0	0	8.51436	0	0	0	0	0
2095	Kineosporiaceae(0.9100)	Kineococcus(0.4823)			0	9.7063	0	0	0	0	0	0	0	0	0	0	0	0	0	0	0	0	0	0	0	0	0	0	0	0	0	0	0	0	0	0	0	0	0	0	0	0	0	0	0	0	0	0	0
2096	Unclassified_Spartobacteria(0.4500)	Terrimicrobium(0.2025)			0	0	0	6.00829	0	0	0	0	0	0	0	0	0	0	0	0	0	0	0	0	0	0	0	0	0	0	0	0	0	0	0	0	0	0	0	0	0	0	0	0	0	0	0	0	0
2098	Clostridiaceae(1.0000)	Clostridium(1.0000)			0	0	0	0	0	0	0	0	0	0	0	0	0	0	0	0	0	0	0	0	0	0	37.3134	0	0	0	0	0	0	0	20.2914	0	0	0	0	0	0	0	0	0	0	0	0	0	0
2099	Gaiellaceae(0.9700)	Gaiella(0.9409)			0	0	0	0	0	0	0	0	0	0	0	0	0	0	0	0	0	0	0	0	0	0	0	0	0	0	0	0	0	0	0	0	0	0	0	0	0	0	0	0	0	0	2.51056	0	0
2100	Peptococcaceae(0.0500)	Pelotomaculum(0.0020)			0	0	0	0	0	0	0	0	0	0	0	0	0	0	0	0	0	0	0	0	0	0	0	0	0	0	0	0	0	0	0	0	0	0	0	0	0	0	0	0	0	0	4.57808	0	0
2101	Thermoleophilaceae(0.3100)	Thermoleophilum(0.0961)			0	0	0	0	0	0	0	0	0	0	0	0	0	0	0	0	0	0	0	0	0	0	0	0	0	0	0	0	0	0	0	0	0	0	0	0	0	0	0	0	0	0	4.91036	0	0
2102	Geodermatophilaceae(1.0000)	Blastococcus(1.0000)			0	0	0	0	0	0	0	0	0	0	0	0	0	0	0	10.7147	0	0	0	0	0	0	0	0	0	0	0	0	0	0	0	0	0	0	0	0	0	0	0	0	0	0	0	0	0
2104	Erythrobacteraceae(0.9500)	Porphyrobacter(0.6840)			0	0	0	0	0	0	0	0	0	0	0	0	6.69796	0	0	0	0	0	0	0	0	0	0	0	0	0	0	0	0	0	0	0	0	0	0	0	0	0	0	0	0	0	0	0	0
2105	Solirubrobacteraceae(0.8300)	Solirubrobacter(0.6889)			0	0	0	0	0	0	0	0	0	0	0	0	0	0	0	0	0	0	0	0	0	0	0	0	0	0	0	0	0	0	0	0	0	0	0	0	0	0	0	0	0	0	0	0	0
2106	Bacillaceae(0.9900)	Bacillus(0.9504)			0	0	0	0	0	0	0	0	0	0	0	0	0	0	0	0	0	0	0	0	0	0	0	0	0	0	0	0	0	0	0	0	0	0	0	0	0	0	0	0	0	0	0	0	0
2107	Unclassified_Clostridiales(0.9700)	Tissierella(0.9409)			0	0	0	0	0	0	0	0	0	0	0	0	0	0	0	0	0	0	0	0	0	0	0	0	0	0	0	0	0	0	0	0	0	0	0	0	0	0	10.8041	0	0	0	0	0	0
2108	Kineosporiaceae(0.5500)	Kineosporia(0.2530)			0	0	0	0	0	0	0	0	0	0	0	0	0	0	0	0	0	0	0	0	0	0	0	0	0	0	0	0	0	0	0	0	0	0	0	0	0	0	0	0	0	0	0	0	0
2109	Pseudonocardiaceae(0.9900)	Pseudonocardia(0.8910)			0	0	0	0	0	0	0	0	0	3.38473	0	0	0	0	0	0	5.63317	0	0	0	0	0	0	0	0	0	0	0	0	0	0	0	0	0	0	0	0	0	0	0	0	0	0	0	0
2110	Lysobacteraceae(1.0000)	Thermomonas(0.5600)			0	0	0	0	0	0	0	0	0	0	0	0	0	0	0	0	0	0	0	0	0	0	3.73134	0	10.6418	0	0	0	0	0	0	0	0	0	0	0	0	0	0	0	0	0	0	0	0
2111	Thermomonosporaceae(0.5700)	Spirillospora(0.0570)			0	0	0	0	0	0	0	0	0	0	0	0	0	0	0	0	0	0	0	0	0	0	0	0	0	0	0	0	0	0	0	0	0	0	0	0	0	0	0	6.05977	0	0	0	0	0
2112	Synergistaceae(0.1900)	Lactivibrio(0.0323)			0	0	0	0	0	0	0	0	0	0	0	0	0	0	0	0	0	0	0	0	0	0	0	0	0	0	0	0	0	0	0	0	0	0	0	0	0	0	0	0	0	0	0	0	0
2113	Phyllobacteriaceae(0.9800)	Mesorhizobium(0.6272)			0	0	0	0	0	0	12.5143	0	0	0	0	0	0	0	0	0	0	0	0	0	0	0	0	0	0	0	0	0	0	0	0	0	0	0	0	0	0	0	0	0	0	0	0	0	0
2114	Caldilineaceae(0.1300)	Litorilinea(0.0117)			0	0	0	0	0	0	0	0	0	0	0	0	0	0	0	0	0	0	0	0	0	0	0	0	0	0	0	4.28983	0	0	0	0	0	0	0	0	0	0	0	0	0	0	0	0	0
2115	Cytophagaceae(1.0000)	Hymenobacter(1.0000)			0	0	0	0	0	0	0	0	0	0	0	0	0	0	0	0	0	0	0	0	0	0	2.98507	0	0	0	0	0	0	0	0	0	0	0	0	0	0	0	0	0	0	0	0	0	0
2116	Nocardioidaceae(0.9800)	Nocardioides(0.9212)			0	0	0	0	0	0	12.3355	0	0	0	0	0	0	0	0	0	0	0	0	0	0	0	0	0	0	0	0	0	0	0	0	0	0	0	0	0	0	0	0	0	0	0	0	0	0
2117	Acetobacteraceae(0.9600)	Roseomonas(0.4704)			0	0	0	0	0	0	0	0	0	0	5.32178	0	0	0	0	0	0	0	0	0	0	0	0	0	0	0	0	0	0	0	0	0	0	0	0	0	0	0	0	0	0	0	0	0	0
2118	Nocardioidaceae(1.0000)	Nocardioides(1.0000)			0	0	0	0	0	0	0	0	0	0	0	0	0	0	0	0	0	0	0	0	0	0	0	0	0	0	0	0	0	0	0	0	0	0	5.43289	0	0	0	0	0	0	0	0	0	0
2119	Neisseriaceae(1.0000)	Eikenella(0.5300)			0	0	0	0	0	0	0	0	0	0	0	0	0	0	0	0	0	0	0	0	0	0	0	0	0	0	0	0	0	0	0	0	0	0	0	0	0	0	0	0	0	0	0	0	0
2120	Cytophagaceae(1.0000)	Hymenobacter(1.0000)			0	0	0	0	0	0	0	0	0	0	0	0	0	0	0	0	0	0	0	0	0	0	0	0	0	0	0	0	0	0	0	0	0	0	5.47636	0	0	0	0	0	0	0	0	0	0
2121	Corynebacteriaceae(1.0000)	Corynebacterium(1.0000)			0	0	0	0	0	0	0	0	0	0	0	0	0	0	0	0	0	0	0	0	0	11.6924	2.98507	0	0	0	0	0	0	0	0	0	0	0	0	0	0	0	0	0	0	0	0	0	0
2122	Chlorobiaceae(0.3100)	Chlorobium(0.0868)			0	0	0	0	0	0	0	0	0	0	0	0	0	0	0	0	0	0	0	17.529	0	0	0	0	0	0	0	0	0	0	0	0	0	0	0	0	0	0	0	0	0	0	0	0	0
2123	Anaerolineaceae(1.0000)	Ornatilinea(0.3900)			0	0	0	0	0	0	0	0	0	0	0	0	0	0	0	0	0	0	0	0	0	0	0	0	0	0	0	0	0	0	0	0	0	0	0	0	0	0	0	0	0	0	0	0	0
2124	Flavobacteriaceae(1.0000)	Flavobacterium(1.0000)			0	0	0	0	0	0	0	0	0	0	0	0	0	0	0	0	0	0	0	0	0	0	0	0	0	0	0	0	0	0	0	0	0	0	0	6.32887	0	0	0	0	0	0	0	0	0
2125	Promicromonosporaceae(0.5600)	Isoptericola(0.2184)			0	0	0	0	0	0	0	0	0	0	0	0	0	0	0	0	0	0	0	0	0	0	0	0	0	0	0	0	0	0	0	0	0	0	0	0	0	0	0	0	0	0	0	0	0
2126	Methylobacteriaceae(1.0000)	Methylobacterium(1.0000)			0	0	0	0	0	0	0	0	0	0	0	0	0	0	0	0	0	0	0	0	0	0	0	0	0	0	0	0	0	0	0	0	0	0	0	0	0	0	0	0	0	0	0	0	0
2127	Nocardiaceae(1.0000)	Rhodococcus(1.0000)			0	0	0	5.18273	0	0	0	0	0	0	0	0	0	0	0	0	0	0	0	0	0	0	0	0	0	0	0	0	0	0	0	0	0	0	0	0	0	0	0	0	0	0	0	0	0
2128	Porphyromonadaceae(1.0000)	Porphyromonas(1.0000)			0	0	0	0	0	0	0	0	0	0	0	0	0	0	0	0	0	0	0	0	0	0	0	0	0	0	0	0	0	0	0	0	0	0	0	0	0	0	0	0	0	0	4.87344	0	0
2129	Chitinophagaceae(1.0000)	Flavisolibacter(0.9900)			0	16.5578	0	0	0	0	0	0	0	0	0	0	0	0	0	0	0	0	0	0	0	0	0	0	0	0	0	0	0	0	0	0	0	0	0	0	0	0	0	0	0	0	0	0	0
2130	Bacillaceae(0.8000)	Ornithinibacillus(0.1200)			0	17.8139	0	0	0	0	0	0	0	0	0	0	0	0	0	0	0	0	0	0	0	0	0	0	0	0	0	0	0	0	0	0	0	0	0	0	0	0	0	0	0	0	0	0	0
2131	Cytophagaceae(1.0000)	Hymenobacter(1.0000)			0	0	0	0	0	0	0	0	0	0	0	0	0	0	0	0	0	0	0	0	0	0	0	0	0	0	0	0	0	0	0	0	0	0	0	0	0	0	0	0	0	0	0	0	0
2132	Eubacteriaceae(0.6700)	Eubacterium(0.4489)			0	0	0	0	0	0	0	0	0	0	0	0	0	0	0	0	0	0	0	0	0	0	0	0	0	0	0	0	0	0	0	5.60224	0	0	0	0	0	0	0	0	0	0	0	0	0
2133	Carnobacteriaceae(0.9900)	Atopostipes(0.9801)			0	0	0	0	0	0	0	0	0	0	0	0	0	0	0	0	0	0	0	0	0	0	0	0	0	0	0	0	0	0	0	0	0	0	0	0	0	0	0	0	0	0	0	0	7.52606
2134	Unclassified_Clostridiales(0.9700)	Mogibacterium(0.9409)			0	0	0	0	0	0	0	0	0	0	0	0	0	0	0	0	0	0	0	0	0	0	0	0	0	0	0	0	0	0	0	0	0	0	0	0	0	0	0	0	0	0	0	0	0
2135	Nevskiaceae(0.5300)	Steroidobacter(0.2809)			0	0	0	0	0	0	0	0	0	0	0	0	0	0	0	0	0	0	0	0	0	0	0	0	0	0	0	0	0	0	0	0	0	0	0	0	0	0	0	0	0	0	0	0	0
2136	Sphingomonadaceae(0.9800)	Sphingobium(0.3626)			0	0	0	0	0	5.349	0	0	0	0	0	0	0	0	0	0	0	0	0	0	0	0	0	0	0	0	0	0	0	0	0	0	0	0	0	0	0	0	0	0	0	0	0	0	0
2137	Flavobacteriaceae(1.0000)	Chryseobacterium(1.0000)			0	0	0	0	0	0	0	0	0	0	0	0	0	0	0	0	0	0	0	0	0	0	0	0	0	0	0	0	0	0	0	0	0	0	0	0	0	0	0	0	0	0	0	0	0
2138	Unclassified_Cytophagales(1.0000)	Chryseolinea(0.5700)			0	0	0	0	0	0	0	0	0	0	0	0	0	0	0	0	0	0	0	18.3772	0	0	0	0	0	0	0	0	0	0	0	0	0	0	0	0	0	0	0	0	0	0	0	0	0
2139	Nocardiaceae(1.0000)	Williamsia(1.0000)			0	0	0	0	0	0	0	0	0	0	0	0	0	0	0	0	0	0	0	0	0	0	0	0	0	0	0	0	0	0	0	0	0	0	0	0	0	0	0	0	0	0	0	0	0
2140	Chitinophagaceae(0.4900)	Sediminibacterium(0.1666)			0	0	0	0	0	0	0	0	0	0	0	0	0	0	0	0	0	0	0	0	0	0	0	0	0	0	0	0	0	0	0	0	0	0	0	0	0	0	0	0	0	0	0	0	0
2141	Bdellovibrionaceae(0.4000)	Bdellovibrio(0.1600)			0	0	0	0	0	0	0	0	0	0	0	0	0	0	0	0	0	0	0	0	0	0	0	0	0	0	0	0	0	0	0	0	0	0	0	0	0	0	0	0	0	0	0	0	0
2142	Unclassified_Spartobacteria(0.2300)	Limisphaera(0.0345)			0	0	0	0	0	0	0	0	0	0	0	0	0	0	0	12.0752	0	0	0	0	0	0	0	0	0	0	0	0	0	0	0	0	0	0	0	0	0	0	0	0	0	0	0	0	0
2143	Aurantimonadaceae(0.8100)	Aureimonas(0.6318)			0	0	0	0	0	0	0	0	0	0	0	0	0	0	0	0	0	0	0	0	0	0	0	0	0	0	0	0	0	0	0	0	0	0	0	0	0	0	0	0	0	0	0	0	0
2144	Comamonadaceae(0.8400)	Curvibacter(0.2604)			0	0	0	0	0	0	0	0	0	0	0	0	0	0	0	0	0	0	0	0	0	0	0	0	0	0	0	0	0	0	0	0	0	0	0	0	0	0	0	0	0	0	0	0	0
2146	Chitinophagaceae(0.3500)	Terrimonas(0.0315)			0	0	0	0	0	0	0	0	0	0	0	0	0	0	0	0	0	0	0	0	0	0	0	0	0	0	0	0	0	0	0	0	0	0	0	0	0	0	0	0	0	0	0	0	0
2147	Nocardioidaceae(1.0000)	Nocardioides(1.0000)			0	0	0	0	0	0	0	0	0	0	0	0	0	0	5.45067	0	0	0	0	0	9.40332	0	0	0	0	0	0	0	0	0	0	0	0	0	0	0	0	0	0	0	0	0	0	0	0
2148	Chitinophagaceae(1.0000)	Parasegetibacter(0.2600)			0	0	0	0	0	0	11.531	0	0	0	0	0	0	0	0	0	0	0	0	0	0	0	0	0	0	0	0	0	0	0	0	0	0	0	0	0	0	0	0	0	0	0	0	0	0
2149	Streptococcaceae(1.0000)	Streptococcus(1.0000)			0	0	0	0	0	0	0	0	0	0	0	0	0	7.4692	0	0	0	0	0	0	0	0	0	0	0	0	0	0	0	0	0	0	0	0	0	0	0	0	0	0	0	0	0	0	0
2150	Cytophagaceae(1.0000)	Hymenobacter(1.0000)			0	0	0	0	0	0	0	0	0	0	0	0	0	0	0	0	0	0	0	0	0	0	0	0	0	0	0	0	0	0	0	0	0	0	0	0	0	0	0	0	0	0	0	0	0
2151	Conexibacteraceae(0.3200)	Conexibacter(0.1024)			0	0	0	0	0	0	0	0	0	0	0	0	0	0	0	0	0	0	0	0	0	0	0	0	0	0	0	0	0	0	0	0	0	0	0	0	0	0	0	0	0	0	0	0	0
2152	Flavobacteriaceae(1.0000)	Chryseobacterium(1.0000)			0	0	0	0	0	0	0	0	0	0	0	0	0	0	0	0	0	0	0	0	0	0	0	0	0	0	0	4.47634	0	0	0	0	0	0	0	0	0	0	0	0	0	0	0	0	0
2153	Rhizobiaceae(1.0000)	Rhizobium(0.9900)			0	0	0	0	0	0	0	0	0	0	0	0	0	0	0	0	0	0	0	0	0	11.5981	0	0	0	0	0	0	0	0	0	0	0	0	0	0	0	0	0	0	0	0	0	0	0
2154	Neisseriaceae(0.5300)	Aquaspirillum(0.2809)			0	0	0	6.10002	0	0	0	0	0	0	0	0	0	0	0	0	0	0	0	0	0	0	0	0	0	0	0	0	0	0	0	0	0	0	0	0	0	0	0	0	0	0	0	0	0
2155	Acetobacteraceae(1.0000)	Rubritepida(0.4200)			0	0	0	0	0	0	0	0	0	0	0	0	0	0	0	0	0	0	0	0	0	0	0	0	0	0	0	0	0	0	0	0	0	0	0	0	0	0	0	0	0	0	4.7996	0	0
2156	Lysobacteraceae(1.0000)	Lysobacter(0.9600)			0	14.8449	0	0	0	0	0	0	0	0	0	0	0	0	0	0	0	0	0	0	0	0	0	0	0	0	0	0	0	0	0	0	0	0	0	0	0	0	0	0	0	0	0	0	0
2157	Cytophagaceae(1.0000)	Hymenobacter(1.0000)			0	0	0	0	0	0	0	0	0	0	0	0	6.75154	0	0	0	0	0	0	0	0	0	0	0	0	0	0	0	0	0	0	0	0	0	0	0	0	0	0	0	0	0	0	0	0
2158	Clostridiaceae(1.0000)	Clostridium(1.0000)			0	0	0	0	0	0	0	7.36377	0	0	0	0	0	0	0	0	0	0	0	0	0	0	0	0	0	0	0	0	0	0	0	0	0	0	0	0	0	0	0	0	0	0	0	0	0
2159	Intrasporangiaceae(0.9800)	Ornithinimicrobium(0.5488)			0	0	0	0	0	6.09974	0	0	0	0	0	0	0	0	0	0	0	0	0	0	0	0	0	0	0	0	0	0	0	0	0	0	0	0	0	0	0	0	0	0	0	0	0	0	0
2161	Planctomycetaceae(0.9400)	Gemmata(0.7238)			0	0	0	0	0	0	0	0	0	0	0	0	0	0	0	0	0	0	0	0	26.714	0	0	0	0	0	0	0	0	0	0	0	0	0	0	0	0	0	0	0	0	0	0	0	0
2162	Veillonellaceae(1.0000)	Negativicoccus(1.0000)			0	0	0	0	0	0	0	0	0	0	0	0	0	0	0	0	0	0	0	0	0	0	0	0	0	0	0	0	0	0	0	0	0	0	0	0	0	0	0	0	0	0	0	0	0
2164	Rhodobiaceae(0.5700)	Anderseniella(0.2793)			0	0	0	0	0	4.92671	0	0	0	0	0	0	0	0	0	0	0	0	0	0	0	0	0	0	0	0	0	0	0	0	0	0	0	0	0	0	0	0	0	0	0	0	0	0	0
2165	Unclassified_Elusimicrobia(1.0000)	Aridibacter(0.7700)			0	16.7862	0	0	0	0	0	0	0	0	0	0	0	0	0	0	0	0	0	0	0	0	0	0	0	0	0	0	0	0	0	0	0	0	0	0	0	0	0	0	0	0	0	0	0
2166	Nocardioidaceae(1.0000)	Nocardioides(0.9800)			0	0	0	0	0	0	0	0	0	0	0	0	0	0	0	0	0	0	0	0	0	0	0	0	0	0	0	0	0	0	0	0	0	0	0	0	0	0	11.825	0	0	0	0	0	0
2167	Lachnospiraceae(0.9600)	Dorea(0.9216)			0	0	22.8253	0	0	0	0	0	0	0	0	0	0	0	0	0	0	0	0	0	0	0	0	0	0	0	0	0	0	0	0	0	0	0	0	0	0	0	0	0	0	0	0	0	0
2168	Unclassified_Acidimicrobineae(0.1300)	Aciditerrimonas(0.0169)			0	0	0	0	0	0	0	0	0	0	0	0	0	0	0	0	0	0	0	0	0	0	0	0	0	0	0	0	0	0	0	0	0	0	0	0	0	3.82979	0	0	0	0	0	0	0
2169	Bacillaceae(0.9700)	Bacillus(0.9118)			0	15.7585	0	0	0	0	0	0	0	0	0	0	0	0	0	0	0	0	0	0	0	0	0	0	0	0	0	0	0	0	0	0	0	0	0	0	0	0	0	0	0	0	0	0	0
2170	Legionellaceae(1.0000)	Legionella(1.0000)			0	0	0	0	0	0	0	0	0	0	0	0	0	0	0	0	0	0	0	0	0	0	0	0	0	0	0	0	0	0	0	0	0	0	0	0	0	0	0	0	0	0	0	0	0
2172	Aurantimonadaceae(0.5200)	Martelella(0.2652)			0	0	0	0	0	0	0	0	0	0	0	24.0196	0	0	0	0	0	0	0	0	0	0	0	0	0	0	0	0	0	0	0	0	0	0	0	0	0	0	0	0	0	0	0	0	0
2173	Bacillaceae(0.6600)	Bacillus(0.3498)			0	0	0	0	0	0	0	0	0	0	0	0	0	0	0	0	0	0	0	0	0	0	0	0	0	0	0	0	0	0	0	0	0	0	0	0	0	0	0	0	0	0	4.46732	0	0
2174	Acetobacteraceae(1.0000)	Roseomonas(1.0000)			0	0	0	0	0	0	0	0	0	0	0	0	0	0	0	0	0	0	0	0	0	0	0	0	0	0	0	0	0	0	0	0	0	0	0	0	0	0	0	0	0	0	4.68884	0	0
2175	Thermoanaerobacteraceae(0.1200)	Thermacetogenium(0.0120)			0	0	0	0	0	0	0	0	0	0	0	0	0	0	0	0	0	0	0	0	0	0	0	0	0	0	0	0	0	0	0	0	0	0	0	0	0	0	0	0	0	0	0	0	0
2176	Methylobacteriaceae(1.0000)	Methylobacterium(0.9800)			0	0	0	0	0	0	0	0	0	0	0	0	0	0	0	0	0	0	0	0	0	0	0	0	0	0	0	0	0	0	0	0	0	0	0	0	0	0	0	0	0	0	0	0	0
2177	Solirubrobacteraceae(0.9900)	Solirubrobacter(0.9801)			0	0	0	0	0	0	0	0	0	0	0	0	6.43004	0	0	0	0	0	0	0	0	0	0	0	0	0	0	0	0	0	0	0	0	0	0	0	0	0	0	0	0	0	0	0	0
2178	Acidimicrobiaceae(0.2300)	Ilumatobacter(0.0529)			0	0	0	0	0	0	0	0	0	0	0	0	0	0	0	0	0	0	0	0	0	0	0	0	0	0	0	0	0	0	0	0	0	0	0	0	0	0	0	0	27.8067	0	0	0	0
2179	Acetobacteraceae(1.0000)	Roseomonas(1.0000)			0	0	0	0	0	0	0	0	0	0	0	0	0	0	0	0	0	0	0	0	0	0	0	0	0	0	0	0	0	0	5.20291	0	0	0	0	0	0	0	0	0	0	0	0	0	0
2180	Cytophagaceae(1.0000)	Hymenobacter(1.0000)			0	0	0	0	0	0	0	0	0	0	0	0	0	0	0	0	0	0	0	0	0	0	0	0	0	0	0	0	0	0	0	0	0	14.7554	0	0	0	0	0	0	0	0	0	0	0
2181	Unclassified_Clostridiales(0.0700)	Fusibacter(0.0035)			0	0	0	0	0	0	0	0	0	0	0	0	0	0	0	0	0	0	0	0	0	0	0	0	0	0	0	0	0	0	0	0	0	0	0	0	0	0	0	0	0	0	0	0	0
2182	Paenibacillaceae(0.8600)	Paenibacillus(0.6278)			0	15.4159	0	0	0	0	0	0	0	0	0	0	0	0	0	0	0	0	0	0	0	0	0	0	0	0	0	0	0	0	0	0	0	0	0	0	0	0	0	0	0	0	0	0	0
2183	Chitinophagaceae(1.0000)	Ferruginibacter(0.7800)			0	0	0	0	0	0	0	0	0	0	0	0	0	0	0	0	0	0	0	0	0	0	0	0	0	0	0	4.14062	0	0	0	0	0	0	0	0	0	0	0	0	0	0	0	0	0
2184	Nocardiaceae(0.9900)	Rhodococcus(0.9405)			0	0	0	0	0	0	0	0	0	0	0	0	0	0	0	0	0	0	0	0	0	0	0	0	0	0	0	0	0	0	0	0	0	0	0	0	0	3.65303	0	0	0	0	0	0	0
2186	Acetobacteraceae(0.2200)	Acidocella(0.0264)			0	0	0	0	0	0	0	0	0	0	0	0	0	0	0	0	0	0	0	0	0	0	0	0	0	0	0	0	0	0	0	0	0	0	0	0	0	0	0	0	0	0	4.83652	0	0
2187	Rhodocyclaceae(0.3800)	Zoogloea(0.1292)			0	0	0	0	0	0	0	0	0	0	0	0	0	5.99716	0	0	0	0	0	0	0	0	0	0	0	0	0	0	0	0	0	0	0	0	0	0	0	0	0	0	0	0	0	0	0
2188	Clostridiaceae(1.0000)	Clostridium(1.0000)			0	0	0	0	0	0	0	0	0	0	0	0	0	0	0	0	0	0	0	0	0	0	0	0	0	0	0	0	0	0	0	0	0	0	0	0	0	0	0	0	0	0	5.20572	0	0
2189	Legionellaceae(1.0000)	Legionella(1.0000)			0	0	0	0	0	0	0	0	0	0	0	0	0	0	0	0	0	0	0	0	0	0	0	0	0	0	0	0	0	0	0	0	0	0	0	0	0	0	0	0	0	0	0	0	0
2190	Paenibacillaceae(0.8200)	Ammoniphilus(0.4100)			0	0	0	0	0	0	0	0	0	0	0	0	0	0	0	0	0	0	0	0	0	0	0	0	0	0	0	0	0	0	0	0	0	0	0	0	0	0	0	0	0	0	0	0	0
2191	Staphylococcaceae(1.0000)	Jeotgalicoccus(0.4700)			0	0	0	0	0	0	0	0	0	0	0	0	0	0	0	0	0	0	0	0	0	0	0	0	0	0	0	0	0	0	0	0	0	0	0	0	0	0	0	0	0	0	0	0	0
2192	Leuconostocaceae(1.0000)	Weissella(1.0000)			0	0	0	0	0	0	0	0	0	0	0	0	0	0	0	0	0	0	16.9757	0	0	0	0	0	0	0	0	0	0	0	0	0	0	0	0	0	0	0	0	0	0	0	0	0	0
2193	Lactobacillaceae(1.0000)	Lactobacillus(1.0000)			0	0	0	0	0	0	0	0	0	0	0	0	0	0	0	0	0	0	0	6.21996	0	0	0	0	0	0	0	0	0	0	0	0	0	6.44865	0	0	0	0	0	0	0	0	0	0	0
2194	Nitrosomonadaceae(0.1900)	Nitrosospira(0.0323)			0	6.9657	0	0	0	0	0	0	0	0	0	0	0	0	0	0	4.50653	0	0	0	0	0	0	0	0	0	0	0	0	0	0	0	0	0	0	0	0	0	0	0	0	0	0	0	0
2195	Coriobacteriaceae(1.0000)	Collinsella(0.9900)			0	0	0	0	0	0	0	0	0	0	0	0	0	0	0	0	0	0	0	0	0	0	0	0	0	0	0	0	0	0	0	0	0	0	0	0	0	0	0	0	0	0	0	0	0
2196	Leuconostocaceae(1.0000)	Weissella(1.0000)			0	0	0	0	0	0	0	0	0	0	0	0	0	0	0	0	9.01307	0	0	0	0	0	0	0	0	0	0	0	0	0	0	0	0	0	0	0	0	0	0	0	0	0	0	0	0
2197	Bacteroidaceae(0.5300)	Bacteroides(0.2809)			0	0	0	0	0	0	0	0	0	0	0	0	0	0	0	0	0	0	0	0	0	0	0	0	0	0	0	0	0	0	0	0	0	0	0	0	0	0	0	0	0	0	0	0	0
2198	Rhodobiaceae(0.5000)	Methyloligella(0.1900)			0	0	0	0	0	0	0	0	0	0	0	0	0	0	4.33576	0	4.50653	0	0	0	0	0	0	0	0	0	0	0	0	0	0	0	0	0	0	0	0	0	0	0	0	0	0	0	0
2199	Peptococcaceae(0.0800)	Desulfotomaculum(0.0064)			0	0	0	0	0	0	0	0	0	0	0	0	0	0	0	0	0	0	0	0	0	0	0	0	0	0	0	0	0	0	0	0	0	14.4275	0	0	0	0	0	0	0	0	0	0	0
2200	Bacillaceae(0.9300)	Sinibacillus(0.2046)			0	0	0	0	0	0	0	0	0	0	0	0	0	0	0	0	0	0	0	0	0	0	0	0	0	0	0	0	0	0	0	0	0	0	0	0	0	0	0	0	0	0	0	0	0
2201	Unclassified_Acidimicrobineae(0.0800)	Aciditerrimonas(0.0064)			0	0	0	0	0	0	0	0	0	0	0	0	0	0	0	0	0	0	0	0	0	0	0	0	0	0	0	0	0	0	0	0	0	0	0	0	0	0	0	0	0	0	4.0612	0	0
2203	Erythrobacteraceae(0.9700)	Altererythrobacter(0.7566)			0	0	0	0	0	0	0	0	0	0	0	0	0	0	0	0	0	0	0	0	0	0	0	0	0	0	0	0	0	0	0	0	0	0	0	0	0	0	0	0	0	0	0	0	0
2204	Thermoanaerobacteraceae(0.2200)	Thermacetogenium(0.0440)			0	0	0	0	0	0	5.45266	0	0	0	0	0	0	0	0	0	0	0	0	0	0	0	0	0	0	0	0	0	0	0	0	0	0	0	0	0	0	0	0	0	0	0	0	0	0
2205	Alcanivoracaceae(0.0600)	Alcanivorax(0.0036)			0	0	0	0	0	0	0	0	0	0	0	0	0	0	0	0	0	0	0	0	0	0	0	0	0	0	0	0	0	0	0	0	0	0	0	0	0	0	0	0	0	0	0	0	0
2206	Clostridiaceae(0.7500)	Clostridium(0.4800)			0	0	0	0	0	0	0	0	0	0	0	0	0	0	0	0	0	0	0	0	0	0	0	0	0	0	0	0	0	0	0	0	0	0	0	0	0	0	0	0	0	0	0	0	0
2207	Unclassified_Clostridiales(1.0000)	Tissierella(1.0000)			9.94067	0	0	0	0	0	0	0	0	0	0	0	0	0	0	0	0	0	0	0	0	0	0	0	0	0	0	0	0	0	0	0	0	0	0	0	0	0	0	0	0	0	0	0	0
2208	Halomonadaceae(0.1600)	Kushneria(0.0224)			10.0985	0	0	0	0	0	0	0	0	0	0	0	0	0	0	0	0	0	0	0	0	0	0	0	0	0	0	0	0	0	0	0	0	0	0	0	0	0	0	0	0	0	0	0	0
2209	Succinivibrionaceae(0.0800)	Ruminobacter(0.0064)			0	16.3294	0	0	0	0	0	0	0	0	0	0	0	0	0	0	0	0	0	0	0	0	0	0	0	0	0	0	0	0	0	0	0	0	0	0	0	0	0	0	0	0	0	0	0
2210	Eubacteriaceae(0.6100)	Eubacterium(0.3721)			0	0	29.3468	0	0	0	0	0	0	0	0	0	0	0	0	0	0	0	0	0	0	0	0	0	0	0	0	0	0	0	0	0	0	0	0	0	0	0	0	0	0	0	0	0	0
2211	Microbacteriaceae(1.0000)	Naasia(0.3100)			0	0	0	0	0	0	0	0	0	0	0	0	0	0	3.34473	0	0	0	0	0	0	0	0	0	0	0	0	0	0	0	0	0	0	0	0	0	0	0	0	5.216	0	0	0	0	0
2212	Brucellaceae(0.9700)	Pseudochrobactrum(0.9409)			0	0	0	0	0	0	0	0	0	0	0	0	0	0	0	0	0	0	0	0	0	0	0	0	0	0	0	0	0	0	0	0	0	0	0	0	0	0	0	9.58824	0	0	0	0	0
2213	Hyphomicrobiaceae(1.0000)	Devosia(1.0000)			0	0	0	0	0	0	0	0	0	0	0	0	0	0	0	0	0	0	0	0	0	0	0	0	0	0	0	0	0	0	0	0	0	0	0	0	0	0	0	0	0	0	0	0	0
2215	Alicyclobacillaceae(1.0000)	Tumebacillus(1.0000)			0	0	0	0	0	0	0	0	0	4.93772	0	0	0	0	0	0	0	0	0	0	0	0	0	0	0	0	0	0	0	0	0	0	0	0	0	0	0	0	0	0	0	0	0	0	0
2216	Caulobacteraceae(0.9800)	Asticcacaulis(0.7448)			0	0	0	0	0	0	10.369	0	0	0	0	0	0	0	0	0	0	0	0	0	0	0	0	0	0	0	0	0	0	0	0	0	0	0	0	0	0	0	0	0	0	0	0	0	0
2217	Opitutaceae(1.0000)	Opitutus(0.9900)			0	0	0	0	0	0	0	0	0	0	0	0	0	0	0	0	0	0	0	0	0	0	0	0	0	0	0	0	0	0	0	0	0	2.51388	0	0	0	0	0	9.81836	0	0	0	0	0
2218	Nocardioidaceae(1.0000)	Nocardioides(1.0000)			0	0	0	0	0	0	0	0	0	0	4.29999	0	0	0	0	0	0	0	0	0	0	0	0	0	0	0	0	0	0	0	0	0	0	0	0	0	0	0	0	0	0	0	0	0	0
2219	Hyphomicrobiaceae(0.5700)	Rhodoplanes(0.3249)			0	0	0	0	0	0	0	0	0	0	0	0	0	0	0	0	0	0	0	0	0	0	0	0	0	0	0	0	0	0	0	0	0	0	0	0	0	0	0	0	0	0	0	0	0
2220	Aeromonadaceae(0.9800)	Oceanisphaera(0.7056)			0	0	0	0	0	0	0	0	0	0	0	0	0	0	0	0	0	0	0	17.529	0	0	0	0	0	0	0	0	0	0	0	0	0	0	0	0	0	0	0	0	0	0	0	0	0
2221	Sphaerobacteraceae(0.2400)	Nitrolancea(0.0312)			0	0	0	0	0	0	0	0	0	0	0	0	0	0	0	0	0	0	0	0	0	0	0	0	0	0	0	0	0	0	0	0	0	0	4.99826	0	0	0	0	0	0	0	0	0	0
2222	Comamonadaceae(0.5700)	Brachymonas(0.1425)			0	0	0	0	0	0	0	0	0	0	0	0	0	0	0	0	0	0	0	0	0	0	0	0	0	0	0	0	0	0	0	0	0	0	0	0	0	0	0	0	0	0	0	0	0
2223	Defluviitaleaceae(1.0000)	Defluviitalea(1.0000)			0	0	0	0	0	0	0	0	0	0	0	0	0	0	0	0	0	0	0	0	0	0	0	0	0	0	0	0	0	0	0	0	0	0	0	0	0	3.71195	0	0	0	0	0	0	0
2224	Legionellaceae(0.0800)	Legionella(0.0064)			0	0	0	0	0	0	0	0	0	0	0	0	0	0	0	0	0	0	0	0	0	0	0	0	0	0	0	0	0	0	0	0	0	0	0	0	0	0	0	0	0	0	0	0	0
[truncated: 2,299 more rows]
[truncated: 245 more columns]

## Sheet: Table S2 OTUs fungi
Table S2: Identificationa of fungal operational taxonomic units (OTUs) according to the UNITE v6 database and distribution over the investigated samples.
						Habitat:	Field-collected
						Organism:	Caterpillars
						Origin - Health status:	External Healthy																															External Parasitized
OTU	Phylum	Family	Genus	Highest match in GenBankb (type strains)	Highest match in GenBankc (excl. uncultured/environmental sample sequences)	Sample ID	F110ext	F114ext	F120ext	F14ext	F18ext	F210ext	F21ext	F22ext	F23ext	F24ext	F25ext	F26ext	F27ext	F28ext	F610ext	F613ext	F615ext	F617ext	F619ext	F61ext	F620ext	F62ext	F631ext	F632ext	F639ext	F63ext	F642ext	F645ext	F648ext	F650ext	F65ext	F111ext	F112ext	F113ext	F117ext	F118ext	F119ext	F12ext	F13ext	F15ext	F16ext	F212ext	F611ext
6	Ascomycota(1.0000)	Pleosporaceae(0.2700)	Alternaria(0.2700)	Alternaria (100%)	Alternaria (100%)		168.641	11.7647	0	180.269	0	307.032	250.715	192.948	123.904	106.736	103.131	18.5509	391.338	66.5806	108.219	0	29.4947	0	89.9199	0	95.314	0	140.793	52.4317	30.1349	0	31.2921	247.414	544.184	321.726	73.4581	0	0	143.623	166.628	0	0	0	31.3307	62.9315	567.93	228.388	113.243
8	Ascomycota(1.0000)	Pleosporaceae(1.0000)	Alternaria(1.0000)	Alternaria (100%)	Alternaria (100%)		298.843	233.613	16.7305	357.848	452.65	182.271	235.637	332.716	321	448.359	89.0179	281.378	234.702	114.323	238.887	212.003	275.921	107.283	429.481	85.1362	178.946	301.012	276.768	57.0869	57.7035	288.849	159.569	259.447	191.587	64.0278	78.2321	0	73.3984	209.514	374.268	30.7158	87.418	0	266.796	152.122	47.5219	165.483	146.755
10	Basidiomycota(1.0000)	Sporidiobolaceae(1.0000)	Sporobolomyces(1.0000)	Sporobolomyces (99.4%)	Sporobolomyces (99.4%)		74.1251	243.697	432.283	156.502	106.923	19.0638	91.4594	59.9494	71.1482	81.9791	131.579	19.8253	30.9025	45.6774	60.4413	79.9006	0	121.457	39.417	51.883	19.6469	119.122	407.304	99.2282	371.802	109.27	555.694	240.448	35.6831	123.038	0	103.205	446.136	220.445	121.865	497.365	388.547	48.7598	179.371	119.864	32.9446	32.8805	208.297
13	Ascomycota(1.0000)	Herpotrichiellaceae(1.0000)	-	Exophiala (99.4%)	Exophiala (100%)		0	0	0	0	0	0	0	0	0	0	0	0	0	0	0	0	0	0	0	0	0	0	0	0	0	0	0	0	0	0	0	0	0	0	0	0	0	0	0	0	0	0	0
14	Mucoromycota(1.0000)	Mucoraceae(1.0000)	Mucor(0.9800)	Mucor (100%)	Mucor (100%)		0	0	0	0	0	0	10.6758	28.4406	240.118	122.005	0	296.531	0	24.7742	0	0	0	0	0	0	0	0	0	12.9854	0	0	0	0	0	0	0	0	0	0	0	0	0	0	0	0	0	306.885	0
15	Ascomycota(0.2000)	Aureobasidiaceae(0.1100)	Aureobasidium(0.1100)	Cladosporium (100%)	Cladosporium (100%)		81.2896	21.3685	0	20.4783	37.5828	0	0	0	0	0	24.4046	12.1784	20.285	0	18.1004	75.6392	36.2392	54.4966	39.0064	20.4327	0	12.0378	23.9316	0	30.4661	0	44.6068	11.1885	94.7517	22.4719	0	0	0	55.5668	72.1819	0	0	0	18.3032	103.679	0	13.6616	22.7981
16	Basidiomycota(1.0000)	Malasseziaceae(1.0000)	Malassezia(1.0000)	Malassezia (96.4%)	Malassezia (99.4%)		0	0	32.1525	0	0	10.2732	0	0	0	0	0	0	0	37.1613	0	0	0	0	0	12.2196	0	10.4504	12.432	12.8629	0	0	0	0	0	0	0	0	0	0	0	0	0	0	0	0	0	0	0
17	Ascomycota(1.0000)	Debaryomycetaceae(1.0000)	Debaryomyces(1.0000)	Debaryomyces (100%)	Debaryomyces (100%)		0	0	43.2751	0	0	0	0	0	0	0	11.0997	47.8641	0	35.3548	0	0	0	0	0	0	127.705	0	13.8306	45.694	0	0	0	0	0	0	0	0	0	0	0	0	0	0	0	0	0	0	0
18	Basidiomycota(1.0000)	Schizoporaceae(1.0000)	Xylodon(0.9300)	Xylodon (94.1%)	Xylodon (100%)		0	0	0	0	0	0	0	0	0	0	0	0	0	0	0	0	0	0	0	0	0	93.5908	0	21.0707	0	0	0	0	0	0	0	0	29.0147	0	0	0	0	0	0	0	0	0	0
19	Basidiomycota(1.0000)	Polyporaceae(1.0000)	Trametes(1.0000)	Trametes (98.8%)	Trametes (100%)		0	0	0	0	0	0	0	0	0	0	0	0	0	0	0	0	0	0	0	0	0	37.9655	0	16.538	0	0	0	0	0	0	0	0	58.1729	0	0	0	0	0	0	0	0	0	0
20	Ascomycota(1.0000)	Pleosporaceae(0.7050)	Stemphylium(0.5710)	Stemphylium (100%)	Stemphylium (100%)		0	55.9424	0	0	0	0	0	0	0	0	0	0	0	0	53.0221	133.345	0	0	0	0	0	0	0	0	52.0738	0	54.6575	0	0	0	0	0	0	0	0	0	0	0	0	32.1449	0	20.8398	56.5591
22	Ascomycota(0.9900)	Bionectriaceae(0.1600)	Geosmithia(0.1600)	No significant similarity found	Geosmithia (100%)		0	0	0	0	0	0	0	0	0	0	0	0	0	11.3548	0	0	0	0	0	0	0	0	0	0	0	0	0	0	0	0	0	0	0	0	0	0	0	0	0	0	0	0	0
23	Basidiomycota(1.0000)	Filobasidiaceae(1.0000)	Filobasidium(1.0000)	Filobasidium (100%)	Filobasidium (100%)		18.8757	91.9568	200.86	0	40.1531	0	0	0	0	0	0	0	0	24.7742	24.3044	64.6307	0	64.5161	0	0	0	13.4268	0	0	22.7668	30.4523	35.1777	20.266	34.0703	43.743	26.873	17.7889	0	68.6235	0	147.796	238.659	46.0038	38.329	0	0	0	0
25	Ascomycota(1.0000)	Dissoconiaceae(1.0000)	Dissoconium(1.0000)	Dissoconium (98.8%)	Dissoconium (98.8%)		0	0	0	0	0	0	0	0	0	0	0	0	0	0	0	0	0	0	0	0	0	0	0	0	0	0	0	0	0	0	0	0	0	0	0	0	0	0	0	0	0	0	0
26	Basidiomycota(1.0000)	Cystofilobasidiaceae(1.0000)	Cystofilobasidium(1.0000)	Cystofilobasidium (94.7%)	Cystofilobasidium (99.4%)		0	0	0	23.1689	0	0	0	0	0	0	0	0	0	23.4839	24.6882	18.821	0	0	0	0	0	0	0	36.6287	0	0	0	0	0	0	0	689.062	0	0	0	14.137	29.9506	519.186	28.5314	0	0	0	0
27	Basidiomycota(1.0000)	-	-	Ganoderma (93.4%)	Ganoderma (100%)		13.6401	0	0	0	0	0	0	0	0	0	0	10.4319	0	0	0	0	0	0	0	0	0	0	0	0	0	0	0	0	0	0	0	0	0	0	0	0	0	0	0	0	0	0	0
28	Basidiomycota(1.0000)	Tricholomataceae(1.0000)	Clitocybe(1.0000)	Clitocybe (95.3%)	Clitocybe (100%)		0	0	0	0	0	0	39.2912	0	0	0	0	0	0	0	0	0	0	0	0	0	0	0	0	0	0	0	0	0	0	0	0	0	0	0	0	0	0	0	0	0	0	0	0
31	Ascomycota(1.0000)	-	-	Ochrocladosporium (96.4%)	Pleosporales (100%)		0	0	0	0	0	0	0	0	0	0	0	0	0	0	0	0	0	0	0	0	0	0	0	0	0	0	0	0	0	0	0	0	0	0	0	0	0	0	0	0	0	0	0
32	Ascomycota(1.0000)	Pleosporaceae(1.0000)	-	Pyrenophora (94.6%)	Pyrenophora (100%)		73.574	30.4922	0	0	52.1476	0	24.6533	0	11.3471	0	0	0	0	0	0	0	0	0	0	144.832	0	0	10.4118	0	0	0	0	0	0	11.7077	0	0	0	0	81.7905	0	0	0	0	41.6525	0	0	0
37	Ascomycota(1.0000)	Pleosporaceae(1.0000)	Alternaria(1.0000)				0	19.2077	0	19.2825	12.737	0	14.3077	71.686	13.9285	19.3769	0	0	53.311	0	0	0	0	0	0	0	0	0	0	0	0	27.5414	0	0	0	0	0	0	22.551	45.2429	0	0	0	0	0	0	0	0	0
38	Ascomycota(1.0000)	Pleosporaceae(1.0000)	Alternaria(1.0000)	Alternaria (95.3%)	Alternaria (100%)		0	0	0	0	0	0	0	0	0	0	0	0	0	28.9032	0	0	0	0	0	0	0	0	0	0	0	0	0	0	0	0	0	0	0	0	24.8418	0	0	0	0	17.8834	278.426	0	0
40	Ascomycota(1.0000)	Aspergillaceae(1.0000)	Aspergillus(0.9900)	Aspergillus (100%)	Aspergillus (100%)		0	0	0	0	0	0	0	0	0	0	0	0	0	0	0	0	0	0	0	0	0	0	0	0	0	0	0	0	0	0	0	0	0	0	0	0	0	0	0	0	0	0	0
41	Ascomycota(1.0000)	Sordariaceae(0.9801)	-	Gibellulopsis (99.4%)	Gibellulopsis (100%)		0	0	0	0	0	16.5219	70.6582	46.703	35.9774	54.5679	64.1723	13.0753	0	20.9032	0	0	0	64.2717	0	0	0	0	0	0	0	0	0	0	0	0	0	0	0	0	0	0	0	0	0	43.0108	0	11.1917	0
42	Ascomycota(1.0000)	Pseudeurotiaceae(0.4565)	Pseudeurotium(0.3515)				0	0	0	0	0	0	0	0	0	0	0	0	0	0	0	0	0	0	0	0	0	0	0	0	0	0	0	0	0	0	0	0	0	0	0	0	0	0	0	0	0	0	0
43	Basidiomycota(1.0000)	Physalacriaceae(0.5500)	Armillaria(0.5500)	Armillaria (98.8%)	Armillaria (100%)		0	0	0	0	0	0	0	0	0	0	0	0	0	0	0	0	0	0	0	0	0	0	0	0	0	0	0	0	0	0	0	0	0	0	0	0	0	0	0	0	0	0	0
45	Basidiomycota(1.0000)	Amylocorticiaceae(1.0000)	Plicaturopsis(0.9000)	Dentipellis (85.5%)	Plicaturopsis (100%)		0	0	0	0	0	0	0	0	0	0	0	0	0	0	0	0	0	0	0	0	0	0	0	0	0	0	0	0	0	0	0	0	0	0	0	0	0	0	0	0	0	0	0
46	Basidiomycota(1.0000)	Peniophoraceae(1.0000)	Peniophora(0.8700)	Duportella (94.1%)	Peniophora (100%)		0	0	0	16.8909	0	0	0	0	0	19.9222	49.2502	42.0581	0	27.6129	0	0	0	0	0	0	11.2837	0	0	0	0	0	0	14.3551	0	0	0	0	0	0	0	0	0	0	0	17.7702	0	0	0
47	Ascomycota(1.0000)	Pleosporaceae(1.0000)	Alternaria(1.0000)	Alternaria (100%)	Alternaria (100%)		0	0	0	0	0	0	0	0	0	0	0	0	0	0	21.938	0	0	0	0	99.5593	0	0	0	0	0	24.1827	0	0	0	22.0002	0	0	0	0	45.8167	0	0	0	0	14.9406	0	0	12.2088
48	Ascomycota(1.0000)	Pleosporaceae(1.0000)	-	Pleosporaceae (91.6%)	Pyrenophora (100%)		0	0	0	0	0	265.622	0	35.356	0	31.6647	0	0	0	0	30.3806	0	0	116.202	0	0	0	0	0	0	0	0	0	0	0	0	0	0	0	0	0	0	0	0	0	0	0	0	0
49	Basidiomycota(1.0000)	Filobasidiaceae(1.0000)	Filobasidium(1.0000)	Filobasidium (99.4%)	Filobasidium (100%)		10.4712	22.0888	55.2388	22.4215	0	12.7092	21.4616	10.4217	0	0	0	0	0	57.8065	12.2801	42.081	0	0	0	24.0385	28.8066	0	26.418	0	16.6405	21.9436	0	20.8993	0	158.933	13.937	22.7874	0	0	0	55.9054	30.9648	13.6739	0	76.2875	0	0	16.6937
50	Basidiomycota(1.0000)	-	-				0	0	0	0	0	0	0	0	0	0	0	0	0	0	0	0	0	0	0	0	0	0	0	0	0	0	0	0	0	0	0	0	0	0	0	0	0	0	0	0	0	0	0
51	Ascomycota(0.7300)	Thelebolaceae(0.3100)	Pseudeurotium(0.2600)	Thelebolus (99.4%)	Thelebolus (100%)		0	0	0	0	0	0	0	0	0	0	0	0	0	0	0	0	0	0	0	0	0	0	0	0	0	0	0	0	0	0	293.986	0	0	0	0	0	0	0	0	0	0	0	0
53	Basidiomycota(1.0000)	Entylomatales_fam_Incertae_sedis(1.0000)	Tilletiopsis(1.0000)				0	0	0	0	0	0	0	0	0	0	0	0	0	0	0	0	0	0	0	0	0	0	0	0	0	0	0	0	0	0	0	0	0	0	0	0	0	0	0	0	0	0	0
54	Basidiomycota(0.4200)	Bulleribasidiaceae(0.2999)	Vishniacozyma(0.2219)	Vishniacozyma (98.7%)	Vishniacozyma (98.7%)		22.7335	0	0	0	15.3644	0	23.8829	0	0	0	0	0	0	34.0645	28.0141	45.9872	21.1395	0	14.1655	0	0	32.8064	10.2564	0	0	16.5696	0	0	0	34.5656	10.01	0	35.3347	0	0	0	15.4824	0	0	47.0855	0	0	43.2291
55	Ascomycota(0.0400)	Pleosporaceae(0.0400)	Alternaria(0.0400)	Alternaria (100%)	Alternaria (100%)		0	0	0	0	0	0	0	0	0	0	0	55.275	0	0	0	0	0	0	0	0	0	0	0	0	0	0	0	0	0	0	0	0	0	0	0	0	0	0	0	0	0	0	0
57	Basidiomycota(1.0000)	Tricholomataceae(1.0000)	Paralepista(1.0000)				0	0	0	0	0	0	0	0	0	0	0	0	0	0	0	0	0	0	0	0	0	0	0	0	0	0	0	0	0	0	0	0	0	0	0	0	0	0	0	0	0	0	187.617
60	Ascomycota(1.0000)	Neodevriesiaceae(1.0000)	Neodevriesia(1.0000)	Neodevriesia (92.3%)	Neodevriesia (100%)		0	0	0	0	0	0	0	0	0	0	0	0	0	0	0	0	0	0	0	0	0	0	0	0	0	0	0	0	0	0	0	0	0	0	0	0	0	0	0	0	0	0	0
62	Ascomycota(1.0000)	Aspergillaceae(1.0000)	Aspergillus(1.0000)	Aspergillus (99.4%)	Aspergillus (99.4%)		0	0	0	0	0	0	0	0	0	0	0	0	0	35.0968	0	0	0	0	0	0	0	0	0	0	44.8713	0	0	13.5107	0	0	0	0	0	0	0	0	0	0	0	0	0	0	0
63	Ascomycota(1.0000)	Cladosporiaceae(1.0000)	Cladosporium(1.0000)	Cladosporium (100%)	Cladosporium (100%)		0	0	0	0	0	0	0	0	0	0	0	0	0	0	0	0	0	0	0	0	0	0	0	0	0	0	0	0	0	0	0	0	0	0	0	0	0	0	0	0	0	0	0
65	Basidiomycota(1.0000)	Mrakiaceae(1.0000)	Itersonilia(1.0000)	Itersonilia (100%)	Itersonilia (100%)		0	33.8535	0	0	12.3943	0	0	0	0	0	25.6542	82.3224	14.0821	0	0	0	0	0	0	0	0	0	0	0	0	0	0	0	0	0	0	0	0	0	0	40.4832	18.998	0	0	0	0	0	0
66	Basidiomycota(0.3900)	Mrakiaceae(0.0105)	Mrakia(0.0034)	Epicoccum (99.4%)	Epicoccum (99.4%)		19.1513	38.1753	0	10.0149	0	0	19.4805	0	0	0	0	0	0	0	25.7755	0	151.5	0	74.1121	89.3429	45.6657	0	0	0	0	19.4805	0	0	56.7166	0	15.631	0	0	11.4372	0	0	0	0	0	0	0	0	0
67	Ascomycota(1.0000)	Aspergillaceae(1.0000)	Aspergillus(1.0000)	Aspergillus (98.2%)	Aspergillus (100%)		0	0	0	0	0	0	0	0	0	0	0	0	0	0	0	0	0	0	0	0	0	0	0	0	0	0	0	0	0	0	0	0	0	0	0	0	0	0	0	0	0	0	0
68	Basidiomycota(1.0000)	Polyporaceae(1.0000)	Fomes(1.0000)	Ganoderma (96.1%)	(Globi)fomes (100%)		0	0	0	0	24.1604	16.5219	0	0	0	0	16.9068	0	0	0	0	0	0	55.2297	0	13.6218	0	87.5719	0	0	0	0	0	0	0	0	0	0	0	0	0	0	0	0	0	0	0	0	0
69	Basidiomycota(1.0000)	Hymenochaetales_fam_Incertae_sedis(1.0000)	Resinicium(1.0000)	Resinicium (100%)	Resinicium (100%)		0	0	0	15.994	0	0	0	0	0	0	0	0	0	0	0	0	0	0	0	0	0	0	0	0	0	0	0	0	0	0	0	0	0	0	0	0	0	0	0	0	0	0	0
71	Ascomycota(0.6900)	Pseudeurotiaceae(0.4200)	Gymnostellatospora(0.4200)	Gymnostellatospora (95.8%)	Gymnostellatospora (100%)		0	0	0	0	0	0	0	0	0	0	0	0	0	0	0	0	0	0	0	0	0	0	0	0	0	0	0	0	0	0	0	0	64.493	0	0	0	0	0	0	0	0	0	0
73	Ascomycota(1.0000)	Herpotrichiellaceae(1.0000)	Exophiala(1.0000)	Exophiala (99.4%)	Exophiala (100%)		0	0	0	0	0	0	0	0	0	0	0	0	0	0	0	0	0	0	0	0	0	0	0	0	0	0	0	0	0	0	0	0	0	0	0	0	0	0	0	0	0	0	0
74	Ascomycota(1.0000)	Dothioraceae(1.0000)	Dothiora(1.0000)	Dothiora (98.2%)	Dothideomycetes (100%)		0	0	0	0	0	0	0	0	0	0	0	0	0	0	0	0	0	0	0	0	0	0	0	456.572	0	0	0	0	0	0	0	0	0	0	0	0	0	0	0	0	0	0	0
75	Mucoromycota(1.0000)	Mucoraceae(1.0000)	Mucor(1.0000)	Mucor (88.9%)	Mucor (100%)		0	0	0	0	0	0	0	0	0	0	0	0	0	0	0	0	0	0	0	0	0	0	0	0	0	0	0	0	0	0	0	0	0	0	0	0	0	0	0	0	0	43.0688	0
77	Mucoromycota(1.0000)	Mucoraceae(1.0000)	Mucor(1.0000)				0	0	0	0	0	0	0	0	0	0	0	0	0	0	0	0	0	0	0	0	0	0	0	0	0	0	0	0	0	0	0	0	0	0	0	0	0	0	0	0	0	0	0
78	Ascomycota(1.0000)	Aspergillaceae(0.9703)	Penicillium(0.9509)				0	0	0	0	0	0	0	0	0	0	0	0	0	0	0	0	0	0	0	0	0	0	0	0	0	0	0	0	0	0	0	0	0	0	0	0	0	0	0	0	0	0	0
79	Ascomycota(1.0000)	Nectriaceae(0.3900)	Nectria(0.3900)	Stachybotryaceae (100%)	Hypocreales (99.4%)		0	0	12.8984	0	0	0	0	0	0	0	0	0	0	18.3226	0	0	0	0	0	0	0	0	0	0	0	0	0	0	0	0	0	0	27.0037	0	0	0	0	0	0	0	0	0	0
80	Basidiomycota(1.0000)	Steccherinaceae(1.0000)	Ceriporiopsis(1.0000)	No significant similarity found	Ceriporiopsis (100%)		0	0	0	0	0	0	0	0	0	0	0	0	0	0	0	0	0	0	0	0	0	0	0	0	0	0	0	0	0	0	0	0	0	0	0	0	0	0	0	0	0	0	0
81	Mucoromycota(1.0000)	Mucoraceae(1.0000)	Mucor(1.0000)				0	0	0	0	0	0	0	0	0	0	0	0	0	0	0	0	0	0	0	0	0	0	0	0	0	0	0	0	0	0	0	0	0	0	0	0	0	0	0	0	0	0	0
82	Basidiomycota(1.0000)	Pucciniaceae(1.0000)	Puccinia(1.0000)	Puccinia (95.1%)	Puccinia (100%)		0	18.7275	0	0	0	0	0	0	0	0	0	0	0	0	0	0	22.1462	0	27.715	0	0	0	0	0	0	0	0	0	0	0	27.951	0	0	0	0	0	0	0	0	28.7493	0	0	0
83	Basidiomycota(0.0300)	Bulleribasidiaceae(0.0300)	Vishniacozyma(0.0300)	Vishniacozyma (93.7%)	Tremellaceae (98.7%)		0	0	11.9637	12.855	30.1576	0	0	0	0	0	0	0	0	0	0	14.7372	0	0	0	0	0	0	0	0	0	0	0	0	0	0	0	0	0	0	0	16.7074	0	0	0	0	0	0	0
84	Basidiomycota(1.0000)	-	-	Cystofilobasidium (99.4%)	Cystofilobasidium (99.4%)		0	0	0	0	0	0	0	0	0	0	0	0	0	0	0	0	0	0	0	0	0	0	0	0	0	0	0	0	0	0	0	0	0	0	0	0	0	0	0	0	0	0	0
85	Ascomycota(1.0000)	Herpotrichiellaceae(0.1250)	-				0	0	0	0	20.7334	0	0	0	0	0	0	0	0	0	0	0	0	0	0	0	0	0	0	0	0	0	0	0	0	0	0	0	0	0	0	0	0	0	0	0	0	0	0
86	Basidiomycota(0.3300)	Filobasidiaceae(0.2940)	Filobasidium(0.1529)	Filobasidium (98.3%)	Filobasidium (99.4%)		0	21.1285	0	0	0	0	0	0	0	0	0	0	0	0	0	17.9332	0	0	0	0	12.6112	12.1701	0	0	0	0	0	0	0	0	0	0	21.5455	32.1862	0	56.291	16.0233	0	0	18.6757	0	0	0
88	Ascomycota(1.0000)	-	-				0	0	0	0	0	0	0	0	0	0	0	0	0	0	0	14.2045	0	0	0	0	0	0	0	0	0	0	0	0	16.1951	0	0	0	0	0	0	0	0	0	0	0	0	0	0
89	Ascomycota(0.8400)	Plectosphaerellaceae(0.7807)	Plectosphaerella(0.7339)	Plectosphaerella (98.8%)	Plectosphaerella (98.8%)		0	0	0	0	0	0	0	0	12.4227	0	0	0	33.5848	0	0	0	0	0	0	0	0	0	0	0	0	0	0	0	0	0	0	0	0	0	0	0	0	0	33.9147	0	0	0	0
90	Ascomycota(0.9500)	Hyaloscyphaceae(0.1853)	Tetrachaetum(0.0556)				0	0	0	0	0	0	0	0	0	0	0	0	0	0	0	0	0	0	0	0	0	17.5276	0	0	0	0	0	0	0	0	0	0	0	0	0	0	0	0	0	0	0	0	0
91	Ascomycota(1.0000)	Aspergillaceae(1.0000)	Penicillium(1.0000)				0	0	0	0	0	0	0	0	0	0	0	0	0	0	0	0	0	0	0	0	0	0	0	0	0	0	0	0	0	0	0	0	0	0	0	0	0	0	0	0	0	0	0
93	Basidiomycota(1.0000)	-	-				0	0	0	0	0	0	0	0	0	0	0	0	0	0	0	0	0	0	0	0	0	0	0	0	0	0	0	0	0	0	0	0	0	0	0	0	0	0	0	0	0	0	0
94	Basidiomycota(1.0000)	Piskurozymaceae(1.0000)	Solicoccozyma(1.0000)				0	0	0	0	0	0	0	0	0	0	0	0	0	0	0	0	0	0	0	0	0	0	0	0	0	0	0	0	0	0	0	0	0	0	0	0	0	0	0	0	0	0	0
95	Basidiomycota(1.0000)	-	-	Duportella (90.1%)	Peniophora (100%)		0	0	0	0	0	0	0	0	0	0	12.0553	0	0	29.9355	0	0	0	0	0	0	0	0	0	0	0	0	0	0	0	0	0	0	0	0	0	0	0	0	0	0	0	0	0
97	Basidiomycota(1.0000)	Fomitopsidaceae(1.0000)	Antrodia(1.0000)				0	0	0	0	0	0	0	0	0	0	0	0	0	0	0	0	0	0	0	0	0	0	0	0	0	0	0	0	0	0	0	0	0	0	0	0	0	0	0	0	0	0	0
98	Basidiomycota(1.0000)	Malasseziaceae(1.0000)	Malassezia(1.0000)	Malassezia (100%)	Malassezia (100%)		0	0	0	0	0	0	0	0	0	0	0	0	0	0	0	0	0	0	0	0	0	0	0	0	0	0	0	0	0	0	0	0	0	0	0	0	0	0	0	0	0	0	0
99	Basidiomycota(1.0000)	Sporidiobolaceae(1.0000)	Sporobolomyces(1.0000)				28.3825	0	88.2325	0	37.2401	0	0	0	24.3614	0	0	0	0	0	0	0	0	0	0	0	0	0	0	0	18.2962	34.2588	0	11.8218	0	13.4231	0	0	0	0	0	23.7759	0	0	0	0	0	0	16.5691
100	Basidiomycota(1.0000)	-	-				0	0	0	0	0	0	0	0	0	0	0	0	0	0	0	0	0	0	0	0	0	0	0	0	0	0	0	0	0	0	0	0	0	0	0	0	0	0	0	0	0	0	0
101	Basidiomycota(0.9900)	Mrakiaceae(1.0000)	Tausonia(1.0000)				0	0	0	0	0	0	0	0	0	0	0	0	0	0	0	0	0	0	0	0	0	0	0	0	0	0	0	0	0	0	0	0	0	0	0	0	0	0	0	0	0	0	0
103	Ascomycota(1.0000)	-	-	Fusarium (94.4%)	Fusarium (94.4%)		0	15.1261	0	0	10.6808	0	0	0	0	0	25.5072	0	11.0087	0	0	0	0	0	0	171.274	14.8679	0	0	0	0	19.0327	0	0	0	0	16.093	0	0	0	0	0	0	0	0	0	0	0	0
104	Basidiomycota(1.0000)	Polyporaceae(1.0000)	-	Polyporaceae (100%)	Polyporus (100%)		0	0	0	0	0	0	0	0	0	0	0	0	0	0	0	0	0	0	0	0	0	0	0	0	0	0	0	0	0	0	0	0	0	0	0	0	0	0	0	0	0	0	0
105	Basidiomycota(1.0000)	Phanerochaetaceae(1.0000)	Phlebiopsis(1.0000)				0	0	0	0	0	0	0	0	0	0	0	0	0	0	0	0	0	0	0	0	0	0	0	0	0	0	0	0	0	0	0	0	0	0	0	0	0	0	0	0	0	0	0
106	Basidiomycota(1.0000)	Tricholomataceae(1.0000)	Baeospora(1.0000)				0	0	0	0	0	0	0	0	0	0	0	0	0	50.3226	0	0	0	0	0	0	0	0	0	0	0	0	0	0	0	0	0	0	0	0	0	0	0	0	0	0	0	0	0
108	Basidiomycota(1.0000)	-	-				0	0	0	0	0	0	0	0	0	0	0	0	0	0	0	0	0	0	0	0	0	0	0	0	0	0	0	0	0	0	0	0	0	0	0	0	0	0	0	0	0	0	0
109	Basidiomycota(1.0000)	Schizoporaceae(1.0000)	Xylodon(1.0000)	Xylodon (94.1%)	Xylodon (100%)		0	0	0	0	0	0	0	0	0	0	0	0	0	0	0	0	0	0	0	0	0	0	0	0	0	0	0	0	0	0	0	0	16.231	0	0	0	0	0	0	0	0	0	0
110	Basidiomycota(1.0000)	Schizoporaceae(1.0000)	Hyphodontia(1.0000)	Hyphodontia (84.7%)	Hyphodontia (100%)		0	0	0	0	0	0	0	0	0	0	0	0	0	0	0	0	0	0	0	0	0	0	0	0	0	0	0	0	0	0	0	0	0	0	0	0	0	0	0	0	0	0	0
111	Basidiomycota(1.0000)	-	-				0	10.084	0	0	0	0	0	0	0	0	0	0	0	0	0	0	0	36.9013	0	0	0	0	0	0	0	0	0	0	0	0	0	0	0	0	0	0	0	0	0	0	0	0	0
112	Ascomycota(1.0000)	Hypocreales_fam_Incertae_sedis(0.0200)	Acremonium(0.0200)	Acremonium (100%)	Acremonium (100%)		0	0	0	0	0	0	0	0	0	0	0	0	0	0	0	0	0	0	0	0	0	0	0	0	0	0	0	0	0	0	0	0	0	0	0	0	0	0	0	0	0	0	0
113	Ascomycota(1.0000)	Saccharomycetales_fam_Incertae_sedis(1.0000)	Candida(1.0000)				0	0	0	0	0	0	0	0	0	0	0	0	0	0	0	0	0	0	0	0	0	0	0	0	0	0	0	0	0	0	0	0	57.1675	0	0	0	0	0	0	0	0	0	0
116	Ascomycota(1.0000)	Debaryomycetaceae(0.8700)	Meyerozyma(0.7569)	Meyerozyma (100%)	Meyerozyma (100%)		0	0	0	0	0	0	0	0	0	0	0	0	0	0	0	0	0	0	0	0	0	0	0	0	0	0	0	0	0	0	0	0	0	0	0	0	0	0	0	0	0	0	0
118	Ascomycota(1.0000)	Pleosporaceae(1.0000)	Stemphylium(0.6800)				0	0	0	0	0	0	0	0	0	0	0	0	0	0	0	0	0	0	0	0	0	0	0	0	0	0	0	0	0	0	0	0	0	0	0	0	0	0	0	0	0	0	0
119	Ascomycota(0.8400)	Hypocreales_fam_Incertae_sedis(0.0535)	Acremonium(0.0182)	Gibellulopsis (98.8%)	Gibellulopsis (98.8%)		0	0	0	0	0	13.9801	30.3764	22.6941	28.9325	10.361	150.544	0	0	0	0	0	0	0	0	0	0	0	0	11.7604	0	0	0	0	0	0	0	0	0	14.6761	0	0	0	0	0	0	0	0	0
120	Basidiomycota(1.0000)	Malasseziaceae(1.0000)	Malassezia(1.0000)	Malassezia (100%)	Malassezia (100%)		0	0	0	0	0	0	0	0	0	0	0	0	0	0	0	0	0	0	0	0	0	18.3875	0	0	0	0	0	0	0	0	0	0	0	0	0	0	0	0	0	0	0	0	0
121	Basidiomycota(1.0000)	Microstromataceae(1.0000)	Microstroma(1.0000)				0	0	0	0	0	0	0	0	0	0	0	0	0	0	0	0	0	0	0	0	0	0	0	0	0	0	0	0	0	0	0	0	0	0	0	0	0	0	10.5512	0	0	0	0
122	Basidiomycota(1.0000)	Mrakiaceae(1.0000)	Itersonilia(1.0000)	Itersonilia (99.4%)	Itersonilia (100%)		0	0	0	0	0	12.1796	0	0	0	0	0	0	0	0	0	0	0	0	0	0	0	0	0	10.2903	0	0	0	0	0	0	0	0	0	0	0	0	0	0	0	0	0	0	0
123	Ascomycota(1.0000)	Saccharomycetales_fam_Incertae_sedis(1.0000)	Candida(1.0000)				0	0	0	0	0	0	0	0	0	0	0	0	0	0	0	0	0	0	0	0	0	0	0	0	0	0	0	0	0	0	0	0	0	0	0	0	0	0	0	0	0	24.1587	0
124	Ascomycota(1.0000)	Trichomeriaceae(0.0100)	Knufia(0.0100)				0	0	0	0	0	0	0	0	0	0	0	0	0	0	0	0	0	0	0	0	0	0	0	0	0	0	0	0	0	0	0	0	0	0	0	0	0	0	0	0	0	0	0
125	Ascomycota(1.0000)	Periconiaceae(1.0000)	Periconia(1.0000)				0	0	0	0	0	0	0	0	0	0	0	0	0	0	0	11.7188	0	0	0	0	0	0	0	0	0	0	0	54.2537	0	0	0	0	0	0	0	0	0	0	0	0	0	0	0
127	Basidiomycota(1.0000)	Melampsoraceae(1.0000)	Melampsora(1.0000)	Melampsora (97.1%)	Melampsora (100%)		0	12.9652	0	0	0	0	0	0	0	0	0	0	0	0	0	0	0	0	0	0	0	0	0	0	0	0	0	0	0	0	0	0	0	0	0	0	0	0	12.9199	0	0	0	19.0607
129	Basidiomycota(1.0000)	Malasseziaceae(1.0000)	Malassezia(1.0000)				0	0	0	0	0	0	0	0	0	0	0	0	0	0	0	0	0	0	0	0	0	0	0	0	0	0	0	0	0	0	0	0	0	0	0	0	0	0	0	0	0	0	0
130	Basidiomycota(1.0000)	Polyporaceae(0.1500)	Trametes(0.1400)				0	0	0	0	0	0	0	0	0	0	0	0	0	0	0	0	0	0	0	0	0	0	0	0	0	0	0	0	0	0	0	0	0	0	0	0	0	0	0	0	0	0	0
131	Basidiomycota(0.7800)	Filobasidiaceae(0.8145)	Naganishia(0.7738)	Naganishia (100%)	Naganishia (100%)		0	0	0	0	0	0	0	0	0	0	0	0	0	0	0	0	0	0	0	0	19.6469	0	0	0	0	0	0	0	0	33.7508	0	0	0	0	0	0	0	0	0	0	0	0	0
132	Basidiomycota(1.0000)	Peniophoraceae(1.0000)	Peniophora(1.0000)				0	0	0	0	0	0	0	0	0	0	0	15.7659	0	0	0	0	0	0	0	0	0	0	0	0	0	0	0	0	0	0	0	0	0	0	0	0	0	0	0	0	0	0	0
133	Basidiomycota(0.9900)	Sporidiobolaceae(0.5220)	Rhodotorula(0.4437)	Rhodotorula (98.8%)	Rhodotorula (100%)		0	0	0	0	0	0	0	0	0	0	0	0	0	10.5806	0	0	0	0	0	0	0	0	0	0	0	0	0	0	0	0	0	0	0	0	0	0	0	0	0	0	0	0	0
134	Basidiomycota(1.0000)	Schizoporaceae(1.0000)	Hyphodontia(1.0000)				0	0	0	0	0	0	0	0	0	0	0	0	0	0	0	0	0	0	0	0	0	0	0	0	0	0	0	0	0	0	0	0	0	0	0	0	0	0	0	0	0	0	0
135	Basidiomycota(0.9900)	Sporidiobolaceae(0.9606)	Rhodotorula(0.9510)	Rhodotorula (98.8%)	Rhodotorula (100%)		0	0	0	0	0	0	0	0	0	0	0	0	0	0	0	0	0	0	0	0	0	0	0	0	0	0	0	0	0	0	0	0	0	0	0	0	0	0	0	0	0	0	0
137	Basidiomycota(1.0000)	Fomitopsidaceae(1.0000)	Piptoporus(1.0000)				0	0	0	0	0	0	0	0	0	0	0	0	0	0	0	0	0	0	0	0	0	0	0	0	0	0	0	0	0	0	0	0	0	0	0	0	0	0	0	0	0	0	0
138	Basidiomycota(1.0000)	-	-				0	0	0	0	0	0	0	0	0	0	0	12.9337	0	0	0	0	0	0	0	0	0	0	0	0	0	0	0	0	0	0	0	0	0	0	0	0	0	0	0	0	0	0	0
140	Ascomycota(0.9900)	Orbiliaceae(0.9606)	Gamsylella(0.5187)				0	0	0	0	0	0	0	0	0	0	0	0	0	0	0	0	0	0	0	0	0	0	0	0	0	0	0	0	0	0	0	0	0	0	0	0	0	0	0	0	0	0	0
141	Basidiomycota(1.0000)	-	-	Heterobasidion (90.5%)	Heterobasidion (100%)		0	0	0	0	0	0	0	0	0	0	0	0	0	0	0	0	0	0	0	0	0	0	0	0	0	0	0	0	0	0	0	0	0	0	0	0	0	0	0	0	0	0	0
142	Basidiomycota(1.0000)	Ustilaginaceae(1.0000)	Anthracocystis(1.0000)	Anthracocystis (100%)	Anthracocystis (100%)		0	0	0	0	0	0	0	0	0	0	0	0	0	0	0	0	0	0	0	0	0	0	0	0	0	0	0	0	0	0	0	0	0	0	0	0	0	0	0	0	0	0	0
143	Ascomycota(1.0000)	Valsaceae(1.0000)	Cytospora(0.2500)				0	0	0	0	0	0	0	0	0	0	17.7889	0	0	0	0	0	0	0	0	0	0	0	0	0	0	0	0	0	0	0	0	0	0	0	0	0	0	0	0	0	0	0	0
144	Mucoromycota(1.0000)	Mucoraceae(1.0000)	Mucor(1.0000)	Mucor (98.8%)	Mucor (100%)		0	0	0	0	0	0	0	0	0	36.9724	0	0	22.1291	0	0	0	0	0	0	0	0	0	0	0	0	0	0	0	0	0	0	0	0	0	0	0	0	0	0	0	0	0	0
145	Basidiomycota(1.0000)	Symmetrosporaceae(0.5120)	Symmetrospora(0.4096)				15.4312	0	0	0	0	0	0	0	0	0	0	0	0	0	0	0	0	0	0	0	0	0	0	0	25.0849	0	0	0	0	0	0	0	0	15.7895	10.0773	0	14.8063	0	26.2705	0	0	0	0
146	Ascomycota(0.9600)	Pseudeurotiaceae(0.8493)	Pseudogymnoascus(0.8154)				0	0	0	0	0	0	0	0	0	0	0	0	0	0	0	0	0	0	0	0	0	0	0	0	0	0	0	0	0	0	0	0	0	0	0	0	0	0	0	0	0	0	0
147	Ascomycota(0.9600)	-	-				0	0	0	0	0	0	0	0	0	0	0	0	0	0	0	0	0	0	0	0	0	0	0	0	0	0	0	0	0	0	0	0	0	0	0	0	0	0	0	0	0	0	0
148	Basidiomycota(0.7200)	Kondoaceae(0.0677)	Kondoa(0.0345)				0	0	0	0	0	0	0	0	0	0	0	0	0	0	0	0	0	0	0	0	0	19.8426	0	0	0	0	0	0	0	0	0	0	0	0	0	0	0	0	0	0	0	0	0
149	Ascomycota(1.0000)	Cladosporiaceae(1.0000)	Cladosporium(1.0000)				0	0	0	0	0	0	0	0	0	0	0	0	0	0	0	0	0	0	0	0	0	0	0	0	0	0	0	0	0	0	0	0	0	0	0	0	0	0	0	0	0	0	0
152	Basidiomycota(1.0000)	Tricholomataceae(1.0000)	Mycena(1.0000)				0	0	0	0	0	0	0	0	0	0	0	0	0	0	0	0	0	0	0	0	0	0	0	0	0	0	0	0	0	0	0	0	0	0	0	0	0	0	0	0	0	0	0
153	Ascomycota(1.0000)	Saccharomycetales_fam_Incertae_sedis(1.0000)	Candida(1.0000)				0	0	0	0	0	0	0	0	0	0	0	0	0	0	0	0	0	0	0	0	0	0	0	0	0	0	0	0	0	0	0	0	0	0	0	0	0	0	0	0	0	0	0
154	Basidiomycota(1.0000)	Melampsoraceae(1.0000)	Melampsora(1.0000)				0	0	0	0	0	0	0	0	0	0	0	0	0	0	0	0	0	0	0	0	0	0	0	0	0	0	0	0	0	0	0	0	0	0	0	0	0	0	0	0	0	0	0
155	Ascomycota(1.0000)	-	-				0	0	0	0	0	0	0	0	0	0	0	0	0	0	0	0	0	0	0	0	0	0	0	0	0	0	0	0	0	0	0	0	0	0	0	0	0	0	0	0	0	0	0
157	Ascomycota(1.0000)	Trichomonascaceae(1.0000)					0	0	0	0	0	0	0	0	0	0	0	0	0	0	0	0	0	0	0	0	0	0	0	0	0	0	0	0	0	0	0	0	0	0	0	0	0	0	0	0	0	0	0
158	Basidiomycota(0.9800)	Ustilaginaceae(0.9606)	Moesziomyces(0.9510)				0	0	0	0	0	0	0	0	0	0	0	0	0	0	0	0	0	0	0	0	0	0	0	0	0	0	0	0	0	0	0	0	0	0	0	0	0	0	0	0	0	0	0
159	Basidiomycota(0.2800)	-	-				0	0	0	0	0	0	0	0	0	0	0	0	0	0	0	0	0	0	0	0	0	0	0	0	0	0	0	0	0	0	0	0	0	0	0	0	0	0	0	0	0	0	0
161	Basidiomycota(1.0000)	Vuilleminiaceae(1.0000)	Vuilleminia(1.0000)				0	0	0	0	0	0	0	0	0	0	0	0	0	12.129	0	0	0	0	0	0	0	0	0	0	0	0	0	0	0	0	0	0	0	0	0	0	0	0	0	0	0	0	0
162	Basidiomycota(1.0000)	Fomitopsidaceae(1.0000)	Postia(1.0000)				0	0	0	0	0	0	0	0	0	0	0	0	0	0	0	0	0	0	0	0	0	0	0	0	0	0	0	0	0	0	0	0	0	0	0	0	0	0	0	0	0	0	0
164	Basidiomycota(1.0000)	Cystobasidiaceae(0.9221)	Cystobasidium(0.8944)				0	0	0	0	0	0	0	0	0	0	0	0	0	0	0	0	0	0	0	0	0	21.3638	0	0	0	0	0	0	0	0	0	0	0	0	0	0	0	0	0	0	0	0	0
165	Basidiomycota(1.0000)	Omphalotaceae(1.0000)	Gymnopus(1.0000)				0	0	0	0	0	0	0	0	0	0	0	0	0	0	0	0	0	0	0	0	0	0	0	0	0	0	0	0	0	0	0	0	19.9655	0	0	0	0	0	0	0	0	0	0
166	Ascomycota(0.9300)	Phaeosphaeriaceae(0.4689)	Neosetophoma(0.3845)				0	16.8067	0	0	0	0	0	0	0	0	0	0	0	0	0	0	0	0	0	0	0	0	0	0	0	0	0	0	0	0	0	0	0	0	0	0	0	0	0	0	0	0	0
167	Basidiomycota(1.0000)	Malasseziaceae(1.0000)	Malassezia(1.0000)				0	0	0	0	0	0	0	0	0	0	0	0	0	0	0	0	0	0	0	0	0	0	0	0	0	0	0	0	0	0	0	0	0	0	0	0	0	0	0	0	0	0	0
168	Ascomycota(1.0000)	Erysiphaceae(1.0000)	Blumeria(1.0000)				0	0	0	0	0	0	0	0	0	0	0	0	0	0	0	0	0	0	0	0	0	0	0	0	0	0	0	0	0	0	0	0	0	0	0	0	0	0	0	0	0	0	0
169	Ascomycota(1.0000)	Dipodascaceae(0.8500)	Yarrowia(0.7225)				0	0	0	0	0	0	0	0	0	0	0	0	0	0	0	0	0	0	0	0	0	0	0	0	0	0	0	0	0	0	0	0	0	0	0	0	0	0	0	0	0	0	0
171	Ascomycota(1.0000)	Physciaceae(1.0000)	Physcia(1.0000)	No significant similarity found	Physcia (100%)		0	0	0	0	0	0	0	0	0	0	0	0	0	0	0	0	0	0	0	0	0	0	0	0	0	0	0	0	0	0	0	12.2023	0	0	0	0	0	0	0	0	0	0	0
172	Ascomycota(1.0000)	Taphrinaceae(1.0000)	Taphrina(1.0000)	Taphrina (99.4%)	Taphrina (99.4%)		0	0	0	0	0	0	0	0	0	0	14.4075	0	0	0	0	0	0	0	0	0	0	0	0	0	0	0	0	0	0	0	0	0	0	0	0	0	0	0	0	0	0	0	0
173	Ascomycota(0.9900)	Didymellaceae(1.0000)	Neoascochyta(0.9500)				16.6713	0	0	0	0	0	0	0	0	0	0	0	18.2733	0	0	0	137.608	0	0	0	0	0	0	0	0	14.1066	0	0	0	12.351	0	0	0	0	0	0	0	0	0	50.0283	0	0	0
174	Basidiomycota(1.0000)	Stereaceae(1.0000)	Stereum(1.0000)				0	0	0	0	0	0	0	0	0	0	0	0	0	0	0	0	0	0	0	0	0	0	0	0	0	0	0	0	0	0	0	0	0	0	0	0	0	0	0	0	0	0	0
175	Basidiomycota(1.0000)	Trechisporales_fam_Incertae_sedis(1.0000)	Sistotremastrum(1.0000)				0	0	0	0	0	0	0	0	0	0	0	0	0	0	0	0	0	0	0	0	0	0	0	0	0	0	0	0	0	0	0	0	0	0	0	0	0	0	0	0	0	0	0
176	Basidiomycota(1.0000)	Omphalotaceae(1.0000)	Gymnopus(1.0000)				0	0	0	0	0	0	0	0	0	0	0	0	0	0	0	0	0	0	0	0	0	0	0	0	0	0	0	0	0	0	0	0	0	0	0	0	0	0	0	0	0	0	0
177	Ascomycota(1.0000)	Didymellaceae(0.9703)	Endophoma(0.9412)	Endophoma (99.4%)	Pleosporales (99.4%)		0	0	0	0	0	0	0	0	0	0	0	0	0	0	0	0	0	0	0	0	0	0	0	0	0	0	0	0	0	0	0	0	0	0	0	0	0	0	0	0	0	0	0
179	Mucoromycota(1.0000)	Umbelopsidaceae(1.0000)	Umbelopsis(1.0000)				0	0	0	0	0	0	0	0	0	0	0	0	0	0	0	0	0	0	0	0	0	0	0	0	0	0	0	0	0	0	0	0	0	0	0	0	0	0	0	0	0	0	0
180	Basidiomycota(1.0000)	Trechisporales_fam_Incertae_sedis(1.0000)	Sistotremastrum(1.0000)				0	0	0	0	0	0	0	0	0	0	0	0	0	0	0	0	0	69.8925	0	0	0	0	0	0	0	0	0	0	0	0	0	0	0	0	0	0	0	0	0	0	0	0	0
181	Basidiomycota(1.0000)	Cystofilobasidiaceae(1.0000)	Cystofilobasidium(1.0000)	Cystofilobasidium (94.1%)	Cystofilobasidium (100%)		0	0	0	0	0	0	0	0	0	0	0	0	0	0	0	0	0	0	0	0	0	0	0	10.1678	0	0	0	0	0	0	0	75.566	0	0	0	0	10.6146	346.937	0	0	0	0	0
182	Ascomycota(0.9700)	Nectriaceae(0.8493)	Fusarium(0.6795)	Fusarium (99.4%)	Fusarium (99.4%)		0	0	0	0	0	0	0	0	0	0	0	0	0	0	0	0	255.788	62.5611	0	15.625	230.187	0	0	0	0	0	0	0	0	0	0	0	0	0	0	0	0	0	0	0	0	0	0
183	Basidiomycota(1.0000)	-	-				0	0	0	0	0	0	0	0	0	0	0	0	0	0	0	0	0	0	0	0	0	0	0	0	0	0	0	0	0	0	0	0	0	0	0	0	0	0	0	0	0	0	0
184	Ascomycota(1.0000)	Phaeosphaeriaceae(1.0000)	Phaeosphaeria(1.0000)				0	0	0	0	0	0	0	0	0	0	11.0262	0	0	0	0	0	0	0	0	0	0	0	0	0	0	0	0	0	0	0	37.576	0	0	0	0	0	0	0	0	0	0	0	0
185	Ascomycota(1.0000)	-	-				0	0	0	0	0	0	0	0	0	0	0	0	0	0	85.8331	0	0	0	0	0	0	0	0	0	0	0	0	0	0	0	0	0	0	0	0	0	0	0	0	0	0	0	0
186	Ascomycota(1.0000)	Phaffomycetaceae(1.0000)	Cyberlindnera(1.0000)	Cyberlindnera (95.2%)	Cyberlindnera (99.4%)		0	0	0	0	0	0	0	0	0	0	0	0	0	0	0	0	0	0	0	0	0	0	0	0	0	0	0	0	0	0	0	0	0	0	0	0	0	0	0	0	0	0	0
187	Basidiomycota(1.0000)	Filobasidiaceae(1.0000)	Filobasidium(1.0000)				0	0	0	0	0	0	0	0	0	0	0	0	0	0	0	31.9602	0	0	82.7346	0	0	0	0	0	0	0	0	0	0	0	0	0	0	0	0	0	0	0	30.9001	0	0	0	0
188	Ascomycota(1.0000)	Hyaloscyphaceae(0.3400)	Calycina(0.3200)				0	0	0	0	0	0	0	0	0	0	0	0	0	0	0	0	0	0	0	0	0	0	0	0	0	0	0	0	0	0	0	0	0	0	0	0	0	0	0	0	0	0	0
189	Basidiomycota(1.0000)	Atheliaceae(1.0000)	Athelia(1.0000)				0	0	0	0	0	0	0	0	0	0	0	0	0	0	0	0	0	0	0	0	0	0	0	0	0	0	0	0	0	0	0	0	0	0	0	0	0	0	0	0	0	0	0
191	Basidiomycota(1.0000)	Bulleribasidiaceae(1.0000)	Vishniacozyma(1.0000)				0	0	0	0	0	0	0	0	0	0	0	0	0	0	0	0	0	0	0	0	0	0	0	0	0	0	0	0	0	0	0	0	0	14.9798	0	0	13.2513	0	13.7812	0	0	0	0
192	Ascomycota(1.0000)	Pleosporaceae(1.0000)	Pyrenophora(1.0000)				0	0	0	0	0	0	0	0	0	0	0	0	0	0	0	0	0	0	0	0	0	0	0	0	0	0	0	0	0	0	0	0	0	0	0	0	0	0	0	0	0	0	0
193	Ascomycota(1.0000)	Hypocreales_fam_Incertae_sedis(0.3164)	Sarocladium(0.1740)				0	0	0	0	0	0	0	0	0	0	0	0	0	0	0	0	0	0	0	0	0	0	0	0	0	0	0	0	0	0	0	0	0	0	0	0	0	0	0	0	0	0	0
194	Basidiomycota(1.0000)	Fomitopsidaceae(1.0000)	Postia(0.9900)	Postia (100%)	Postia (100%)		0	0	0	0	0	0	0	0	0	0	0	0	0	0	0	0	0	0	0	0	0	0	0	0	0	0	0	0	0	0	0	0	0	0	0	0	0	0	0	0	0	0	0
195	Basidiomycota(1.0000)	Malasseziaceae(1.0000)	Malassezia(1.0000)				0	0	0	0	0	0	0	0	0	0	0	0	0	0	0	0	0	0	0	0	0	0	0	0	0	0	0	0	0	0	0	0	0	0	0	0	0	0	0	0	0	0	0
198	Basidiomycota(1.0000)	Polyporaceae(1.0000)	Coriolopsis(0.9300)				0	0	0	0	0	0	0	0	0	0	0	0	0	0	0	0	0	0	0	0	0	45.2411	0	0	0	0	0	0	0	0	0	0	0	0	0	0	0	0	0	0	0	0	0
199	Basidiomycota(1.0000)	Bulleribasidiaceae(0.5100)	Vishniacozyma(0.2601)				0	0	0	0	0	0	0	0	11.5085	0	0	0	0	0	0	0	0	0	0	0	16.0627	0	0	0	0	0	0	0	0	0	0	0	0	0	0	0	0	0	0	0	0	0	0
200	Basidiomycota(1.0000)	Bulleribasidiaceae(1.0000)	Dioszegia(1.0000)	Dioszegia (99.3%)	Dioszegia (99.3%)		0	0	0	0	0	0	0	0	0	0	0	0	0	18.3226	0	0	0	0	0	0	0	0	0	0	0	0	0	0	0	0	0	0	0	0	0	0	0	0	0	0	0	0	0
201	Ascomycota(1.0000)	Coniochaetaceae(0.9500)	Coniochaeta(0.9025)				0	0	0	0	0	0	0	0	0	0	0	0	0	0	0	0	0	0	0	0	0	0	0	0	0	0	0	0	0	0	0	0	0	0	0	0	0	0	0	0	0	0	0
202	Ascomycota(1.0000)	Saccharomycetales_fam_Incertae_sedis(1.0000)	Candida(1.0000)				0	0	0	0	0	0	0	0	0	0	0	0	0	0	0	0	0	0	0	0	0	0	0	0	0	0	0	0	0	0	0	0	0	0	0	0	0	0	0	0	0	0	0
203	Basidiomycota(1.0000)	Psathyrellaceae(1.0000)	Psathyrella(1.0000)				0	0	0	0	0	0	0	0	0	0	0	0	0	0	0	0	0	0	0	0	0	0	0	0	0	0	0	0	0	0	0	0	0	0	0	0	0	0	0	0	0	0	0
205	Basidiomycota(0.7300)	Filobasidiaceae(0.7474)	Filobasidium(0.6128)				0	0	30.2832	0	0	0	0	0	0	0	0	0	0	0	0	0	0	0	0	0	0	0	0	0	0	0	0	0	0	0	0	0	0	0	0	0	0	0	0	0	0	0	0
207	Ascomycota(1.0000)	Cordycipitaceae(1.0000)	Beauveria(1.0000)	Beauveria (100%)	Beauveria (100%)		0	0	14.3004	0	0	0	0	0	0	0	0	0	0	0	0	0	0	0	0	0	0	0	0	0	0	0	0	0	0	0	0	0	0	0	0	0	0	0	0	0	0	0	0
208	Ascomycota(1.0000)	Aspergillaceae(0.3895)	Aspergillus(0.2376)	Aspergillus (99.4%)	Aspergillus (99.4%)		0	0	0	0	0	0	0	0	0	0	0	0	0	0	0	0	0	0	0	0	0	0	0	0	222.121	0	0	0	0	0	0	0	0	0	0	0	0	0	0	0	0	0	0
209	Ascomycota(1.0000)	Diatrypaceae(1.0000)	Anthostoma(1.0000)				0	0	0	0	0	0	0	0	0	0	0	0	0	0	0	0	0	0	0	0	0	0	0	0	0	0	0	0	0	0	0	0	0	0	0	0	0	0	0	0	0	0	0
210	Basidiomycota(1.0000)	Urocystidaceae(1.0000)	Urocystis(1.0000)				0	0	0	0	0	0	0	0	0	0	0	0	0	0	0	0	0	0	0	0	0	0	0	0	0	0	0	0	0	0	0	0	0	32.5911	0	0	0	0	11.6279	0	0	0	0
211	Basidiomycota(1.0000)	Meruliaceae(1.0000)	Merulius(0.8700)				0	0	0	0	0	0	0	0	0	0	0	0	0	0	0	0	0	0	0	0	0	0	0	0	0	0	0	0	0	0	0	0	12.4964	0	0	0	0	0	0	0	0	0	0
213	Ascomycota(1.0000)	Aspergillaceae(1.0000)	Aspergillus(1.0000)				0	0	0	0	0	0	0	0	0	0	0	0	0	0	0	0	0	0	0	0	0	0	0	0	0	0	0	0	0	0	0	0	0	0	0	0	0	0	0	0	0	0	0
214	Basidiomycota(0.0400)	Piskurozymaceae(0.0400)	Solicoccozyma(0.0400)				0	0	0	0	0	0	0	0	0	0	0	0	0	0	0	37.1094	0	0	0	0	0	0	0	0	0	0	0	0	0	0	0	0	0	0	0	0	0	0	0	0	0	0	0
215	Ascomycota(1.0000)	Phaeosphaeriaceae(1.0000)	Leptospora(1.0000)				0	0	0	0	0	0	0	0	0	0	0	0	0	0	0	0	0	0	0	0	0	0	0	0	0	0	0	0	0	0	0	0	0	0	0	0	0	0	0	0	0	0	0
216	Ascomycota(1.0000)	Chaetothyriaceae(1.0000)	Ceramothyrium(1.0000)				0	0	0	0	0	0	0	0	0	0	0	0	0	0	0	0	0	0	0	0	0	0	0	0	0	0	0	0	0	0	0	0	0	0	0	0	0	0	0	0	0	0	0
217	Ascomycota(0.9000)	Helotiaceae(0.2800)	Fontanospora(0.2500)				0	0	0	0	0	0	0	0	0	0	0	0	0	0	0	0	0	0	0	0	0	0	0	0	0	0	0	0	0	0	0	0	0	0	0	0	0	0	0	0	0	0	0
218	Basidiomycota(1.0000)	-	-				0	0	0	0	0	0	0	0	0	0	0	0	0	0	0	0	0	0	0	0	0	0	0	0	0	0	0	0	0	0	0	0	0	0	0	0	0	0	0	0	0	0	0
219	Basidiomycota(1.0000)	Corticiaceae(0.9900)	-				0	0	0	0	0	0	0	0	0	0	0	0	0	0	0	0	0	0	0	0	0	0	0	0	0	0	0	0	0	0	0	0	0	0	0	0	0	0	0	0	0	0	0
220	Basidiomycota(1.0000)	Melampsoraceae(1.0000)	Melampsora(1.0000)				0	0	0	0	0	0	0	0	0	0	0	0	0	0	0	0	0	0	0	0	0	0	0	0	0	0	0	0	0	0	0	0	0	0	0	0	0	0	0	0	0	0	0
221	Basidiomycota(1.0000)	Physalacriaceae(1.0000)	Strobilurus(1.0000)				0	0	0	0	0	0	0	0	0	0	0	0	0	11.3548	0	0	0	0	0	0	0	0	0	0	0	0	0	0	0	0	0	0	0	0	0	0	0	0	0	0	0	0	0
222	Ascomycota(1.0000)	Vibrisseaceae(1.0000)	Phialocephala(1.0000)				0	0	0	0	0	0	0	0	0	0	0	0	0	0	0	0	0	0	0	0	0	0	0	0	0	32.2436	0	0	0	0	0	0	0	0	0	0	0	0	0	0	0	0	0
223	Basidiomycota(1.0000)	Bulleribasidiaceae(0.9500)	Vishniacozyma(0.9025)				0	0	0	0	0	0	0	0	0	0	0	0	0	0	0	0	0	0	0	0	0	0	0	0	0	0	0	0	0	0	0	0	0	0	0	0	0	0	0	0	0	0	0
225	Ascomycota(1.0000)	Aspergillaceae(1.0000)	-				0	0	0	0	0	0	0	0	0	0	0	0	0	0	0	0	0	0	0	0	0	0	0	0	0	0	0	0	0	0	0	0	0	0	0	0	0	0	0	0	0	0	0
228	Ascomycota(1.0000)	-	-				0	0	0	0	0	0	0	0	0	0	0	0	0	0	0	0	0	0	0	0	0	0	0	0	0	0	0	0	0	0	0	0	0	0	0	0	0	0	0	0	0	0	0
229	Basidiomycota(1.0000)	Buckleyzymaceae(1.0000)	Buckleyzyma(1.0000)				0	0	0	16.4425	0	0	0	0	20.5969	0	0	0	0	0	0	0	0	0	0	0	0	0	0	0	0	0	0	0	0	0	0	0	0	0	0	0	0	0	0	0	0	0	0
230	Basidiomycota(1.0000)	Cystobasidiaceae(1.0000)	Cystobasidium(0.9700)	Cystobasidium (99.4%)	Cystobasidium (100%)		0	0	0	0	0	0	0	0	0	0	0	0	0	0	0	0	0	0	0	0	0	0	0	0	0	0	0	0	0	0	0	0	0	0	0	0	0	0	0	0	0	0	0
232	Basidiomycota(1.0000)	Tricholomataceae(0.9900)	Clitocybe(0.9504)				0	0	0	0	0	0	0	0	0	0	0	0	0	0	0	0	0	0	0	0	0	0	0	0	0	0	0	0	0	0	0	0	0	0	0	0	0	0	0	0	0	0	0
233	Ascomycota(1.0000)	Pezizaceae(1.0000)	Peziza(1.0000)				0	0	0	0	0	0	0	0	0	0	0	0	0	0	0	0	0	0	0	0	0	0	0	0	0	0	0	0	0	0	0	0	0	0	0	0	0	0	0	0	0	0	0
234	Ascomycota(1.0000)	Hypocreales_fam_Incertae_sedis(0.5200)	Sarocladium(0.2704)				0	0	0	0	0	0	0	0	0	0	14.187	0	0	0	12.536	0	0	0	0	0	0	0	0	0	0	0	0	0	0	0	0	0	0	0	0	0	0	0	0	0	0	0	0
236	Ascomycota(1.0000)	Dothideaceae(0.9900)	Endoconidioma(0.9801)				0	0	0	0	0	0	0	0	0	0	0	0	0	0	0	0	0	0	0	0	0	0	0	0	0	0	0	0	0	0	0	0	0	0	0	0	0	0	0	0	0	0	0
237	Basidiomycota(1.0000)	Lyophyllaceae(0.2500)	Calocybella(0.1900)				0	0	0	0	0	0	0	0	0	0	0	0	0	0	0	0	0	0	0	0	0	0	0	0	0	0	0	0	0	0	0	0	0	0	0	0	0	0	0	0	0	0	0
238	Ascomycota(1.0000)	Didymellaceae(1.0000)	Epicoccum(0.9900)				0	0	0	0	0	0	0	0	0	0	0	0	0	0	0	0	0	0	0	0	0	0	0	0	0	31.348	0	0	0	0	191.576	0	0	0	0	0	0	0	0	0	0	0	0
239	Basidiomycota(0.0500)	Erythrobasidiaceae(0.0865)	Erythrobasidium(0.0459)				0	0	0	0	0	0	0	0	0	0	0	0	0	0	0	0	0	0	0	0	0	10.715	0	0	0	0	0	0	0	0	0	0	0	0	0	0	0	0	0	0	0	0	0
240	Ascomycota(1.0000)	Hyaloscyphaceae(0.8151)	Cistella(0.6846)				0	0	0	0	0	0	0	0	0	0	0	0	0	0	0	0	0	0	0	0	0	0	0	0	0	0	0	0	0	0	0	0	0	0	0	0	0	0	0	0	0	0	0
241	Basidiomycota(1.0000)	Hyphodermataceae(1.0000)	Hyphoderma(1.0000)				0	0	0	0	0	0	0	0	0	0	0	0	0	0	0	0	0	0	0	0	0	0	0	0	0	0	0	0	0	0	0	0	0	0	0	0	0	0	0	0	0	0	0
243	Ascomycota(1.0000)	Taphrinaceae(1.0000)	Taphrina(1.0000)				0	0	0	0	0	0	0	0	0	0	0	0	0	0	0	0	0	0	0	0	0	0	0	0	0	0	0	0	0	0	0	0	0	0	0	0	0	0	0	0	0	0	0
245	Basidiomycota(0.3300)	Psathyrellaceae(0.2800)	Coprinopsis(0.2800)				0	0	0	0	0	0	0	0	0	0	0	0	0	0	0	0	0	0	0	0	0	0	0	0	0	0	0	0	0	0	0	0	0	0	0	0	0	0	0	0	0	0	0
246	Basidiomycota(1.0000)	Tricholomataceae(1.0000)	Panellus(1.0000)				0	0	0	0	0	0	0	0	0	0	0	0	0	0	0	0	0	0	0	0	0	0	0	0	0	0	0	0	0	0	0	0	0	0	0	0	0	0	0	0	0	0	0
247	Basidiomycota(0.9700)	Atheliaceae(0.3400)	-				0	0	0	0	0	0	0	0	0	0	0	0	0	0	0	0	0	0	0	0	0	0	0	0	0	0	0	0	0	0	0	0	0	0	0	0	0	0	0	0	0	0	0
249	Ascomycota(1.0000)	Dermateaceae(0.7000)	Cryptosporiopsis(0.2940)				0	0	0	0	0	0	0	0	0	0	0	0	0	0	0	0	0	0	0	0	0	0	0	0	0	0	0	0	0	0	0	0	0	0	0	0	0	0	0	0	0	0	0
250	Basidiomycota(1.0000)	Fomitopsidaceae(1.0000)	Antrodia(1.0000)				0	0	0	0	0	0	0	0	0	0	0	0	0	0	0	0	0	0	0	0	0	0	0	0	0	0	0	0	0	0	0	0	0	0	0	0	0	0	0	0	0	0	0
251	Ascomycota(1.0000)	Helotiales_fam_Incertae_sedis(0.4807)	Chalara(0.3557)				0	0	0	0	0	0	0	0	0	0	0	0	0	0	0	0	0	0	0	0	0	0	0	0	0	0	0	0	0	0	0	0	0	0	0	0	0	0	0	0	0	0	0
252	Ascomycota(1.0000)	Pseudeurotiaceae(0.1300)	Geomyces(0.1300)				0	0	0	0	0	0	0	0	0	0	0	0	0	0	0	0	0	0	0	0	0	0	0	0	0	0	0	0	0	0	0	0	0	0	0	0	0	0	0	0	0	0	0
253	Ascomycota(1.0000)	-	-				0	0	0	0	0	0	0	0	0	0	0	0	0	0	0	0	0	0	0	0	0	0	0	0	0	0	0	0	0	0	0	0	0	0	0	0	0	0	0	0	0	0	0
254	Ascomycota(1.0000)	Morchellaceae(1.0000)	Morchella(1.0000)				0	0	0	0	0	0	0	0	0	0	0	0	0	0	0	0	0	0	0	0	0	0	0	0	0	0	0	0	0	0	0	0	0	0	0	0	0	0	0	0	0	0	0
255	Basidiomycota(1.0000)	Physalacriaceae(0.8464)	Cylindrobasidium(0.7787)				0	0	0	0	0	0	0	0	0	0	0	0	0	0	0	0	0	0	0	0	0	0	0	0	0	0	0	0	0	0	0	0	0	0	0	0	0	0	0	0	0	0	0
258	Ascomycota(1.0000)	Hypocreaceae(0.9606)	Trichoderma(0.9510)				0	0	0	0	0	0	0	0	0	0	0	0	0	0	0	0	0	0	0	0	0	0	0	0	0	0	0	0	0	0	0	0	0	0	0	0	0	0	0	0	0	0	0
260	Basidiomycota(1.0000)	Fomitopsidaceae(1.0000)	-				0	0	0	0	0	0	0	0	0	0	0	0	0	0	0	0	0	0	0	0	0	0	0	0	0	0	0	0	0	0	0	0	0	0	0	0	0	0	0	0	0	0	0
261	Basidiomycota(1.0000)	Fomitopsidaceae(1.0000)	Dacryobolus(1.0000)				0	0	0	0	0	0	0	0	0	0	0	0	0	0	0	0	0	0	0	0	0	0	0	0	0	0	0	0	0	0	0	0	0	0	0	0	0	0	0	0	0	0	0
262	Ascomycota(1.0000)	Vibrisseaceae(0.0200)	Phialocephala(0.0200)	Phialocephala (93.9%)	Phialocephala (98.2%)		0	0	0	0	0	0	0	0	0	0	0	0	0	0	0	0	0	0	0	0	0	0	0	0	0	0	0	0	0	0	0	0	0	0	0	0	0	0	0	0	0	0	0
263	Ascomycota(1.0000)	Aspergillaceae(1.0000)	Penicillium(1.0000)				0	0	0	0	0	0	0	0	0	0	0	0	0	0	0	0	0	0	0	0	0	0	0	0	0	0	0	0	0	0	0	0	0	0	0	0	0	0	0	0	0	0	0
265	Basidiomycota(1.0000)	Phanerochaetaceae(0.9900)	Phanerochaete(0.9801)				0	0	0	0	0	0	0	0	0	0	0	0	0	0	0	0	0	0	0	0	0	0	0	0	0	0	0	0	0	0	0	0	0	0	0	0	0	0	0	0	0	0	0
266	Basidiomycota(1.0000)	Botryobasidiaceae(1.0000)	Botryobasidium(1.0000)				0	0	0	0	0	0	0	0	0	0	0	0	0	0	0	0	0	0	0	0	0	15.0804	0	0	0	0	0	0	0	0	0	0	0	0	0	0	0	0	0	0	0	0	0
267	Mucoromycota(1.0000)	Mucoraceae(1.0000)	Actinomucor(1.0000)				0	0	0	0	0	0	0	0	0	0	0	0	0	0	0	0	0	0	0	0	0	0	0	0	0	0	0	0	0	0	0	0	0	0	0	0	0	0	0	0	0	0	0
269	Ascomycota(0.9900)	Myxotrichaceae(1.0000)	Oidiodendron(1.0000)				0	0	0	0	0	0	0	0	0	0	0	0	0	0	0	0	0	0	0	0	0	0	0	0	0	0	0	0	0	0	0	0	0	0	0	0	0	0	0	0	0	0	0
270	Ascomycota(1.0000)	Pleosporaceae(1.0000)	Alternaria(1.0000)				0	0	0	0	0	0	0	0	0	0	0	0	0	0	0	0	0	0	0	0	0	0	0	0	0	0	0	0	0	0	0	0	0	0	0	0	0	0	0	0	0	0	0
271	Basidiomycota(0.9900)	Hydnodontaceae(0.9606)	Trechispora(0.9510)				0	0	0	0	0	0	0	0	0	0	0	0	0	0	0	0	0	0	0	0	0	0	0	0	0	0	0	0	0	0	0	0	0	0	0	0	0	0	0	0	0	0	0
272	Ascomycota(1.0000)	Aspergillaceae(1.0000)	Aspergillus(1.0000)				0	0	0	0	0	0	0	0	0	0	0	0	0	0	0	0	0	0	0	0	0	0	0	0	0	0	0	0	0	0	0	0	0	0	0	0	0	0	0	0	0	0	0
273	Ascomycota(1.0000)	-	-				0	0	0	0	0	0	0	0	0	0	0	0	0	0	0	0	0	0	0	0	0	0	0	0	0	0	0	0	0	0	0	0	0	0	0	0	0	0	0	35.2009	0	0	0
274	Basidiomycota(1.0000)	-	-				0	0	0	0	0	0	0	0	0	0	0	0	0	0	0	0	0	0	0	0	0	0	0	0	0	0	0	0	0	0	0	0	0	0	0	0	0	0	0	0	0	0	0
275	Ascomycota(0.2600)	Hyaloscyphaceae(0.2120)	Cistella(0.0912)				0	0	0	0	0	0	0	0	0	0	0	0	0	0	0	0	0	0	0	0	0	0	0	0	0	0	0	0	0	0	0	0	0	0	0	0	0	0	0	0	0	0	0
276	Ascomycota(1.0000)	Phaeosphaeriaceae(1.0000)	Parastagonospora(0.9800)				0	0	0	0	0	0	0	0	0	0	0	0	0	0	0	0	0	0	0	0	0	0	0	0	0	0	0	0	0	0	0	0	0	0	0	0	0	0	0	0	0	0	0
277	Ascomycota(0.9300)	Dermateaceae(0.1900)	Cryptosporiopsis(0.1700)				0	0	0	0	0	0	0	0	0	0	0	0	0	0	0	0	0	0	0	0	0	0	0	0	0	0	0	0	0	0	0	0	0	0	0	0	0	0	0	0	0	0	0
279	Mortierellomycota(0.9900)	Mortierellaceae(0.8493)	Mortierella(0.8154)				0	0	0	0	0	0	0	0	0	0	0	0	0	0	0	0	0	0	0	0	0	0	0	0	0	0	0	0	0	0	0	0	0	0	0	0	0	0	0	0	0	0	0
280	Ascomycota(1.0000)	Cladosporiaceae(1.0000)	Cladosporium(1.0000)				0	0	0	0	0	0	0	0	0	0	0	0	0	0	0	0	0	0	0	0	0	0	0	0	0	0	0	0	0	0	0	0	0	0	0	0	0	0	0	0	0	0	0
281	Ascomycota(1.0000)	Pleosporaceae(0.2529)	Alternaria(0.1542)				0	0	0	0	0	0	0	0	0	0	0	0	0	0	0	0	0	0	0	0	0	0	0	0	0	0	0	0	0	0	0	0	0	0	0	0	0	0	0	0	0	0	0
282	Ascomycota(1.0000)	-	-				0	0	0	0	0	0	0	0	0	0	0	0	0	0	0	0	0	0	0	0	0	0	0	0	0	0	0	0	0	0	0	0	0	0	0	0	0	0	0	0	0	0	0
283	Ascomycota(1.0000)	Myxotrichaceae(1.0000)	Oidiodendron(1.0000)				0	0	0	0	0	0	0	0	0	0	0	0	0	0	0	0	0	0	0	0	0	0	0	0	0	0	0	0	0	0	0	0	0	0	0	0	0	0	0	0	0	0	0
284	Ascomycota(1.0000)	Stachybotryaceae(1.0000)	Albifimbria(0.5200)				0	0	0	0	0	0	0	0	0	0	0	0	0	0	0	0	0	0	0	0	0	0	0	0	0	0	0	0	0	0	22.638	0	0	0	0	0	0	0	0	0	0	0	0
285	Ascomycota(1.0000)	Chaetomiaceae(1.0000)	Chaetomium(1.0000)				0	0	0	0	0	0	0	0	0	0	0	0	0	0	0	0	0	0	0	0	0	0	0	0	0	0	0	0	0	0	0	0	0	0	0	0	0	0	0	0	0	0	0
286	Ascomycota(1.0000)	Cordycipitaceae(1.0000)	Simplicillium(1.0000)				0	0	0	0	0	0	0	0	0	0	0	0	0	0	0	0	0	0	0	0	0	19.578	0	0	0	0	0	0	0	0	0	0	0	0	0	0	0	0	0	0	0	0	0
287	Basidiomycota(1.0000)	Schizoporaceae(1.0000)	Schizopora(1.0000)				0	0	0	0	0	0	0	0	0	0	0	0	0	0	0	0	0	0	0	0	0	0	0	0	0	0	0	0	0	0	0	0	0	0	0	0	0	0	0	0	0	0	0
291	Ascomycota(0.9400)	Aspergillaceae(0.6561)	Penicillium(0.5905)				0	0	0	0	0	0	0	0	0	0	0	0	0	0	0	0	0	0	0	0	0	0	0	0	0	0	0	0	0	0	0	0	0	0	0	0	0	0	0	0	0	0	0
292	Basidiomycota(1.0000)	Mrakiaceae(0.9900)	Krasilnikovozyma(0.9801)				0	0	0	0	0	0	0	0	0	0	0	0	0	0	0	0	0	0	0	0	0	0	0	0	0	0	0	0	0	0	0	0	0	0	0	0	0	0	0	0	0	0	0
294	Ascomycota(1.0000)	Verrucariaceae(1.0000)	-				0	0	0	0	0	0	0	0	0	0	0	0	0	0	0	0	0	0	0	0	0	0	0	0	0	0	0	0	0	0	0	0	0	0	0	0	0	0	0	0	0	0	0
295	Ascomycota(1.0000)	Phaffomycetaceae(1.0000)	Wickerhamomyces(1.0000)				0	0	0	0	0	0	0	0	0	0	0	0	0	0	0	0	0	0	0	0	0	0	0	0	0	11.6435	0	0	0	0	0	0	0	0	0	0	0	0	0	0	0	23.5412	0
296	Ascomycota(1.0000)	-	-				0	0	0	0	0	0	0	0	0	0	0	0	0	0	0	0	0	0	0	0	0	0	0	0	0	0	0	0	0	0	0	0	0	0	0	0	0	0	0	0	0	0	0
297	Basidiomycota(1.0000)	Corticiaceae(0.0100)	Corticium(0.0100)				0	0	0	0	0	0	0	0	0	0	11.4672	0	0	0	0	0	0	0	0	0	0	0	0	0	0	0	0	0	0	0	0	0	0	0	0	0	0	0	0	0	0	0	0
298	Basidiomycota(1.0000)	Cystobasidiaceae(0.2300)	Cystobasidium(0.2300)	Cystobasidium (100%)	Cystobasidium (100%)		0	0	0	0	0	0	0	0	0	0	0	0	0	0	0	0	0	0	0	0	0	0	0	0	0	0	0	0	0	0	0	0	0	0	0	0	0	0	0	0	0	0	0
299	Basidiomycota(1.0000)	-	-				0	0	0	0	0	0	0	0	0	0	0	0	0	0	0	0	0	0	0	0	0	0	0	0	0	0	0	0	0	0	0	0	0	0	0	0	0	0	0	0	0	0	0
300	Basidiomycota(1.0000)	Bulleribasidiaceae(1.0000)	Dioszegia(1.0000)				0	0	0	0	0	0	0	0	0	0	0	0	0	0	0	0	0	0	0	0	0	0	0	0	0	0	0	0	0	0	0	0	0	0	0	0	0	0	0	0	0	0	0
301	Ascomycota(0.9500)	Trichomeriaceae(0.3900)	Knufia(0.3900)				0	0	0	0	0	0	0	0	0	0	0	0	0	0	0	0	0	0	0	0	0	0	0	0	0	0	0	0	0	0	0	0	0	0	0	0	0	0	0	0	0	0	0
302	Ascomycota(1.0000)	Pleosporaceae(1.0000)	Curvularia(0.9900)				0	0	0	0	0	0	0	0	0	0	0	0	0	0	0	0	0	53.5191	0	0	0	0	0	0	0	0	0	0	0	0	0	0	0	0	0	0	0	0	0	0	0	0	0
304	Ascomycota(1.0000)	Herpotrichiellaceae(1.0000)	-				0	0	0	0	0	0	0	0	0	0	0	0	0	0	0	0	0	0	0	0	0	0	0	0	0	0	0	0	0	0	0	0	0	0	0	0	0	0	0	0	0	0	0
305	Ascomycota(0.9000)	Aspergillaceae(0.8582)	Aspergillus(0.8239)				0	0	0	0	0	0	0	0	0	0	0	0	0	0	0	0	0	0	0	0	0	0	0	0	0	0	0	0	0	0	0	0	0	0	0	0	0	0	0	0	0	0	0
306	Basidiomycota(1.0000)	Peniophoraceae(0.9900)	-				0	0	0	0	0	0	0	0	0	0	0	0	0	0	0	0	0	0	0	0	0	0	0	0	0	0	0	0	0	0	0	0	0	0	0	0	0	0	0	0	0	0	0
307	Ascomycota(0.9600)	Pleosporaceae(0.9224)	Alternaria(0.9039)				0	0	0	0	0	0	0	0	0	0	0	0	0	0	0	0	0	0	0	0	0	0	0	0	0	0	0	0	0	0	0	0	0	0	0	0	0	0	0	0	0	0	0
309	Ascomycota(1.0000)	Aspergillaceae(1.0000)	Aspergillus(1.0000)				0	0	0	0	0	0	0	0	0	0	0	0	0	0	0	0	0	0	0	0	0	0	0	0	0	0	0	0	0	0	0	0	0	0	0	0	0	0	0	0	0	0	0
311	Basidiomycota(1.0000)	Psathyrellaceae(0.0100)	Coprinellus(0.0100)				0	0	0	0	0	0	0	0	0	0	0	0	0	0	0	0	0	0	0	0	0	0	0	0	0	0	0	0	0	0	0	0	0	0	0	0	0	0	0	12.5637	0	0	0
315	Ascomycota(1.0000)	Aspergillaceae(1.0000)	Penicillium(1.0000)				0	0	0	0	0	0	0	0	0	0	0	0	0	0	0	0	0	0	0	0	0	0	0	0	0	0	0	0	0	0	0	0	0	0	0	0	0	0	0	0	0	0	0
316	Ascomycota(0.8500)	Trichomeriaceae(0.2700)	Knufia(0.2500)				0	0	0	0	0	0	0	0	0	0	0	0	0	0	0	0	0	0	0	0	0	0	0	0	0	0	0	0	0	0	0	0	0	0	0	0	0	0	0	0	0	0	0
317	Ascomycota(1.0000)	-	-				0	0	0	0	0	0	0	0	0	0	12.2758	0	0	0	0	0	0	0	0	0	0	0	0	0	0	0	0	0	0	0	0	0	0	0	0	0	0	0	0	0	0	0	0
318	Ascomycota(1.0000)	Dermateaceae(1.0000)	Helgardia(1.0000)				0	0	0	0	0	0	0	0	0	0	0	0	0	0	0	0	0	0	0	0	0	0	0	0	0	0	0	0	0	0	0	0	0	0	0	0	0	0	0	0	0	0	0
319	Ascomycota(0.9900)	Didymellaceae(0.0400)	Ascochyta(0.0400)	Phaeosphaeria (97.0%)	Phaeosphaeria (99.4%)		0	0	0	0	0	0	0	0	0	0	0	0	0	0	0	0	0	0	0	0	0	0	0	0	0	0	0	0	0	0	0	0	0	0	0	0	0	0	0	0	0	0	0
321	Basidiomycota(1.0000)	Bulleribasidiaceae(0.9500)	Vishniacozyma(0.9025)				0	0	0	0	0	0	0	0	0	0	0	0	0	0	0	0	0	0	0	0	0	0	0	0	0	0	0	0	0	0	0	0	0	0	0	0	0	0	0	0	0	0	0
322	Basidiomycota(1.0000)	Pterulaceae(0.0300)	Radulomyces(0.0300)				0	0	0	0	0	0	0	0	0	0	0	0	0	0	0	0	0	0	0	0	0	0	0	0	0	0	0	0	0	0	0	0	0	0	0	0	0	0	0	0	0	0	0
323	Basidiomycota(1.0000)	Tricholomataceae(1.0000)	Panellus(1.0000)				0	0	0	0	0	0	0	0	0	0	0	0	0	0	0	0	0	0	0	0	0	0	0	0	0	0	0	0	0	0	0	0	0	0	0	0	0	0	0	0	0	0	0
324	Ascomycota(1.0000)	Saccharomycetales_fam_Incertae_sedis(1.0000)	Candida(1.0000)				0	0	0	0	0	0	0	0	0	0	0	0	0	0	0	0	0	0	0	0	0	0	0	0	0	0	0	0	0	0	0	0	0	0	0	0	0	0	0	0	0	0	0
325	Ascomycota(1.0000)	Vibrisseaceae(1.0000)	Phialocephala(1.0000)				0	0	0	0	0	0	0	0	0	0	0	0	0	0	0	0	0	0	0	0	0	0	0	0	0	0	0	0	0	0	0	0	0	0	0	0	0	0	0	0	0	0	0
326	Ascomycota(1.0000)	Teloschistaceae(1.0000)	Xanthoria(1.0000)				0	0	0	0	0	0	0	0	0	0	0	0	0	0	0	0	0	0	0	0	0	0	0	0	0	0	0	0	0	0	0	0	0	0	0	0	0	0	0	0	0	0	0
327	Basidiomycota(1.0000)	Meripilaceae(1.0000)	Rigidoporus(1.0000)				0	0	0	0	0	0	0	0	0	0	0	0	0	10.3226	0	0	0	0	0	0	0	0	0	0	0	0	0	0	0	0	0	0	0	0	0	0	0	0	0	0	0	0	0
328	Ascomycota(1.0000)	Erysiphaceae(1.0000)	Erysiphe(1.0000)				0	0	0	0	0	0	0	0	0	0	0	0	0	0	0	0	0	0	0	0	0	0	0	0	0	0	0	0	0	0	0	0	0	0	0	0	0	0	0	0	0	0	0
329	Ascomycota(1.0000)	Dissoconiaceae(1.0000)	Pseudoveronaea(1.0000)				0	0	0	0	0	0	0	0	0	0	0	0	0	0	0	0	0	0	0	0	0	0	0	0	0	0	0	0	0	0	0	0	0	0	0	0	0	0	0	0	0	0	0
330	Basidiomycota(1.0000)	Tricholomataceae(1.0000)	Lepista(1.0000)				0	0	0	0	0	0	0	0	0	0	0	0	0	0	0	0	0	0	0	0	0	0	0	0	0	0	0	0	0	0	0	0	0	0	0	0	0	0	0	0	0	0	0
331	Basidiomycota(1.0000)	Sporidiobolaceae(1.0000)	Rhodotorula(1.0000)				0	0	0	0	0	0	0	0	0	0	0	0	0	0	0	0	0	0	0	0	0	0	0	0	0	0	0	0	0	0	0	0	0	0	0	0	0	0	0	0	0	0	0
332	Ascomycota(1.0000)	Cordycipitaceae(1.0000)	Isaria(1.0000)				0	0	0	0	0	0	0	0	0	0	0	0	0	0	0	0	0	0	0	0	0	0	0	0	0	0	0	0	0	0	0	0	0	0	0	0	0	0	0	0	0	0	0
333	Basidiomycota(1.0000)	Microstromatales_fam_Incertae_sedis(1.0000)	Pseudomicrostroma(1.0000)				0	0	0	0	0	0	0	0	0	0	0	0	0	0	0	0	0	0	0	0	0	0	0	0	0	0	0	0	0	0	0	0	0	0	0	0	0	0	0	0	0	0	0
334	Ascomycota(1.0000)	Apiosporaceae(1.0000)	Arthrinium(1.0000)				0	0	0	0	0	0	0	0	0	0	0	0	0	0	0	30.8949	0	0	0	0	0	0	0	0	0	0	0	0	0	0	0	0	0	0	0	0	0	0	0	0	0	0	0
336	Ascomycota(1.0000)	Didymosphaeriaceae(1.0000)	Pseudocamarosporium(0.9100)				0	0	0	0	0	0	0	0	0	0	0	0	0	0	0	0	0	0	0	0	0	0	0	0	0	0	0	0	0	0	0	0	0	0	0	0	0	0	0	0	0	0	0
337	Ascomycota(1.0000)	Dissoconiaceae(1.0000)	Ramichloridium(1.0000)				0	0	0	0	0	0	0	0	0	0	0	0	0	0	0	0	0	0	0	0	0	0	0	0	0	0	0	0	0	0	0	0	0	0	0	0	0	0	0	0	0	0	0
338	Ascomycota(1.0000)	Helotiaceae(0.0300)	Fontanospora(0.0300)				0	0	0	0	0	0	0	0	0	0	0	0	0	0	0	0	0	0	0	0	0	0	0	0	0	0	0	0	0	0	0	0	0	0	0	0	0	0	0	0	0	0	0
339	Basidiomycota(1.0000)	Hydnodontaceae(1.0000)	Subulicystidium(1.0000)				0	0	0	0	0	0	0	0	0	0	0	0	0	0	0	0	0	0	0	0	0	0	0	0	0	0	0	0	0	0	0	0	0	0	0	0	0	0	0	0	0	0	0
340	Basidiomycota(1.0000)	Ustilaginaceae(0.1000)	Sporisorium(0.0600)				0	0	0	0	0	0	0	0	0	0	0	0	0	0	0	0	0	0	0	0	0	0	0	0	0	0	0	25.5436	0	0	10.626	0	0	0	0	0	0	0	0	0	0	0	0
341	Ascomycota(1.0000)	-	-				0	0	0	0	0	0	0	0	0	0	0	0	0	0	0	0	0	0	0	0	0	0	0	0	0	0	0	0	0	0	0	0	0	0	0	0	0	0	0	0	0	0	0
343	Ascomycota(1.0000)	Physciaceae(1.0000)	Phaeophyscia(0.6000)				0	0	0	0	0	0	0	0	0	0	0	0	0	0	0	0	0	0	0	0	0	0	0	0	0	0	0	0	0	0	0	0	0	0	0	0	0	0	0	0	0	0	0
345	Ascomycota(0.9800)	Helotiales_fam_Incertae_sedis(0.3295)	Chalara(0.1351)				0	0	0	0	0	0	0	0	0	0	0	0	0	0	0	0	0	0	0	0	0	0	0	0	0	0	0	0	0	0	0	0	0	0	0	0	0	0	0	0	0	0	0
348	Basidiomycota(1.0000)	Entolomataceae(1.0000)	Entoloma(1.0000)				0	0	0	0	0	0	0	0	0	0	0	0	0	0	0	0	0	0	0	0	0	0	0	0	0	0	0	0	0	0	0	0	0	0	0	0	0	0	0	0	0	0	0
349	Basidiomycota(1.0000)	Exidiaceae(0.9606)	Exidia(0.9510)	Adustochaete (95.2%)	Exidia (98.8%)		0	0	0	0	0	0	0	0	0	0	0	0	0	0	0	0	0	0	0	0	0	0	0	0	0	0	0	0	0	0	0	0	0	0	0	0	0	0	0	0	0	0	0
351	Basidiomycota(1.0000)	Meruliaceae(1.0000)	Mycoacia(1.0000)				0	0	0	0	0	0	0	0	0	0	0	0	0	0	0	0	0	0	0	0	0	0	0	0	0	0	0	0	0	0	0	0	0	0	0	0	0	0	0	0	0	0	0
355	Ascomycota(1.0000)	Taphrinaceae(1.0000)	Taphrina(1.0000)				0	0	0	0	0	0	0	0	0	0	0	0	0	0	0	0	0	0	0	0	0	0	0	0	0	0	0	0	0	0	0	0	0	0	0	0	0	0	0	0	0	0	0
356	Ascomycota(1.0000)	Hypocreales_fam_Incertae_sedis(1.0000)	Trichothecium(1.0000)				0	0	0	0	0	0	0	0	0	0	0	0	0	0	0	0	0	0	0	0	25.0896	0	0	0	0	0	0	0	0	0	0	0	0	0	0	0	0	0	0	0	0	0	0
357	Basidiomycota(1.0000)	-	-				0	0	0	0	0	0	0	0	0	0	0	0	0	0	0	0	0	0	0	0	0	0	0	0	0	0	0	0	0	0	0	0	0	0	0	0	0	0	0	0	0	0	0
360	Basidiomycota(0.8600)	Cucurbitariaceae(0.1400)	Pyrenochaetopsis(0.1400)				0	0	0	0	0	0	0	0	0	0	0	0	0	0	0	0	0	0	0	0	0	0	0	0	0	23.511	0	0	0	0	0	0	0	0	0	0	0	0	0	0	0	0	0
361	Basidiomycota(1.0000)	Gjaerumiaceae(1.0000)	Gjaerumia(1.0000)				0	0	0	0	0	0	0	0	0	0	0	0	0	0	0	0	0	0	0	0	0	0	0	0	0	0	0	0	0	0	0	0	0	0	0	0	0	0	0	0	0	0	0
362	Basidiomycota(1.0000)	Tricholomataceae(0.9600)	Clitocybe(0.7968)				0	0	0	0	0	0	0	0	0	0	0	0	0	0	0	0	0	0	0	0	0	0	0	0	0	0	0	0	0	0	0	0	0	0	0	0	0	0	0	0	0	0	0
363	Basidiomycota(1.0000)	Tricholomataceae(1.0000)	Tricholoma(1.0000)				0	0	0	0	0	0	0	0	0	0	0	0	0	0	0	0	0	0	0	0	0	0	0	0	0	0	0	0	0	0	0	0	0	0	0	0	0	0	0	0	0	0	0
364	Basidiomycota(1.0000)	Strophariaceae(1.0000)	Hypholoma(1.0000)				0	0	0	0	0	0	0	0	0	0	0	0	0	0	0	0	0	0	0	0	0	0	0	0	0	0	0	0	0	0	0	0	0	0	0	0	0	0	0	0	0	0	0
366	Ascomycota(1.0000)	Phaffomycetaceae(1.0000)	Cyberlindnera(1.0000)				0	0	0	0	0	0	0	0	0	0	0	0	0	0	0	0	0	0	0	0	0	0	0	0	0	0	0	0	0	0	0	0	0	0	0	0	0	0	0	0	0	0	0
370	Ascomycota(0.5300)	Didymellaceae(0.5716)	Xenodidymella(0.1257)				0	0	0	0	0	0	0	0	0	0	0	0	0	0	0	0	0	0	0	0	0	0	0	0	0	0	0	0	0	0	0	0	0	0	0	0	0	0	0	0	0	0	0
371	Basidiomycota(1.0000)	Atheliaceae(1.0000)	Tylospora(0.4300)				0	0	0	0	0	0	0	0	0	0	0	0	0	0	0	0	0	0	0	0	0	0	0	0	0	0	0	0	0	0	0	0	0	0	0	0	0	0	0	0	0	0	0
372	Ascomycota(1.0000)	Erysiphaceae(1.0000)	Erysiphe(1.0000)				0	0	0	0	0	0	0	0	0	0	0	0	0	0	0	0	0	0	0	0	0	0	0	0	0	0	0	0	0	0	0	0	0	0	0	0	0	0	0	12.3373	0	0	0
373	Mortierellomycota(1.0000)	Mortierellaceae(1.0000)	Mortierella(1.0000)				0	0	0	0	0	0	0	0	0	0	0	0	12.5175	21.9355	0	0	0	0	0	0	0	0	0	0	0	0	0	0	0	0	0	0	0	0	0	0	0	0	0	0	0	0	0
374	Ascomycota(1.0000)	Hypocreaceae(0.9703)	Trichoderma(0.9606)				0	0	0	0	0	0	0	0	0	0	0	0	0	0	0	0	0	27.8592	0	0	0	0	0	0	0	0	0	0	0	0	0	0	0	0	0	0	0	0	0	0	0	0	0
376	Ascomycota(1.0000)	Phaffomycetaceae(0.7400)	Barnettozyma(0.5476)				0	0	0	0	0	0	0	0	0	0	0	0	0	0	0	0	0	0	0	0	0	0	0	0	0	0	0	0	0	0	0	0	0	0	0	0	0	0	0	0	0	0	0
377	Basidiomycota(1.0000)	Wallemiaceae(1.0000)	Wallemia(1.0000)				0	0	0	0	0	0	0	0	0	0	0	0	0	0	0	0	0	0	0	0	0	0	0	0	0	0	0	0	0	0	0	0	0	0	0	0	0	0	0	0	0	0	0
378	Basidiomycota(0.9500)	Symmetrosporaceae(0.3686)	Symmetrospora(0.2690)				0	0	0	0	0	0	0	0	0	0	0	0	0	0	0	0	0	0	0	0	0	0	0	0	0	0	0	0	0	0	0	0	0	0	0	0	0	0	0	0	0	0	0
379	Ascomycota(1.0000)	Mycosphaerellaceae(1.0000)	Zymoseptoria(0.9900)				0	0	0	0	0	0	0	0	0	0	0	0	0	0	0	0	0	0	0	0	0	0	0	0	0	0	0	0	0	0	0	0	0	0	0	0	0	0	0	0	0	0	0
380	Basidiomycota(1.0000)	Atheliaceae(1.0000)	Amphinema(1.0000)				0	0	0	0	0	0	0	0	0	0	0	0	0	0	0	0	0	0	0	0	0	0	0	0	0	0	0	0	0	0	0	0	0	0	0	0	0	0	0	0	0	0	0
381	Basidiomycota(1.0000)	-	-				0	0	0	0	0	0	0	0	0	0	0	0	0	0	0	0	0	0	0	0	0	0	0	0	0	0	0	0	0	0	0	0	0	0	0	0	0	0	0	0	0	0	0
383	Ascomycota(1.0000)	Aspergillaceae(1.0000)	Penicillium(1.0000)				0	0	0	0	0	0	0	0	0	0	0	0	0	0	0	0	0	0	0	0	0	0	0	0	0	0	0	0	0	0	0	0	0	0	0	0	0	0	0	0	0	0	0
384	Ascomycota(1.0000)	Hypocreaceae(1.0000)	Trichoderma(1.0000)				0	0	0	0	0	0	0	0	0	0	0	0	0	0	0	0	0	0	0	0	0	0	0	0	0	0	0	0	0	0	0	0	0	0	0	0	0	0	0	0	0	0	0
385	Basidiomycota(1.0000)	Tricholomataceae(1.0000)	Clitocybe(1.0000)				0	0	0	0	0	0	0	0	0	0	0	0	0	0	0	0	0	0	0	0	0	0	0	0	0	0	0	0	0	0	0	0	0	0	0	0	0	0	0	0	0	0	0
388	Basidiomycota(1.0000)	Gloeophyllaceae(1.0000)	Gloeophyllum(1.0000)				0	0	0	0	0	0	0	0	0	0	0	0	0	0	0	0	0	0	0	0	0	0	0	0	0	0	0	0	0	0	0	0	0	0	0	0	0	0	0	0	0	0	0
390	Ascomycota(1.0000)	Helotiaceae(0.5000)	Crocicreas(0.1900)				0	0	0	0	0	0	0	0	0	0	0	0	0	0	0	0	0	0	0	0	0	0	0	0	0	0	0	0	0	0	0	0	0	0	0	0	0	0	0	0	0	0	0
393	Ascomycota(1.0000)	Pleosporaceae(1.0000)					0	0	0	0	0	0	0	0	0	0	0	0	0	0	0	0	0	0	0	0	0	0	0	0	0	0	0	0	0	0	0	0	0	0	0	0	0	0	0	0	0	0	0
394	Basidiomycota(1.0000)	Mrakiaceae(1.0000)	Udeniomyces(1.0000)				0	0	0	12.5561	0	0	0	0	0	0	0	0	0	0	0	0	0	0	0	0	0	0	0	0	0	0	0	0	0	0	0	0	0	0	0	0	0	0	0	0	0	0	0
395	Ascomycota(1.0000)	Mycosphaerellaceae(1.0000)	Ramularia(1.0000)				0	0	0	0	0	0	0	0	0	0	0	0	0	0	0	0	0	0	0	0	0	0	0	0	0	0	0	0	0	0	0	0	0	0	0	0	0	0	0	0	0	0	0
396	Basidiomycota(1.0000)	Hymenogastraceae(1.0000)	Hebeloma(1.0000)				0	0	0	0	0	0	0	0	0	0	0	0	0	0	0	0	0	0	0	0	0	0	0	0	0	0	0	0	0	0	0	0	0	0	0	0	0	0	0	0	0	0	0
398	Ascomycota(1.0000)	Pseudeurotiaceae(1.0000)	Pseudogymnoascus(1.0000)				0	0	0	0	0	0	0	0	0	0	0	0	0	0	0	0	0	0	0	0	0	0	0	0	0	0	0	0	0	0	0	0	27.4346	0	0	0	0	0	0	0	0	0	0
399	Ascomycota(1.0000)	Hypocreales_fam_Incertae_sedis(1.0000)					0	0	0	0	0	0	0	0	0	0	0	0	0	0	0	0	0	0	0	0	0	0	0	0	0	0	0	0	0	0	0	0	0	0	0	0	0	0	0	0	0	0	0
400	Ascomycota(0.9900)	Onygenales_fam_Incertae_sedis(0.4102)	Malbranchea(0.1969)				0	0	0	0	0	0	0	0	0	0	0	0	0	0	0	0	0	0	0	0	0	0	0	0	0	0	0	0	0	0	0	0	0	0	0	0	0	0	0	0	0	0	0
401	Basidiomycota(1.0000)	Psathyrellaceae(1.0000)	Coprinopsis(1.0000)				0	0	0	0	0	0	0	0	0	0	0	0	0	0	0	0	0	0	0	0	0	0	0	0	0	0	0	0	0	0	0	0	0	0	0	0	0	0	0	0	0	0	0
402	Basidiomycota(1.0000)	Tremellaceae(1.0000)	Cryptococcus(1.0000)				0	0	0	0	0	0	0	0	0	0	0	0	0	14.7097	0	0	0	0	0	0	0	0	0	0	0	0	0	0	0	0	0	0	0	0	0	0	0	0	0	0	0	0	0
403	Basidiomycota(1.0000)	Strophariaceae(1.0000)	Tubaria(1.0000)				0	0	0	0	0	0	0	0	0	0	0	0	0	0	0	0	0	0	0	0	0	0	0	0	0	0	0	0	0	0	0	0	0	0	0	0	0	0	0	0	0	0	0
404	Basidiomycota(1.0000)	Malasseziaceae(1.0000)	Malassezia(1.0000)				0	0	0	0	0	0	0	0	0	0	0	0	0	0	0	0	0	0	0	0	0	0	0	0	0	0	0	0	0	0	0	0	0	0	0	0	0	0	0	0	0	0	0
405	Basidiomycota(1.0000)	Schizophyllaceae(1.0000)	Schizophyllum(1.0000)				0	0	0	0	0	0	0	0	0	0	0	0	0	0	0	0	0	0	0	0	0	0	0	0	0	0	0	0	0	0	0	0	0	0	0	0	0	0	0	0	0	0	0
406	Basidiomycota(1.0000)	Psathyrellaceae(1.0000)	Coprinellus(0.9900)				0	0	0	0	14.0507	0	0	0	0	0	0	0	0	0	0	0	0	0	0	0	0	0	0	0	0	0	0	0	0	0	0	0	0	0	0	0	0	0	0	0	0	0	0
407	Basidiomycota(0.6400)	Filobasidiaceae(0.4397)	Filobasidium(0.2638)				0	0	0	0	0	0	0	0	0	0	0	0	0	0	0	0	0	0	0	0	0	0	0	0	0	0	0	0	0	0	0	0	0	0	0	10.924	0	0	0	0	0	0	0
408	Basidiomycota(1.0000)	Mrakiaceae(1.0000)	Mrakia(1.0000)				0	0	0	0	0	0	0	0	0	0	0	0	0	0	0	0	0	0	0	0	0	0	0	0	0	0	0	0	0	0	0	0	0	0	0	0	0	0	0	0	0	0	0
411	Ascomycota(0.2700)	Hyaloscyphaceae(0.0300)	Clavidisculum(0.0100)				0	0	0	0	0	0	0	0	0	0	0	0	0	0	0	0	0	0	0	0	0	0	0	0	0	0	0	0	0	0	0	0	0	0	0	0	0	0	0	0	0	0	0
412	Ascomycota(1.0000)	Neodevriesiaceae(0.7800)	Neodevriesia(0.6084)				0	0	0	0	0	0	0	0	0	0	0	0	0	0	0	0	0	0	0	0	0	0	0	0	0	0	0	0	0	0	0	0	0	0	0	0	0	0	0	0	0	0	0
413	Ascomycota(1.0000)	-	-				0	0	0	0	0	0	0	0	0	0	0	0	0	0	0	0	0	0	0	0	0	0	0	0	0	0	0	0	0	0	0	0	0	0	0	0	0	0	0	0	0	0	0
414	Ascomycota(1.0000)	Myxotrichaceae(1.0000)	Oidiodendron(1.0000)				0	0	0	0	0	0	0	0	0	0	0	0	0	0	0	0	0	0	0	0	0	0	0	0	0	0	0	0	0	0	0	0	0	0	0	0	0	0	0	0	0	0	0
415	Ascomycota(1.0000)	Diatrypaceae(1.0000)	Eutypa(1.0000)				0	0	0	0	0	0	0	0	0	0	0	0	0	0	0	0	0	0	0	0	0	0	0	0	0	0	0	0	0	0	0	0	0	0	0	0	0	0	0	0	0	0	0
416	Basidiomycota(1.0000)	Stereaceae(1.0000)	Stereum(1.0000)				0	0	0	0	0	0	0	0	0	0	0	0	0	0	0	0	0	0	0	0	0	0	0	0	0	0	0	0	0	0	0	0	0	0	0	0	0	0	0	0	0	0	0
420	Basidiomycota(1.0000)	Psathyrellaceae(1.0000)	Psathyrella(1.0000)				0	0	0	0	0	0	0	0	0	0	0	0	0	0	0	0	0	0	0	0	0	0	0	0	0	0	0	0	0	0	0	0	0	0	0	0	0	0	0	0	0	0	0
423	Basidiomycota(1.0000)	Hymenochaetales_fam_Incertae_sedis(0.8660)	Skvortzovia(0.8141)				0	0	0	0	0	0	0	0	0	0	0	0	0	0	0	0	0	0	0	0	0	0	0	0	0	0	0	0	0	0	0	0	0	0	0	0	0	0	0	0	0	0	0
425	Ascomycota(1.0000)	Herpotrichiellaceae(1.0000)	-				0	0	0	0	0	0	0	0	0	0	0	0	0	0	0	0	0	0	0	0	0	0	0	0	0	0	0	0	0	0	0	0	0	0	0	0	0	0	0	0	0	0	0
427	Ascomycota(0.9900)	Phaeosphaeriaceae(0.9800)	Phaeosphaeria(0.4600)				0	0	0	0	0	0	0	0	0	0	0	0	0	0	0	0	0	30.5474	0	0	0	0	0	0	0	25.5262	0	0	0	0	0	0	0	0	0	0	0	0	0	0	0	0	0
428	Basidiomycota(1.0000)	Schizoporaceae(1.0000)	Alutaceodontia(1.0000)				0	0	0	0	0	0	0	0	0	0	0	0	0	0	0	0	0	0	0	0	0	0	0	0	0	0	0	0	0	0	0	0	0	0	0	0	0	0	0	0	0	0	0
429	Ascomycota(1.0000)	-	-				0	0	0	0	0	0	0	0	0	0	0	0	0	0	0	0	0	0	0	0	0	0	0	0	0	0	0	0	0	0	0	0	0	0	0	0	0	0	0	0	0	0	0
430	Ascomycota(1.0000)	Erysiphaceae(1.0000)	Erysiphe(1.0000)				0	0	0	0	0	0	0	0	0	0	0	0	0	0	0	0	0	0	0	0	0	0	0	0	0	0	0	0	0	0	0	0	0	0	0	0	0	0	0	0	0	0	0
431	Ascomycota(0.9900)	Aspergillaceae(1.0000)	Penicillium(1.0000)				0	0	0	0	0	0	0	0	0	0	0	0	0	0	0	0	0	0	0	0	0	0	0	0	0	0	0	0	0	0	0	0	0	0	0	0	0	0	0	0	0	0	0
435	Ascomycota(0.9200)	Pleosporaceae(0.4979)	Bipolaris(0.4182)				0	0	0	0	0	0	0	0	0	0	0	0	0	0	0	0	0	0	0	0	0	0	0	0	0	0	0	0	0	0	0	0	0	0	0	0	0	0	0	0	0	0	0
437	Basidiomycota(1.0000)	Hydnodontaceae(1.0000)	Brevicellicium(1.0000)				0	0	0	0	0	0	0	0	0	0	0	0	0	0	0	0	0	0	0	0	0	0	0	0	0	0	0	0	0	0	0	0	0	0	0	0	0	0	0	0	0	0	0
439	Ascomycota(1.0000)	Aspergillaceae(1.0000)	Penicillium(1.0000)				0	0	0	0	0	0	0	0	0	0	0	0	0	0	0	0	0	0	0	0	0	0	0	0	0	0	0	0	0	0	0	0	0	0	0	0	0	0	0	0	0	0	0
440	Ascomycota(1.0000)	Didymellaceae(1.0000)	Didymella(0.5500)				0	0	0	0	0	0	0	0	0	0	0	0	0	0	0	0	0	0	0	0	0	0	0	0	0	0	0	0	0	0	0	0	0	0	0	0	0	0	0	0	0	0	0
444	Ascomycota(1.0000)	Hyponectriaceae(1.0000)	Monographella(1.0000)				0	0	0	0	0	0	0	0	0	28.7563	0	0	0	0	0	0	0	0	0	10.8173	0	0	0	0	0	0	0	0	0	0	0	0	0	0	0	0	0	0	0	0	0	0	0
445	Ascomycota(1.0000)	Hypocreales_fam_Incertae_sedis(0.8374)	Acremonium(0.7453)				0	0	0	0	0	0	0	0	0	0	0	0	0	0	0	0	0	0	0	0	0	0	0	0	0	0	0	0	0	0	0	0	0	0	0	0	0	0	0	0	0	0	0
449	Basidiomycota(1.0000)	Bulleribasidiaceae(1.0000)	Dioszegia(1.0000)				0	0	14.3939	0	0	0	0	0	0	0	0	0	0	0	0	0	0	0	0	0	0	0	0	0	0	0	0	0	0	0	0	0	0	0	0	16.1933	25.9617	0	0	0	0	0	0
450	Ascomycota(1.0000)	Hypocreales_fam_Incertae_sedis(1.0000)	Acremonium(1.0000)				0	0	0	0	0	0	0	0	0	0	0	0	0	0	53.5337	0	0	0	0	0	0	0	0	0	0	0	0	0	0	0	0	0	0	0	0	0	0	0	0	0	0	0	0
451	Basidiomycota(1.0000)	Wallemiaceae(1.0000)	Wallemia(1.0000)				0	0	0	0	0	0	0	0	0	0	0	0	0	0	0	0	0	0	0	0	0	0	0	0	0	0	0	0	0	0	0	0	0	0	0	0	0	0	0	0	0	0	0
453	Ascomycota(1.0000)	Pleosporaceae(1.0000)	-				0	0	0	0	0	0	0	0	0	0	0	0	0	0	0	0	0	0	0	0	0	0	0	0	0	0	0	0	0	0	0	0	0	0	0	0	0	0	13.9966	0	0	0	0
454	Ascomycota(1.0000)	-	-				0	0	0	0	0	0	0	0	0	0	0	0	0	0	0	0	0	0	0	0	0	0	0	0	0	0	0	0	0	0	0	0	0	0	0	0	0	0	0	0	0	0	0
455	Basidiomycota(1.0000)	Cystobasidiaceae(0.9504)	Cystobasidium(0.9124)				0	0	0	0	0	0	0	0	0	0	0	0	0	0	0	0	0	0	0	0	0	0	0	0	0	0	0	0	0	0	0	0	0	0	0	0	0	0	0	0	0	0	0
458	Ascomycota(1.0000)	Dothideaceae(0.8733)	Endoconidioma(0.7859)				0	0	0	0	0	0	0	0	0	0	0	0	0	0	0	0	0	0	0	0	0	0	0	0	0	0	0	0	0	0	0	0	0	0	0	0	0	0	0	0	0	0	0
459	Ascomycota(1.0000)	Xylariales_fam_Incertae_sedis(1.0000)	Robillarda(1.0000)				0	0	0	0	0	0	0	0	0	0	0	0	0	0	0	0	0	0	0	0	0	0	0	0	0	0	0	0	0	0	0	0	0	0	0	0	0	0	0	0	0	0	0
462	Ascomycota(1.0000)	Didymosphaeriaceae(1.0000)	Paraphaeosphaeria(1.0000)				0	0	0	0	0	0	0	0	0	0	0	0	0	0	0	0	0	0	0	0	0	0	0	0	0	0	0	0	0	0	0	0	0	0	0	0	0	0	0	0	0	0	0
463	Ascomycota(1.0000)	Hyaloscyphaceae(1.0000)	Hyaloscypha(1.0000)				0	0	0	0	0	0	0	0	0	0	0	0	0	0	0	0	0	0	0	0	0	0	0	0	0	0	0	0	0	0	0	0	0	0	0	0	0	0	0	0	0	0	0
464	Ascomycota(1.0000)	Clavicipitaceae(1.0000)	Claviceps(1.0000)				0	0	0	0	0	0	0	0	0	0	0	0	0	0	0	0	0	48.2649	0	0	0	0	0	0	0	0	0	0	0	0	0	0	0	0	0	0	0	0	0	0	0	0	0
465	Basidiomycota(1.0000)	Sclerodermataceae(1.0000)	Scleroderma(1.0000)				0	0	0	0	0	0	15.6284	0	0	0	0	0	0	0	0	0	0	0	0	0	0	0	0	0	0	0	0	0	0	0	0	0	0	0	0	0	0	0	0	0	0	0	0
466	Basidiomycota(1.0000)	Schizoporaceae(1.0000)	Alutaceodontia(1.0000)				0	0	0	0	0	0	0	0	0	0	0	0	0	0	0	0	0	0	0	0	0	0	0	0	0	0	0	0	0	0	0	0	0	0	0	0	0	0	0	0	0	0	0
467	Basidiomycota(1.0000)	Chrysozymaceae(1.0000)	Pseudohyphozyma(1.0000)				0	0	0	0	0	0	0	0	0	0	0	0	0	0	0	0	0	0	0	12.6202	0	0	0	0	0	0	0	0	0	0	0	0	0	0	0	0	0	0	0	0	0	0	0
468	Ascomycota(1.0000)	-	-				0	0	0	0	0	0	0	0	0	0	0	0	0	0	0	0	0	0	0	0	0	0	0	0	0	0	0	0	0	0	0	0	0	0	0	0	0	0	0	0	0	0	0
469	Ascomycota(1.0000)	Helotiales_fam_Incertae_sedis(1.0000)	Chalara(1.0000)				0	0	0	0	0	0	0	0	0	0	0	0	0	0	0	0	0	0	0	0	0	0	0	0	0	0	0	0	0	0	0	0	0	0	0	0	0	0	0	0	0	0	0
470	Ascomycota(1.0000)	Cordycipitaceae(1.0000)	Lecanicillium(1.0000)				0	0	0	0	0	0	0	0	0	0	0	0	0	0	0	0	0	0	0	0	0	0	0	0	0	0	0	0	0	0	0	0	0	0	0	0	0	0	0	0	0	0	0
473	Basidiomycota(1.0000)	Strophariaceae(1.0000)	Hypholoma(1.0000)				0	0	0	0	0	0	0	0	0	0	0	0	0	0	0	0	0	0	0	0	0	0	0	0	0	0	0	0	0	0	0	0	0	0	0	0	0	0	0	0	0	0	0
474	Basidiomycota(1.0000)	Schizoporaceae(1.0000)	Xylodon(0.8100)				0	0	0	0	0	0	0	0	0	0	0	0	0	0	0	0	0	0	0	0	0	0	0	0	0	0	0	0	0	0	0	0	0	0	0	0	0	0	0	0	0	0	0
475	Ascomycota(1.0000)	Hypocreales_fam_Incertae_sedis(1.0000)	Acremonium(1.0000)				0	0	0	0	0	0	0	0	0	0	0	0	0	0	0	0	0	0	0	0	0	0	0	0	0	0	0	0	0	0	0	0	0	0	0	0	0	0	0	0	0	0	0
477	Ascomycota(1.0000)	Phaeosphaeriaceae(1.0000)	Muriphaeosphaeria(1.0000)				0	0	0	0	0	0	0	0	0	0	0	0	0	0	0	0	0	0	0	0	0	0	0	0	0	0	0	0	0	0	0	0	0	0	0	0	0	0	0	0	0	0	0
479	Basidiomycota(1.0000)	Aporpiaceae(1.0000)	Elmerina(1.0000)				0	0	0	0	0	0	0	0	0	0	0	0	0	0	0	0	0	0	0	0	0	0	0	0	0	0	0	0	0	0	0	0	0	0	0	0	0	0	0	0	0	0	0
481	Basidiomycota(1.0000)	-	-				0	0	0	0	0	0	0	0	0	0	0	0	0	0	0	0	0	0	0	0	0	0	0	0	0	0	0	0	0	0	0	0	0	0	0	0	0	0	0	0	0	0	0
482	Basidiomycota(1.0000)	Pucciniaceae(1.0000)	Puccinia(1.0000)				0	0	0	0	12.8513	0	0	0	0	0	0	0	0	0	0	0	0	0	0	0	0	0	0	0	0	0	0	0	0	0	0	0	0	0	0	0	0	0	0	0	0	0	0
483	Basidiomycota(1.0000)	-	-				0	0	0	0	0	0	0	0	0	0	0	0	0	0	0	0	0	0	0	0	0	0	0	0	0	0	0	0	0	0	0	0	0	0	0	0	0	0	0	0	0	0	0
485	Ascomycota(0.5300)	Cladosporiaceae(0.2541)	Rachicladosporium(0.1804)				0	0	0	0	0	0	0	0	0	0	0	0	0	0	0	0	0	0	0	0	0	0	0	0	0	0	0	0	0	0	0	0	0	0	0	0	0	0	0	0	0	0	0
486	Ascomycota(1.0000)	Rhytismataceae(1.0000)	Colpoma(1.0000)				0	0	0	0	0	0	0	0	0	0	0	0	0	0	0	0	0	0	0	0	0	0	0	0	0	0	0	0	0	0	0	0	0	0	0	0	0	0	0	0	0	0	0
487	Basidiomycota(1.0000)	Peniophoraceae(0.2000)	Peniophora(0.2000)				0	0	0	0	0	0	0	0	0	0	0	0	0	0	0	0	0	0	0	0	0	0	0	0	0	0	0	0	0	0	0	0	0	0	0	0	0	0	0	0	0	0	0
488	Basidiomycota(1.0000)	Tricholomataceae(1.0000)	Mycena(1.0000)				0	0	0	0	0	0	0	0	0	0	0	0	0	0	0	0	0	0	0	0	0	0	0	0	0	0	0	0	0	0	0	0	0	0	0	0	0	0	0	0	0	0	0
489	Ascomycota(1.0000)	Bionectriaceae(0.9900)	Gliomastix(0.9801)				0	0	0	0	0	0	0	0	0	0	0	0	0	0	0	0	0	0	0	0	0	0	0	0	0	0	0	0	0	0	0	0	0	0	0	0	0	0	0	0	0	0	0
490	Basidiomycota(1.0000)	Stereaceae(1.0000)	Stereum(1.0000)				0	0	0	0	0	0	0	0	0	0	0	0	0	0	0	0	0	0	0	0	0	0	0	0	0	0	0	0	0	0	0	0	0	0	0	0	0	0	0	0	0	0	0
492	Ascomycota(0.9900)	Thermoascaceae(0.7398)	Byssochlamys(0.6806)				0	0	0	0	0	0	0	0	0	0	0	0	0	0	0	0	0	0	0	0	0	0	0	0	0	0	0	0	0	0	0	0	0	0	0	0	0	0	0	0	0	0	0
493	Basidiomycota(1.0000)	Tilletiaceae(1.0000)	Tilletia(1.0000)				0	0	0	0	11.0806	0	0	0	0	0	0	0	0	0	0	0	0	0	0	0	0	0	0	0	0	0	0	0	0	0	0	0	0	0	0	0	0	0	0	0	0	0	0
495	Ascomycota(1.0000)	Chaetomiaceae(0.0100)	Zopfiella(0.0100)				0	0	0	0	0	0	0	0	0	0	0	0	0	0	0	0	0	0	0	0	0	0	0	0	0	0	0	0	0	0	0	0	0	0	0	0	0	0	0	0	0	0	0
497	Ascomycota(1.0000)	Teratosphaeriaceae(1.0000)	Devriesia(1.0000)				0	0	0	0	0	0	0	0	0	0	0	0	0	0	0	0	0	0	0	0	0	0	0	0	0	0	0	0	0	0	0	0	0	0	0	0	0	0	0	0	0	0	0
498	Basidiomycota(1.0000)	Cystofilobasidiales_fam_Incertae_sedis(0.9500)	Mrakiella(0.9025)				0	0	0	0	0	0	0	0	0	0	0	0	0	0	0	0	0	0	0	0	0	0	0	0	0	0	0	0	0	0	0	0	0	0	0	0	0	0	0	0	0	0	0
499	Ascomycota(1.0000)	Aspergillaceae(1.0000)	Penicillium(1.0000)				0	0	0	0	0	0	0	0	0	0	0	0	0	0	0	0	0	0	0	0	0	0	0	0	0	0	0	0	0	0	0	0	0	0	0	0	0	0	0	0	0	0	0
500	Ascomycota(1.0000)	-	-				0	0	0	0	0	0	0	0	0	0	0	0	0	0	0	0	0	0	0	0	0	0	0	0	0	0	0	0	0	0	0	0	0	0	0	0	0	0	0	0	0	0	0
501	Ascomycota(1.0000)	-	-				0	0	0	0	0	0	0	0	0	0	0	0	0	0	0	0	0	0	0	0	0	0	0	0	0	0	0	0	0	0	0	0	0	0	0	0	0	0	0	0	0	0	0
502	Ascomycota(1.0000)	Aspergillaceae(1.0000)	Penicillium(1.0000)				0	0	0	0	0	0	0	0	0	0	0	0	0	0	0	0	0	0	0	0	0	0	0	0	0	0	0	0	0	0	0	0	0	0	0	0	0	0	0	0	0	0	0
503	Ascomycota(1.0000)	-	-				0	0	0	0	0	0	0	0	0	0	0	0	0	0	0	0	0	0	0	0	0	0	0	0	0	0	0	0	0	0	0	0	0	0	0	0	0	0	0	0	0	0	0
504	Ascomycota(1.0000)	-	-				0	0	0	0	0	0	0	0	0	0	0	0	0	0	0	0	0	0	0	0	0	0	0	0	0	0	0	0	0	0	0	0	0	0	0	0	0	0	0	0	0	0	0
505	Basidiomycota(1.0000)	Tricholomataceae(1.0000)	Tricholoma(1.0000)				0	0	0	0	0	0	0	0	0	0	0	0	0	0	0	0	0	0	0	0	0	0	0	0	0	0	0	0	0	0	0	0	0	0	0	0	0	0	0	0	0	0	0
506	Basidiomycota(1.0000)	-	-				0	0	0	0	0	0	0	0	0	0	0	0	0	0	0	0	0	0	0	0	0	0	0	0	0	0	0	0	0	0	0	0	0	0	0	0	0	0	0	0	0	0	0
508	Ascomycota(1.0000)	Taphrinaceae(1.0000)	Taphrina(1.0000)				0	0	0	0	0	0	0	0	0	0	0	0	0	0	0	0	0	0	0	0	0	0	0	0	0	0	0	0	0	0	0	0	0	0	0	0	0	0	0	0	0	0	0
510	Ascomycota(0.9500)	Didymellaceae(0.9606)	Neoascochyta(0.9222)				0	0	0	0	0	0	0	0	0	0	0	0	0	0	0	0	0	0	0	0	0	11.2441	0	0	0	0	0	0	0	0	0	0	0	0	0	0	0	0	0	0	0	0	0
511	Ascomycota(1.0000)	Rhytismataceae(1.0000)	Lophodermium(0.9200)				0	0	0	0	0	0	0	0	0	0	0	0	0	0	0	0	0	0	0	0	0	0	0	0	0	0	0	0	0	0	0	0	0	0	0	0	0	0	0	0	0	0	0
512	Basidiomycota(1.0000)	Tricholomataceae(1.0000)	Lepista(1.0000)				0	0	0	0	0	0	0	0	0	0	0	0	0	0	0	0	0	0	0	0	0	0	0	0	0	0	0	0	0	0	0	0	0	0	0	0	0	0	0	0	0	0	0
515	Basidiomycota(1.0000)	Leucosporidiaceae(1.0000)	Leucosporidium(1.0000)				0	0	0	0	0	0	0	0	0	0	0	0	0	0	0	0	0	0	0	0	0	0	0	0	0	0	0	0	0	0	0	0	0	0	0	0	0	0	0	0	0	0	0
517	Ascomycota(1.0000)	-	-				0	0	0	0	0	0	0	0	0	0	0	0	0	0	0	0	0	0	0	0	0	0	0	0	0	0	0	0	0	0	0	0	0	0	0	0	0	0	0	0	0	0	0
522	Basidiomycota(1.0000)	Bulleribasidiaceae(0.9200)	Vishniacozyma(0.8464)				0	0	0	0	0	0	0	17.191	0	0	0	0	0	0	0	0	0	0	0	0	0	0	0	0	0	0	0	0	0	0	0	0	0	0	0	0	0	0	0	0	0	0	0
523	Ascomycota(1.0000)	Phaeosphaeriaceae(1.0000)	Dactylidina(0.5500)				0	0	0	0	0	0	0	0	0	0	0	0	0	0	0	0	0	0	0	0	0	0	0	0	0	0	0	0	0	0	0	0	0	0	0	0	0	0	0	0	0	0	0
525	Ascomycota(1.0000)	Diatrypaceae(1.0000)	Diatrypella(1.0000)				0	0	0	0	0	0	0	0	0	0	0	0	0	0	0	0	0	0	0	0	0	0	0	0	0	0	0	0	0	0	0	0	0	0	0	0	0	0	0	0	0	0	0
530	Ascomycota(1.0000)	Bionectriaceae(1.0000)	Clonostachys(1.0000)				0	0	0	0	0	0	0	0	0	0	0	0	0	0	0	0	0	0	0	0	0	0	0	0	0	0	0	0	0	0	0	0	0	0	0	0	0	0	0	0	0	0	0
531	Ascomycota(1.0000)	Dothioraceae(1.0000)	Hormonema(1.0000)				0	0	0	0	0	0	0	0	0	0	0	0	0	0	0	0	0	0	0	0	0	0	0	0	0	0	0	0	0	0	0	0	0	0	0	0	0	0	0	0	0	0	0
533	Basidiomycota(1.0000)	Ceratobasidiaceae(1.0000)	Ceratobasidium(0.0100)				0	0	0	0	0	0	0	0	0	0	0	0	0	0	0	0	0	0	0	0	0	0	0	0	0	0	0	0	0	0	0	0	19.5346	0	0	0	0	0	0	0	0	0	0
534	Basidiomycota(1.0000)	Steccherinaceae(1.0000)	Antrodiella(1.0000)				0	0	0	0	0	0	0	0	0	0	0	0	0	0	0	0	0	0	0	0	0	0	0	0	0	0	0	0	0	0	0	0	0	0	0	0	0	0	0	0	0	0	0
535	Basidiomycota(1.0000)	Tricholomataceae(1.0000)	Pseudoclitocybe(0.9200)				0	0	0	0	0	0	0	0	0	0	0	0	0	0	0	0	0	0	0	0	0	0	0	0	0	0	0	0	0	0	0	0	0	0	0	0	0	0	0	0	0	0	0
538	Ascomycota(1.0000)	Sporormiaceae(0.3895)	Preussia(0.2532)				0	0	0	0	0	0	0	0	0	0	0	0	0	0	0	0	0	0	0	0	0	0	0	0	0	0	0	0	0	0	0	0	0	0	0	0	0	0	0	0	0	0	0
542	Basidiomycota(1.0000)	Crepidotaceae(1.0000)	Crepids(1.0000)				0	0	0	0	0	0	0	0	0	0	0	0	0	0	0	0	0	0	0	0	0	0	0	0	0	0	0	0	0	0	0	0	0	0	0	0	0	0	0	0	0	0	0
543	Ascomycota(0.9200)	Hypocreales_fam_Incertae_sedis(0.5729)	Acremonium(0.4984)				0	0	0	0	0	0	0	0	0	0	0	0	0	0	0	0	0	0	0	0	0	0	0	0	0	0	0	0	0	0	0	0	0	0	0	0	0	0	0	0	0	0	0
545	Basidiomycota(1.0000)	Bulleribasidiaceae(1.0000)	Dioszegia(1.0000)				0	0	0	0	0	0	0	0	0	0	0	0	0	0	0	0	0	0	0	0	0	0	0	0	0	0	0	0	0	0	0	0	0	0	0	0	0	0	0	0	0	0	0
546	Basidiomycota(1.0000)	Cystobasidiaceae(0.0500)	Cystobasidium(0.0500)				0	0	0	0	0	0	0	0	0	0	0	0	0	0	0	0	0	0	0	0	0	0	0	0	0	0	0	0	0	0	0	0	0	0	0	0	0	0	0	0	0	0	0
547	Basidiomycota(1.0000)	Hyphodermataceae(1.0000)	Hyphoderma(1.0000)				0	0	12.9919	0	0	0	0	0	0	0	0	0	0	0	0	0	0	0	0	0	0	0	0	0	0	0	0	0	0	0	0	0	0	0	0	0	0	0	0	0	0	0	0
549	Basidiomycota(1.0000)	Stereaceae(0.9801)	Stereum(0.9605)				0	0	0	0	0	0	0	0	0	0	0	0	0	0	0	0	0	0	0	0	0	0	0	0	0	0	0	0	0	0	0	0	0	0	0	0	0	0	0	0	0	0	0
550	Ascomycota(1.0000)	Chaetosphaeriaceae(1.0000)	Dinemasporium(1.0000)				0	0	0	0	0	0	0	0	0	0	0	0	0	0	0	0	0	0	0	0	0	0	0	0	0	0	0	0	0	0	0	0	0	0	0	0	0	0	0	0	0	0	0
551	Basidiomycota(1.0000)	Malasseziaceae(1.0000)	Malassezia(1.0000)				0	0	0	0	0	0	0	0	0	0	0	0	0	0	0	0	0	0	0	0	0	0	0	0	0	0	0	0	0	0	0	0	0	0	0	0	0	0	0	0	0	0	0
552	Basidiomycota(1.0000)	Irpicaceae(1.0000)	Byssomerulius(1.0000)				0	0	0	0	0	0	0	0	0	0	0	0	0	0	0	0	0	0	0	0	0	0	0	0	0	0	0	0	0	0	0	0	0	0	0	0	0	0	0	0	0	0	0
553	Basidiomycota(1.0000)	-	-				0	0	0	0	0	0	0	0	0	0	0	0	0	0	0	0	0	0	0	0	0	0	0	0	0	0	0	0	0	0	0	0	0	0	0	0	0	0	0	0	0	0	0
554	Ascomycota(1.0000)	Glomerellaceae(1.0000)	Colletotrichum(1.0000)				0	0	0	0	0	0	0	0	0	0	0	0	0	0	0	0	0	15.2737	0	0	0	0	0	0	0	0	0	0	0	0	0	0	0	0	0	0	0	0	0	0	0	0	0
555	Basidiomycota(1.0000)	Physalacriaceae(0.9224)	Flammulina(0.9039)				0	0	0	0	0	0	0	0	0	0	0	0	0	0	0	0	0	0	0	0	0	0	0	0	0	0	0	0	0	0	0	0	0	0	0	0	0	0	0	0	0	0	0
556	Basidiomycota(1.0000)	Fomitopsidaceae(1.0000)	-				0	0	0	0	0	0	0	0	0	0	0	0	0	0	0	0	0	0	0	0	0	0	0	0	0	0	0	0	0	0	0	0	0	0	0	0	0	0	0	0	0	0	0
557	Basidiomycota(1.0000)	Trichosporonaceae(1.0000)	Trichosporon(1.0000)				0	0	0	0	0	0	0	0	0	0	0	0	0	0	0	0	0	0	0	0	0	0	0	0	0	0	26.1631	0	0	0	0	0	0	0	0	0	0	0	0	0	0	0	0
558	Ascomycota(1.0000)	Sclerotiniaceae(0.9412)	Botrytis(0.8753)				0	0	0	0	0	0	0	22.3532	0	0	0	0	0	0	0	0	0	0	0	0	0	0	0	0	0	0	0	0	0	0	0	0	0	0	0	0	0	0	0	0	0	0	0
559	Basidiomycota(1.0000)	Tricholomataceae(1.0000)	Rugosomyces(1.0000)				0	0	0	0	0	0	0	0	0	0	0	0	0	0	0	0	0	0	0	0	0	0	0	0	0	0	0	0	0	0	0	0	0	0	0	0	0	0	0	0	0	0	0
560	Basidiomycota(1.0000)	Hydnodontaceae(1.0000)	Brevicellicium(1.0000)				0	0	0	0	0	0	0	0	0	0	0	0	0	0	0	0	0	0	0	0	0	0	0	0	0	0	0	0	0	0	0	0	0	0	0	0	0	0	0	11.8846	0	0	0
561	Ascomycota(1.0000)	Gnomoniaceae(1.0000)	-				0	0	0	0	0	0	0	0	0	0	0	0	0	0	0	0	0	0	0	0	0	0	0	0	0	0	0	0	0	0	0	0	0	0	0	0	0	0	0	0	0	0	0
562	Ascomycota(1.0000)	Dothideaceae(0.9801)	Rhizosphaera(0.9703)				0	0	0	0	0	0	0	0	0	0	0	0	0	0	0	0	0	0	0	0	0	0	0	0	0	0	0	0	0	0	0	0	0	0	0	0	0	0	0	0	0	0	0
563	Ascomycota(1.0000)	Dermateaceae(0.0900)	Mollisia(0.0900)				0	0	0	0	0	0	0	0	0	0	0	0	0	0	0	0	0	0	0	0	0	0	0	0	0	0	0	0	0	0	0	0	0	0	0	0	0	0	0	0	0	0	0
565	Ascomycota(1.0000)	Ophiostomataceae(1.0000)	Ophiostoma(0.0200)				0	0	0	0	0	0	0	0	0	0	0	0	0	0	0	0	0	0	0	0	0	0	0	0	0	0	0	0	0	0	0	0	0	0	0	0	0	0	0	0	0	0	0
567	Basidiomycota(1.0000)	Cystobasidiaceae(1.0000)	Cystobasidium(1.0000)				0	0	0	0	0	0	0	0	0	0	0	0	11.0645	0	0	0	0	0	0	0	0	0	0	0	0	0	0	0	0	0	0	0	0	0	0	0	0	0	0	0	0	0	0
568	Basidiomycota(1.0000)	Brachybasidiaceae(1.0000)	Meira(1.0000)				0	0	0	0	0	0	0	0	0	0	0	0	0	0	0	0	0	0	0	0	0	0	0	0	0	0	0	0	0	0	0	0	0	0	0	0	0	0	0	0	0	0	0
573	Ascomycota(1.0000)	Diatrypaceae(0.9506)	Eutypa(0.8175)				0	0	0	0	0	0	0	0	0	0	0	0	0	0	0	0	0	0	0	0	0	0	0	0	0	0	0	0	0	0	0	0	0	0	0	0	0	0	0	0	0	0	0
574	Ascomycota(1.0000)	Myxotrichaceae(0.0625)	Oidiodendron(0.0312)				0	0	0	0	0	0	0	0	0	0	0	0	0	0	0	0	0	0	0	0	0	0	0	0	0	0	0	0	0	0	0	0	0	0	0	0	0	0	0	0	0	0	0
576	Basidiomycota(0.9700)	Exobasidiaceae(0.8145)	Exobasidium(0.7738)				0	0	0	0	0	0	0	0	0	0	0	0	0	0	0	0	0	0	0	0	0	0	0	0	0	0	0	0	0	0	0	0	0	0	0	0	0	0	0	0	0	0	0
578	Basidiomycota(1.0000)	Tricholomataceae(0.5200)	Mycena(0.2704)				0	0	0	0	0	0	0	0	0	0	0	0	0	0	0	0	0	0	0	0	0	0	0	0	0	0	0	0	0	0	0	0	0	0	0	0	0	0	0	0	0	0	0
579	Ascomycota(1.0000)	Dermateaceae(0.9603)	-				0	0	0	0	0	0	0	0	0	0	0	0	0	0	0	0	0	0	0	0	0	0	0	0	0	0	0	0	0	0	0	0	0	0	0	0	0	0	0	0	0	0	0
581	Ascomycota(1.0000)	Trapeliaceae(1.0000)	Trapeliopsis(1.0000)				0	0	0	0	0	0	0	0	0	0	0	0	0	0	0	0	0	0	0	0	0	0	0	0	0	0	0	0	0	0	0	0	0	0	0	0	0	0	0	0	0	0	0
583	Ascomycota(1.0000)	Helotiaceae(1.0000)	Crocicreas(1.0000)				0	0	0	0	0	0	0	0	0	0	0	0	0	0	0	0	0	0	0	0	0	0	0	0	0	0	0	0	0	0	0	0	0	0	0	0	0	0	0	0	0	0	0
584	Basidiomycota(1.0000)	Robbaueraceae(1.0000)	Robbauera(1.0000)				0	0	0	0	0	0	0	0	0	0	0	0	0	0	0	0	0	0	0	0	0	0	0	0	0	0	0	0	0	0	0	0	0	0	0	0	0	0	0	0	0	0	0
586	Basidiomycota(1.0000)	Tricholomataceae(1.0000)	Mycena(1.0000)				0	0	0	0	0	0	0	0	0	0	0	0	0	0	0	0	0	0	0	0	0	0	0	0	0	0	0	0	0	0	0	0	0	0	0	0	0	0	0	0	0	0	0
588	Ascomycota(0.3200)	Didymellaceae(0.2800)	Stagonosporopsis(0.2800)				0	0	0	0	0	0	0	20.9409	0	0	0	0	0	0	0	0	0	0	0	0	0	0	0	0	0	0	0	0	0	0	0	0	0	0	0	0	0	0	0	0	0	0	0
590	Ascomycota(1.0000)	-	-				0	0	0	0	0	0	0	0	0	0	0	0	0	0	0	0	0	0	0	0	0	0	0	0	0	0	0	0	0	0	0	0	0	0	0	0	0	0	0	0	0	0	0
591	Ascomycota(1.0000)	Pichiaceae(1.0000)	Nakazawaea(1.0000)				0	0	0	0	0	0	0	0	0	0	0	0	0	0	0	0	0	0	0	0	0	0	0	0	0	0	0	0	0	0	0	0	0	0	0	0	0	0	0	0	0	0	0
592	Ascomycota(0.9800)	Phaeosphaeriaceae(0.7641)	Neosetophoma(0.7030)				0	0	0	0	0	0	0	0	0	0	0	0	0	0	0	0	0	0	0	0	0	0	0	0	0	0	0	0	0	0	0	0	0	0	0	0	0	0	0	0	0	0	0
593	Ascomycota(1.0000)	Dermateaceae(1.0000)	Pyrenopeziza(1.0000)				0	0	0	0	0	0	0	0	0	0	0	0	0	0	0	0	0	0	0	0	0	0	0	0	0	0	0	0	0	0	0	0	0	0	0	0	0	0	0	0	0	0	0
594	Ascomycota(1.0000)	Mycosphaerellaceae(1.0000)	Ramularia(1.0000)				0	0	0	0	0	0	0	0	0	0	0	0	0	0	0	0	0	0	0	0	0	0	0	0	0	0	0	0	0	0	0	0	0	0	0	0	0	0	0	0	0	0	0
597	Basidiomycota(1.0000)	Wallemiaceae(1.0000)	Wallemia(1.0000)				0	0	0	0	0	0	0	0	0	0	0	0	0	0	0	0	0	0	0	0	0	0	0	0	0	0	0	0	0	0	0	0	0	0	0	0	0	0	0	0	0	0	0
601	Basidiomycota(1.0000)	Marasmiaceae(1.0000)	Marasmius(1.0000)				0	0	0	0	0	0	0	0	0	0	0	0	0	0	0	0	0	0	0	0	0	0	0	0	0	0	0	0	0	0	0	0	0	0	0	0	0	0	0	0	0	0	0
602	Basidiomycota(0.2300)	Bulleribasidiaceae(0.2300)	Vishniacozyma(0.2300)				0	0	0	0	0	0	0	0	0	0	0	0	0	0	0	0	0	0	0	0	0	0	0	0	0	0	0	0	0	0	0	0	10.1982	0	0	0	0	0	0	25.8065	0	0	0
603	Ascomycota(1.0000)	Saccharomycetales_fam_Incertae_sedis(1.0000)	Candida(1.0000)				0	0	0	0	0	0	0	0	0	0	0	0	0	0	0	0	0	0	0	0	0	0	0	0	0	0	0	0	0	0	0	0	0	0	0	0	0	0	0	0	0	0	0
604	Basidiomycota(1.0000)	Exidiaceae(1.0000)	Exidiopsis(0.9700)				0	0	0	0	0	0	0	0	0	0	0	0	0	0	0	0	0	0	0	0	0	0	0	0	0	0	0	0	0	0	0	0	0	0	0	0	0	0	0	0	0	0	0
605	Basidiomycota(1.0000)	Ischnodermataceae(1.0000)	Ischnoderma(1.0000)				0	0	0	0	0	0	0	0	0	0	0	0	0	0	0	0	0	0	0	0	0	0	0	0	0	0	0	0	0	0	0	0	0	0	0	0	0	0	0	0	0	0	0
607	Basidiomycota(1.0000)	-	-				0	0	0	0	0	0	0	0	0	0	0	0	0	0	0	0	0	0	0	0	0	0	0	0	0	0	0	0	0	0	0	0	0	0	0	0	0	0	0	0	0	0	0
608	Ascomycota(1.0000)	Pezizaceae(1.0000)	Iodophanus(1.0000)				0	0	0	0	0	0	0	0	0	0	0	0	0	0	0	0	0	0	0	0	0	0	0	0	0	0	0	0	0	0	0	0	0	0	0	0	0	0	0	0	0	0	0
609	Basidiomycota(1.0000)	Botryobasidiaceae(1.0000)	Botryobasidium(1.0000)				0	0	0	0	0	0	0	0	0	0	0	0	0	0	0	0	0	0	0	0	0	0	0	0	0	0	0	0	0	0	0	0	0	0	0	0	0	0	0	0	0	0	0
610	Basidiomycota(1.0000)	Sporidiobolaceae(1.0000)	Rhodotorula(0.6700)				0	0	0	0	0	0	0	0	0	0	0	0	0	0	0	0	0	0	0	0	0	0	0	0	0	0	0	0	0	0	0	0	0	0	0	0	0	0	0	0	0	0	0
611	Ascomycota(1.0000)	Hypocreales_fam_Incertae_sedis(1.0000)	Olpitrichum(1.0000)				0	0	0	0	0	0	0	0	0	0	0	0	0	0	0	0	0	0	0	0	0	0	0	0	0	0	0	0	0	0	0	0	0	0	0	0	0	0	0	0	0	0	0
615	Basidiomycota(1.0000)	Exidiaceae(1.0000)	Exidia(1.0000)				0	0	0	0	0	0	0	0	0	0	0	0	0	0	0	0	0	0	0	0	0	0	0	0	0	0	0	19.6327	0	0	0	0	0	0	0	0	0	0	0	0	0	0	0
616	Ascomycota(0.7600)	Periconiaceae(0.3161)	Periconia(0.2276)				0	0	0	0	0	0	0	0	0	0	0	0	0	0	0	0	0	0	0	0	0	0	0	0	0	0	0	0	0	0	0	0	0	0	0	0	0	0	0	0	0	0	0
617	Ascomycota(1.0000)	Mycosphaerellaceae(1.0000)	Ramularia(1.0000)				0	0	0	0	0	0	0	0	0	0	0	0	0	0	0	0	0	0	0	0	0	0	0	0	0	0	0	0	0	0	0	0	0	0	0	0	0	0	0	0	0	0	0
619	Basidiomycota(1.0000)	Atheliaceae(1.0000)	Amphinema(1.0000)				0	0	0	0	0	0	0	0	0	0	0	0	0	0	0	0	0	0	0	0	0	0	0	0	0	0	0	0	0	0	0	0	0	0	0	0	0	0	0	0	0	0	0
620	Basidiomycota(1.0000)	-	-				0	0	0	0	0	0	0	0	0	0	0	0	0	0	0	0	0	0	0	0	0	0	0	0	0	0	0	0	0	0	0	0	0	0	0	0	0	0	0	0	0	0	0
621	Ascomycota(0.9400)	Helotiaceae(0.1900)	Fontanospora(0.1300)				0	0	0	0	0	0	0	0	0	0	0	0	0	0	0	0	0	0	0	0	0	0	0	0	0	0	0	0	0	0	0	0	0	0	0	0	0	0	0	0	0	0	0
623	Basidiomycota(1.0000)	Bulleribasidiaceae(1.0000)	Dioszegia(1.0000)				0	0	0	0	0	0	0	0	0	0	0	0	0	0	0	0	0	0	0	0	0	0	0	0	0	0	0	0	0	0	0	0	0	0	0	0	0	0	0	0	0	0	0
624	Basidiomycota(1.0000)	Sclerodermataceae(1.0000)	Scleroderma(1.0000)				0	0	0	0	0	0	0	0	0	0	0	0	0	0	0	0	0	0	0	0	0	0	0	0	0	0	0	0	0	0	0	0	0	0	0	0	0	0	0	0	0	0	0
626	Basidiomycota(1.0000)	Trichosporonaceae(1.0000)	Trichosporon(1.0000)				0	0	0	0	0	0	0	0	0	0	0	0	0	0	0	0	0	0	0	0	0	0	0	0	0	0	0	0	0	0	0	0	0	0	0	0	0	0	0	0	0	0	0
627	Ascomycota(1.0000)	Saccharomycetales_fam_Incertae_sedis(1.0000)	Candida(1.0000)				0	0	0	0	0	0	0	0	0	0	0	0	0	0	0	0	0	0	0	0	0	0	0	0	0	0	0	0	0	0	0	0	0	0	0	0	0	0	0	0	0	0	0
628	Basidiomycota(1.0000)	Hymenochaetaceae(1.0000)	Fuscoporia(1.0000)				0	0	0	0	0	0	0	0	0	0	0	0	0	10.3226	0	0	0	0	0	0	0	0	0	0	0	0	0	0	0	0	0	0	0	0	0	0	0	0	0	0	0	0	0
630	Ascomycota(1.0000)	Erysiphaceae(1.0000)	Golovinomyces(1.0000)				0	0	0	0	0	0	0	0	0	0	0	0	0	0	0	0	0	0	0	0	0	0	0	0	0	0	0	0	0	0	0	0	0	0	0	0	0	0	0	0	0	0	0
633	Basidiomycota(0.9800)	Bulleribasidiaceae(0.8582)	Vishniacozyma(0.8239)				0	0	0	0	0	0	0	0	0	0	0	0	0	0	0	0	0	0	0	0	0	0	0	0	0	0	0	0	0	0	0	0	0	0	0	0	0	0	0	0	0	0	0
635	Basidiomycota(1.0000)	Cystofilobasidiaceae(1.0000)	Cystofilobasidium(1.0000)				0	0	0	0	0	0	0	0	0	0	0	0	0	0	0	0	0	0	0	0	0	0	0	0	0	0	0	0	0	0	0	0	0	0	0	0	0	0	0	0	0	0	0
637	Basidiomycota(1.0000)	-	-				0	0	0	0	0	0	0	0	0	0	0	0	0	0	0	0	0	0	0	0	0	0	0	0	0	0	0	0	0	0	0	0	0	0	0	0	0	0	0	0	0	0	0
640	Basidiomycota(1.0000)	Sporidiobolaceae(1.0000)	Rhodotorula(1.0000)				0	0	0	0	0	0	0	0	0	0	0	0	0	0	0	0	0	0	0	0	0	0	0	0	0	0	0	0	0	0	0	0	0	0	0	0	0	0	0	0	0	0	0
641	Basidiomycota(1.0000)	Schizoporaceae(1.0000)	Xylodon(1.0000)				0	0	0	0	0	0	0	0	0	0	0	0	0	0	0	0	0	0	0	0	0	0	0	0	0	0	0	0	0	0	0	0	0	0	0	0	0	0	0	0	0	0	0
644	Ascomycota(1.0000)	Chaetomiaceae(1.0000)	Chaetomium(1.0000)				0	0	0	0	0	0	0	0	0	0	0	0	0	0	0	0	0	0	0	0	0	0	0	0	0	0	0	0	0	0	0	0	0	0	0	0	0	0	0	0	0	0	0
646	Basidiomycota(1.0000)	Psathyrellaceae(0.9900)	Coprinellus(0.9801)				0	0	0	0	0	0	0	0	0	0	0	0	0	0	0	0	0	0	0	0	0	0	0	0	0	0	0	0	0	0	0	0	0	0	0	0	0	0	0	0	0	0	0
655	Basidiomycota(0.8900)	Buckleyzymaceae(0.1782)	Buckleyzyma(0.0873)				0	0	0	0	0	0	0	0	0	0	0	0	0	0	0	0	0	0	0	0	0	0	0	0	0	0	0	0	0	0	0	0	0	0	0	0	0	0	0	0	0	0	0
656	Basidiomycota(0.9600)	Symmetrosporaceae(0.6232)	Symmetrospora(0.5235)				0	0	0	0	0	0	0	0	0	0	0	0	0	0	0	0	0	0	0	0	0	0	0	0	0	0	0	0	0	0	0	0	0	0	0	0	0	0	0	0	0	0	0
658	Ascomycota(0.5000)	Phaeosphaeriaceae(0.4500)	Parastagonospora(0.0700)				0	0	0	0	0	0	0	0	0	0	0	0	0	0	0	0	0	0	0	0	0	0	0	0	0	0	0	0	0	0	0	0	0	0	0	0	0	0	0	0	0	0	0
661	Ascomycota(0.2800)	Clavicipitaceae(0.2800)	Metarhizium(0.2800)				0	0	0	0	0	0	0	0	0	0	0	0	0	0	0	0	0	0	0	0	0	0	0	0	0	0	0	0	0	0	0	0	0	0	0	0	0	0	0	0	0	0	0
664	Basidiomycota(1.0000)	Bulleribasidiaceae(1.0000)	Dioszegia(1.0000)				0	0	0	0	0	0	0	0	0	0	0	0	0	0	0	0	0	0	0	0	0	0	0	0	0	0	0	0	0	0	0	0	0	0	0	0	0	0	0	0	0	0	0
665	Basidiomycota(1.0000)	Sebacinaceae(1.0000)	Paulisebacina(1.0000)				0	0	0	0	0	0	0	0	0	0	0	0	0	0	0	0	0	0	0	0	0	0	0	0	0	0	0	0	0	0	0	0	0	0	0	0	0	0	0	0	0	0	0
667	Ascomycota(1.0000)	Hypocreales_fam_Incertae_sedis(0.6800)	Sarocladium(0.6800)				0	0	0	0	0	0	0	0	0	0	0	0	0	0	0	0	0	0	0	0	0	0	0	0	0	0	0	0	0	0	0	0	0	0	0	0	0	0	0	0	0	0	0
668	Basidiomycota(1.0000)	Bolbitiaceae(1.0000)	Panaeolus(1.0000)				0	0	0	0	0	0	0	0	0	0	0	0	0	0	0	0	0	0	0	0	0	0	0	0	0	0	0	0	0	0	0	0	0	0	0	0	0	0	0	0	0	0	0
670	Ascomycota(1.0000)	-	-				0	0	0	0	0	0	0	0	0	0	0	0	0	0	12.9197	0	0	0	0	0	0	0	0	0	0	0	0	0	0	0	0	0	0	0	0	0	0	0	0	0	0	0	0
671	Ascomycota(0.9800)	Aspergillaceae(0.8853)	Penicillium(0.8587)				0	0	0	0	0	0	0	0	0	0	0	0	0	0	0	0	0	0	0	0	0	0	0	0	0	0	0	0	0	0	0	0	0	0	0	0	0	0	0	0	0	0	0
674	Basidiomycota(1.0000)	Wallemiaceae(1.0000)	Wallemia(1.0000)				0	0	0	0	0	0	0	0	0	0	0	0	0	0	0	0	0	0	0	0	0	0	0	0	0	0	0	0	0	0	0	0	0	0	0	0	0	0	0	0	0	0	0
675	Ascomycota(0.3500)	Cordycipitaceae(0.3500)	Parengyodontium(0.3400)				0	0	0	0	0	0	0	0	0	0	0	0	0	0	0	0	0	0	0	0	0	0	0	0	0	0	0	0	0	0	0	0	0	0	0	0	0	0	0	0	0	0	0
676	Ascomycota(1.0000)	-	-				0	0	0	0	0	0	0	0	0	0	0	0	0	0	0	0	0	0	0	0	0	0	0	0	0	0	0	0	0	0	0	0	0	0	0	0	0	0	0	0	0	0	0
679	Ascomycota(1.0000)	-	-				0	0	0	0	0	0	0	0	0	0	0	0	0	0	0	0	0	0	0	0	0	0	0	0	0	0	0	0	0	0	0	0	0	0	0	0	0	0	0	0	0	0	0
680	Ascomycota(1.0000)	Nectriaceae(1.0000)	Pseudocosmospora(0.8300)				0	0	0	0	0	0	0	0	0	0	11.4672	0	0	0	0	0	0	0	0	0	0	0	0	0	0	0	0	0	0	0	0	0	0	0	0	0	0	0	0	0	0	0	0
682	Basidiomycota(1.0000)	Hymenogastraceae(0.9900)	Hebeloma(0.9702)				0	0	0	0	0	0	0	0	0	0	0	0	0	0	0	0	0	0	0	0	0	0	0	0	0	0	0	0	0	0	0	0	0	0	0	0	0	0	0	0	0	0	0
684	Basidiomycota(1.0000)	Meruliaceae(1.0000)	Scopuloides(0.9900)				0	0	0	0	0	0	0	0	0	0	0	0	0	0	0	0	0	0	0	0	0	0	0	0	0	0	0	0	0	0	0	0	0	0	0	0	0	0	0	0	0	0	0
687	Ascomycota(1.0000)	Ophiocordycipitaceae(1.0000)	Tolypocladium(1.0000)				0	0	0	0	0	0	0	0	0	0	0	0	0	0	0	0	0	0	0	0	0	0	0	0	0	0	0	0	0	0	0	0	0	0	0	0	0	0	0	0	0	0	0
688	Ascomycota(0.1300)	Didymellaceae(0.1300)	Neoascochyta(0.1300)				0	0	0	0	0	0	0	0	0	0	0	0	0	0	0	0	0	0	0	0	0	0	0	0	0	0	0	0	0	0	0	0	0	0	0	0	0	0	0	0	0	0	0
690	Ascomycota(1.0000)	-	-				0	0	0	0	0	0	0	0	0	0	0	0	0	0	0	0	0	0	0	0	0	0	0	0	0	0	0	0	0	0	0	0	0	0	0	0	0	0	0	0	0	0	0
696	Basidiomycota(0.9900)	Tricholomataceae(1.0000)	Mycena(1.0000)				0	0	0	0	0	0	0	0	0	0	0	0	0	0	0	0	0	0	0	0	0	0	0	0	0	0	0	0	0	0	0	0	0	0	0	0	0	0	0	0	0	0	0
697	Ascomycota(1.0000)	Helotiales_fam_Incertae_sedis(0.1200)	Leohumicola(0.1200)				0	0	0	0	0	0	0	0	0	0	0	0	0	0	0	0	0	0	0	0	0	0	0	0	0	0	0	0	0	0	0	0	0	0	0	0	0	0	0	0	0	0	0
698	Ascomycota(0.9800)	Cordycipitaceae(0.4120)	Leptobacillium(0.3049)				0	0	0	0	0	0	0	0	0	0	0	0	0	0	0	0	0	0	0	0	0	0	0	0	0	0	0	0	0	0	0	0	0	0	0	0	0	0	0	0	0	0	0
699	Basidiomycota(1.0000)	Ustilaginaceae(1.0000)	Pseudozyma(0.9500)				0	0	0	0	0	0	0	0	0	0	0	0	0	0	0	0	0	0	0	0	0	0	0	0	0	0	0	0	0	0	0	0	0	0	0	0	0	0	0	0	0	0	0
702	Basidiomycota(1.0000)	Cantharellales_fam_Incertae_sedis(0.3721)	Sistotrema(0.2270)				0	0	0	0	0	0	0	0	0	0	0	0	0	0	0	0	0	0	0	0	0	0	0	0	0	0	0	0	0	0	0	0	0	0	0	0	0	0	0	0	0	0	0
703	Basidiomycota(1.0000)	Exidiaceae(0.9400)	Exidiopsis(0.2068)				0	0	0	0	0	0	0	0	0	0	0	0	0	0	0	0	0	0	0	0	0	0	0	0	0	0	0	0	0	0	0	0	0	0	0	0	0	0	0	0	0	0	0
705	Basidiomycota(1.0000)	Wallemiaceae(1.0000)	Wallemia(1.0000)				0	0	0	0	0	0	0	0	0	0	0	0	0	0	0	0	0	0	0	0	0	0	0	0	0	0	0	0	0	0	0	0	0	0	0	0	0	0	0	0	0	0	0
710	Ascomycota(1.0000)	-	-				0	0	0	0	0	0	0	0	0	0	0	0	0	0	0	0	0	0	0	0	0	0	0	0	0	0	0	0	0	0	0	0	0	0	0	0	0	0	0	0	0	0	0
711	Ascomycota(1.0000)	Sordariaceae(0.4000)	Acremonium(0.3200)				0	0	0	0	0	0	0	0	0	0	0	0	0	0	0	0	0	0	0	0	0	0	0	0	0	0	0	0	0	0	0	0	0	0	0	0	0	0	0	0	0	0	0
714	Basidiomycota(1.0000)	Gloeophyllaceae(1.0000)	Neolentinus(1.0000)				0	0	0	0	0	0	0	0	0	0	0	0	0	0	0	0	0	0	0	0	0	0	0	0	0	0	0	0	0	0	0	0	0	0	0	0	0	0	0	0	0	0	0
716	Basidiomycota(1.0000)	-	-				0	0	0	0	0	0	0	0	0	0	0	0	0	0	0	0	0	0	0	0	0	0	0	0	0	0	0	0	0	0	0	0	0	0	0	0	0	0	0	0	0	0	0
717	Ascomycota(0.6800)	Phaeosphaeriaceae(0.1700)	Phaeosphaeria(0.1200)				0	0	0	0	0	0	0	0	0	0	0	0	0	0	0	0	0	0	0	0	0	0	0	0	0	0	0	0	0	0	0	0	0	0	0	0	0	0	0	0	0	0	0
718	Basidiomycota(1.0000)	-	-				0	0	0	0	0	0	0	0	0	0	0	0	0	0	0	0	0	0	0	0	0	0	0	0	0	0	0	0	0	0	0	0	0	0	0	14.0085	0	0	0	0	0	0	0
719	Basidiomycota(1.0000)	Auriscalpiaceae(1.0000)	Auriscalpium(1.0000)				0	0	0	0	0	0	0	0	0	0	0	0	0	0	0	0	0	0	0	0	0	0	0	0	0	0	0	0	0	0	0	0	0	0	0	0	0	0	0	0	0	0	0
720	Ascomycota(1.0000)	Saccharomycetaceae(1.0000)	Kluyveromyces(1.0000)				0	0	0	0	0	0	0	0	0	0	0	0	0	0	0	0	0	0	0	0	0	0	0	0	0	0	0	0	0	0	0	0	0	0	0	0	0	0	0	0	0	0	0
721	Basidiomycota(1.0000)	Cystofilobasidiaceae(1.0000)	Cystofilobasidium(1.0000)				0	0	0	0	0	0	0	0	0	0	0	0	0	0	0	0	0	0	0	0	0	0	0	0	0	0	0	0	0	0	0	0	0	0	0	0	0	0	0	0	0	0	0
722	Basidiomycota(1.0000)	Hymenochaetales_fam_Incertae_sedis(0.7396)	Peniophorella(0.6361)				0	0	0	0	0	0	0	0	0	0	0	0	0	0	0	0	0	0	0	0	0	0	0	0	0	0	0	0	0	0	0	0	0	0	0	0	0	0	0	0	0	0	0
725	Basidiomycota(1.0000)	Brachybasidiaceae(1.0000)	Meira(1.0000)				0	0	0	0	0	0	0	0	0	0	0	0	0	0	0	0	0	0	0	0	0	0	0	0	0	0	0	0	0	0	0	0	0	0	0	0	0	0	0	0	0	0	0
729	Ascomycota(0.9800)	Pleosporaceae(0.8853)	Alternaria(0.8587)				0	0	0	0	0	0	0	0	0	0	0	0	0	0	0	0	0	0	0	0	0	0	11.655	0	0	0	0	0	0	0	0	0	0	0	0	0	0	0	0	0	0	0	0
730	Basidiomycota(1.0000)	Bulleribasidiaceae(1.0000)	Dioszegia(1.0000)				0	0	0	0	0	0	0	0	0	0	0	0	0	0	0	0	0	0	0	0	0	0	0	0	16.8888	0	0	0	0	0	0	0	0	0	0	0	0	0	0	0	0	0	0
733	Ascomycota(1.0000)	Mycosphaerellaceae(1.0000)	Ramularia(0.1700)				0	0	0	0	0	0	0	0	0	0	0	0	0	0	0	0	0	0	0	0	0	0	0	0	0	0	0	0	0	0	0	0	0	0	0	0	0	0	0	0	0	0	0
735	Ascomycota(1.0000)	Aspergillaceae(0.7200)	Aspergillus(0.5184)				0	0	0	0	0	0	0	0	0	0	0	0	0	0	0	0	0	0	0	0	0	0	0	0	0	0	0	0	0	0	0	0	0	0	0	0	0	0	0	0	0	0	0
742	Basidiomycota(1.0000)	Bulleribasidiaceae(0.2621)	Dioszegia(0.1678)				0	0	0	0	0	0	0	0	0	0	0	0	0	0	0	0	0	0	0	0	0	0	0	0	0	0	0	0	0	0	0	0	0	0	0	0	0	0	0	0	0	0	0
743	Basidiomycota(1.0000)	Hymenochaetaceae(1.0000)	Fuscoporia(1.0000)				0	0	0	0	0	0	0	0	0	0	0	0	0	0	0	0	0	0	0	0	0	0	0	0	0	0	0	0	0	0	0	0	0	0	0	0	0	0	0	0	0	0	0
744	Basidiomycota(1.0000)	Podoscyphaceae(1.0000)	Hypochnicium(1.0000)				0	0	0	0	0	0	0	0	0	0	0	0	0	0	0	0	0	0	0	0	0	0	0	0	0	0	0	0	0	0	0	0	0	0	0	0	0	0	0	0	0	0	0
747	Ascomycota(1.0000)	Helotiaceae(0.4400)	Hymenoscyphus(0.1400)				0	0	0	0	0	0	0	0	0	0	0	0	0	0	0	0	0	0	0	0	0	0	0	0	0	0	0	0	0	0	0	0	0	0	0	0	0	0	0	0	0	0	0
748	Ascomycota(1.0000)	Dissoconiaceae(1.0000)	Uwebraunia(1.0000)				0	0	0	0	0	0	0	0	0	0	0	0	0	0	0	0	0	0	0	0	0	0	0	0	0	0	0	0	0	0	0	0	0	0	0	0	0	0	0	0	0	0	0
750	Ascomycota(1.0000)	Helotiales_fam_Incertae_sedis(1.0000)	Rhynchosporium(1.0000)				0	0	0	0	0	0	0	0	0	0	0	0	0	0	0	0	0	0	0	0	0	0	0	0	0	0	0	0	0	0	0	0	0	0	0	0	0	0	0	0	0	0	0
757	Ascomycota(1.0000)	Diatrypaceae(0.0100)	Diatrype(0.0100)				0	0	0	0	0	0	0	0	0	0	0	0	0	0	0	0	0	0	0	0	0	0	0	0	0	0	0	0	0	0	0	0	0	0	0	0	0	0	0	0	0	0	0
759	Basidiomycota(1.0000)	Leucosporidiaceae(1.0000)	Leucosporidium(1.0000)				0	0	0	0	0	0	0	0	0	0	0	0	0	0	0	0	0	0	0	0	0	0	0	0	0	0	0	0	0	0	0	0	0	0	0	0	0	0	0	0	0	0	0
760	Basidiomycota(1.0000)	Corticiaceae(0.2500)	Corticium(0.1250)				0	0	0	0	0	0	0	0	0	0	0	0	0	0	0	0	0	0	0	0	0	0	0	0	0	0	0	0	0	0	0	0	0	0	0	0	0	0	0	0	0	0	0
762	Ascomycota(1.0000)	Hypocreales_fam_Incertae_sedis(1.0000)	Acremonium(1.0000)				0	0	0	0	0	0	0	0	0	0	0	0	0	0	0	0	0	0	0	0	0	0	0	0	0	0	0	0	0	0	0	0	0	0	0	0	0	0	0	0	0	0	0
764	Ascomycota(1.0000)	Microascaceae(1.0000)	Scedosporium(0.7400)				0	0	0	0	0	0	0	0	0	0	0	0	0	0	0	0	0	0	0	0	0	0	0	0	0	0	0	0	0	0	0	0	0	0	0	0	0	0	0	0	0	0	0
766	Ascomycota(0.1200)	Herpotrichiellaceae(0.1200)	Exophiala(0.1200)				0	0	0	0	0	0	0	0	0	0	0	0	0	0	0	0	0	0	0	0	0	0	0	0	0	0	0	0	0	0	0	0	0	0	0	0	0	0	0	0	0	0	0
767	Basidiomycota(1.0000)	Physalacriaceae(1.0000)	Armillaria(1.0000)				0	0	0	0	0	0	0	0	0	0	0	0	0	0	0	0	0	0	0	0	0	0	0	0	0	0	0	0	0	0	0	0	0	0	0	0	0	0	0	0	0	0	0
768	Basidiomycota(1.0000)	Peniophoraceae(1.0000)	Peniophora(1.0000)				0	0	0	0	0	0	0	0	0	0	0	0	0	0	0	0	0	0	0	0	0	0	0	0	0	0	0	0	0	0	0	0	0	0	0	0	0	0	0	0	0	0	0
775	Ascomycota(0.5200)	Phaeosphaeriaceae(0.4100)	Phaeosphaeria(0.1400)				0	0	0	0	0	0	0	0	0	0	0	0	0	0	0	0	0	0	0	0	0	0	0	0	0	0	0	0	0	0	0	0	0	0	0	0	0	0	0	0	0	0	0
777	Basidiomycota(1.0000)	Bulleraceae(0.9800)	Bullera(0.9604)				0	0	0	0	0	0	0	0	0	0	0	0	0	0	0	0	0	0	0	0	0	0	0	0	0	0	0	0	0	0	0	0	0	0	0	0	0	0	0	0	0	0	0
780	Ascomycota(1.0000)	Phaeosphaeriaceae(0.5782)	Neosetophoma(0.3411)				0	0	0	0	0	0	0	0	0	0	0	0	0	0	0	0	0	0	0	0	0	0	0	0	0	0	0	0	0	0	0	0	0	0	0	0	0	0	0	0	0	0	0
784	Basidiomycota(1.0000)	Symmetrosporaceae(1.0000)	Symmetrospora(1.0000)				0	0	0	0	0	0	0	0	0	0	0	0	0	0	0	0	0	0	0	0	0	0	0	0	0	0	0	0	0	0	0	0	0	0	0	0	0	0	12.0586	0	0	0	0
785	Ascomycota(0.3900)	Hypocreales_fam_Incertae_sedis(0.3900)	Acremonium(0.3900)				0	0	0	0	0	0	0	0	0	0	0	0	0	0	0	0	0	0	0	0	0	0	0	0	0	0	0	0	0	0	0	0	0	0	0	0	0	0	0	0	0	0	0
791	Basidiomycota(1.0000)	Tricholomataceae(1.0000)	Mycena(1.0000)				0	0	0	0	0	0	0	0	0	0	0	0	0	0	0	0	0	0	0	0	0	0	0	0	0	0	0	0	0	0	0	0	0	0	0	0	0	0	0	0	0	0	0
795	Ascomycota(1.0000)	Pezizaceae(1.0000)	Peziza(1.0000)				0	0	0	0	0	0	0	0	0	0	0	0	0	0	0	0	0	0	0	0	0	0	0	0	0	0	0	0	0	0	0	0	0	0	0	0	0	0	0	0	0	0	0
[truncated: 202 more rows]
[truncated: 231 more columns]

## Sheet: Table S3 3 way ANOVA
Table S3: Results of three way ANOVA of observed richness, shannon diversity and densitiesa for bacteria and fungi (caterpillars only).
[truncated: 11 more rows]

## Sheet: Table S4 Diversity bacteria
Table S4: Diversity metrics for the bacterial communities.
[truncated: 8 more rows]
[truncated: 240 more columns]

[truncated: 9 more sheets: Table S5 Diversity fungi, Table S6 Copy number bacteria, Table S7 Copy number fungi, Table S8 Wolbachia detection, Table S9 Plating Results, Table S10 Sample details, Table S11 Illumina primers V4, Table S12 Illumina primers ITS, Table S13 Mocks]
